# Supplementary material for: Prognostic and immune infiltrative biomarkers of CENPO in pan–cancer and its relationship with lung adenocarcinoma cell proliferation and metastasis
Source: BMC Cancer. 2023 Aug 9;23:735. doi: 10.1186/s12885-023-11233-2 (PMC10410993; doi:10.1186/s12885-023-11233-2)
Supplement: Supplementary file 4 — Additional file 4. [file 12885_2023_11233_MOESM4_ESM.zip]

Archive with 43 entries (35 files):
- CENPO-pan-cox/KICH-COX/
- CENPO-pan-cox/KICH-COX/11.cox/
- CENPO-pan-cox/KICH-COX/11.cox/clinical.txt
- CENPO-pan-cox/KICH-COX/11.cox/expTime.txt
- CENPO-pan-cox/KICH-COX/11.cox/Gene16.indep.R
- CENPO-pan-cox/KICH-COX/11.cox/geneExp.txt
- CENPO-pan-cox/KICH-COX/11.cox/KICH-▓í└φ.xls
- CENPO-pan-cox/KICH-COX/11.cox/multiCox.txt
- CENPO-pan-cox/KICH-COX/11.cox/multiForest.pdf
- CENPO-pan-cox/KICH-COX/11.cox/uniCox.txt
- CENPO-pan-cox/KICH-COX/11.cox/uniForest.pdf
- CENPO-pan-cox/LIHC-COX/
- CENPO-pan-cox/LIHC-COX/11.cox/
- CENPO-pan-cox/LIHC-COX/11.cox/clinical.txt
- CENPO-pan-cox/LIHC-COX/11.cox/expTime.txt
- CENPO-pan-cox/LIHC-COX/11.cox/Gene16.indep.R
- CENPO-pan-cox/LIHC-COX/11.cox/geneExp.txt
- CENPO-pan-cox/LIHC-COX/11.cox/LIHC-▓í└φ.xls
- CENPO-pan-cox/LIHC-COX/11.cox/multiCox.txt
- CENPO-pan-cox/LIHC-COX/11.cox/multiForest.pdf
- CENPO-pan-cox/LIHC-COX/11.cox/uniCox.txt
- CENPO-pan-cox/LIHC-COX/11.cox/uniForest.pdf
- CENPO-pan-cox/READ-COX/
- CENPO-pan-cox/READ-COX/11.cox/
- CENPO-pan-cox/READ-COX/11.cox/clinical.txt
- CENPO-pan-cox/READ-COX/11.cox/expTime.txt
- CENPO-pan-cox/READ-COX/11.cox/Gene16.indep.R
- CENPO-pan-cox/READ-COX/11.cox/geneExp.txt
- CENPO-pan-cox/READ-COX/11.cox/multiCox.txt
- CENPO-pan-cox/READ-COX/11.cox/multiForest.pdf
- CENPO-pan-cox/READ-COX/11.cox/READ-▓í└φ.xls
- CENPO-pan-cox/READ-COX/11.cox/uniCox.txt
- CENPO-pan-cox/READ-COX/11.cox/uniForest.pdf
- CENPO-pan-cox/SARC-COX/
- CENPO-pan-cox/SARC-COX/11.cox/
- CENPO-pan-cox/SARC-COX/11.cox/clinical.txt
- CENPO-pan-cox/SARC-COX/11.cox/expTime.txt
- CENPO-pan-cox/SARC-COX/11.cox/Gene16.indep.R
- CENPO-pan-cox/SARC-COX/11.cox/multiCox.txt
- CENPO-pan-cox/SARC-COX/11.cox/multiForest.pdf
- CENPO-pan-cox/SARC-COX/11.cox/SARC-▓í└φ.xls
- CENPO-pan-cox/SARC-COX/11.cox/uniCox.txt
- CENPO-pan-cox/SARC-COX/11.cox/uniForest.pdf
