# Supplementary material for: Prognostic and immune infiltrative biomarkers of CENPO in pan–cancer and its relationship with lung adenocarcinoma cell proliferation and metastasis
Source: BMC Cancer. 2023 Aug 9;23:735. doi: 10.1186/s12885-023-11233-2 (PMC10410993; doi:10.1186/s12885-023-11233-2)
Supplement: Supplementary file 4 — Additional file 4. [file 12885_2023_11233_MOESM4_ESM.zip › CENPO-pan-cox/KICH-COX/11.cox/expTime.txt]

ID	fustat	futime	CENPO
TCGA-KO-8403-01A	0	8.78904109589041	0.6113997
TCGA-KN-8433-01A	0	0.934246575342466	0.8427627
TCGA-KL-8334-01A	0	8.07945205479452	0.61626246
TCGA-KN-8424-01A	0	5.43287671232877	0.7227524
TCGA-KO-8417-01A	0	7.71232876712329	0.8750791
TCGA-KL-8340-01A	0	5.54520547945206	0.82643
TCGA-KN-8421-01A	0	7.32602739726027	1.277059
TCGA-KN-8428-01A	1	4.35616438356164	1.35912
TCGA-KN-8427-01A	0	0.0821917808219178	2.160814
TCGA-KN-8436-01A	0	3.52876712328767	0.6215014
TCGA-KL-8333-01A	0	8.19452054794521	1.044083997
TCGA-KN-8418-01A	0	10.7808219178082	0.7630818
TCGA-KL-8345-01A	0	4.56164383561644	0.703340739
TCGA-KN-8425-01A	0	8.70958904109589	1.106239
TCGA-KL-8323-01A	1	3.17260273972603	0.9266291
TCGA-KN-8437-11A	0	8.4054794520548	1.110776924
TCGA-KN-8435-01A	0	9.58356164383562	0.839379302
TCGA-KL-8346-01A	0	5.1972602739726	1.032242
TCGA-KL-8326-01A	0	9.1013698630137	0.9601363
TCGA-KO-8414-01A	0	8.8	1.154151
TCGA-KM-8441-01A	0	2.4	1.131813342
TCGA-KN-8428-11A	1	4.35616438356164	1.131515314
TCGA-KO-8406-01A	0	8.61643835616438	0.8175787
TCGA-KL-8336-11A	1	2.52054794520548	1.203909144
TCGA-KN-8431-01A	0	1.61095890410959	0.919169668
TCGA-KL-8339-11A	1	2.34246575342466	0.9518503
TCGA-KN-8423-11A	0	2.15890410958904	1.339492599
TCGA-KN-8434-11A	0	4.92328767123288	1.075940253
TCGA-KL-8325-01A	1	1.98630136986301	0.877943252
TCGA-KL-8330-01A	0	9.05205479452055	0.8134501
TCGA-KL-8343-01A	1	5.95068493150685	1.020426
TCGA-KL-8339-01A	1	2.34246575342466	0.922944
TCGA-KL-8326-11A	0	9.1013698630137	0.9226958
TCGA-KO-8410-01A	0	8.59178082191781	1.119853
TCGA-KN-8425-11A	0	8.70958904109589	1.447318247
TCGA-KM-8639-01A	0	2.61095890410959	1.821709
TCGA-KL-8336-01A	1	2.52054794520548	1.032491
TCGA-KN-8431-11A	0	1.61095890410959	1.533173396
TCGA-KO-8403-11A	0	8.78904109589041	1.497784434
TCGA-KM-8440-01A	0	3.74246575342466	0.8270417
TCGA-KN-8427-11A	0	0.0821917808219178	0.9159962
TCGA-KM-8442-01A	0	3.93698630136986	0.8025787
TCGA-KN-8419-11A	0	1.95616438356164	1.003090243
TCGA-KO-8407-01A	0	7.72602739726027	0.736330188
TCGA-KO-8408-01A	1	1.38904109589041	1.152466552
TCGA-KN-8426-01A	0	0.295890410958904	0.796015907
TCGA-KL-8341-01A	1	2.06575342465753	1.025764
TCGA-KN-8419-01A	0	1.95616438356164	0.4970103
TCGA-KN-8433-11A	0	0.934246575342466	0.788565456
TCGA-KL-8328-01A	0	8.56712328767123	0.7055643
TCGA-KO-8413-01A	0	8.32328767123288	0.952451698
TCGA-KO-8405-01A	0	8.37260273972603	0.8536487
TCGA-KO-8404-01A	1	0.89041095890411	2.489549791
TCGA-KO-8416-01A	0	7.53972602739726	0.6963615
TCGA-KL-8344-01A	0	2.4	1.555622
TCGA-KL-8335-01A	0	7.71232876712329	0.5695771
TCGA-KO-8411-01A	0	10.8438356164384	0.6913475
TCGA-KM-8438-01A	0	12.6630136986301	0.759152
TCGA-KL-8324-01A	0	12.8109589041096	1.044586
TCGA-KL-8329-11A	0	7.53972602739726	0.975801025
TCGA-KO-8415-01A	0	8.05205479452055	0.979674272
TCGA-KL-8337-01A	0	3.73698630136986	0.6529672
TCGA-KM-8439-01A	0	1.93972602739726	0.952952259
TCGA-KM-8476-01A	0	10.2602739726027	0.683758483
