# Supplementary material for: Prognostic and immune infiltrative biomarkers of CENPO in pan–cancer and its relationship with lung adenocarcinoma cell proliferation and metastasis
Source: BMC Cancer. 2023 Aug 9;23:735. doi: 10.1186/s12885-023-11233-2 (PMC10410993; doi:10.1186/s12885-023-11233-2)
Supplement: Supplementary file 4 — Additional file 4. [file 12885_2023_11233_MOESM4_ESM.zip › CENPO-pan-cox/KICH-COX/11.cox/geneExp.txt]

ID	CENPO	Type
TCGA-KL-8332-01A	0.870394339	Normal
TCGA-KN-8426-11A	1.215639401	Normal
TCGA-KN-8423-01A	0.8446775	Normal
TCGA-KL-8327-01A	0.349307581	Normal
TCGA-KO-8409-01A	0.450867018	Normal
TCGA-KN-8430-01A	0.7196133	Normal
TCGA-KL-8329-01A	0.7112545	Normal
TCGA-KL-8338-01A	0.880447363	Normal
TCGA-KN-8432-11A	1.150040963	Normal
TCGA-KN-8429-01A	0.7024352	Normal
TCGA-KO-8415-11A	1.272420748	Normal
TCGA-KN-8436-11A	1.424217	Normal
TCGA-KN-8432-01A	0.651879167	Normal
TCGA-KN-8424-11A	1.196572054	Normal
TCGA-KL-8324-11A	1.000827031	Normal
TCGA-KN-8437-01A	1.276995	Normal
TCGA-KL-8342-01A	0.766815005	Normal
TCGA-KM-8443-01A	0.9920131	Normal
TCGA-KN-8434-01A	0.8955161	Normal
TCGA-KN-8429-11A	0.896899317	Normal
TCGA-KN-8422-11A	1.299260709	Normal
TCGA-KN-8435-11A	1.182828475	Normal
TCGA-KM-8477-01A	0.85331	Normal
TCGA-KL-8331-01A	0.774564231	Normal
TCGA-KO-8403-01A	0.6113997	Tumor
TCGA-KN-8433-01A	0.8427627	Tumor
TCGA-KL-8334-01A	0.61626246	Tumor
TCGA-KN-8424-01A	0.7227524	Tumor
TCGA-KO-8417-01A	0.8750791	Tumor
TCGA-KN-8430-11A	1.410933	Tumor
TCGA-KL-8340-01A	0.82643	Tumor
TCGA-KN-8421-01A	1.277059	Tumor
TCGA-KN-8428-01A	1.35912	Tumor
TCGA-KN-8427-01A	2.160814	Tumor
TCGA-KN-8436-01A	0.6215014	Tumor
TCGA-KL-8333-01A	1.044083997	Tumor
TCGA-KN-8418-01A	0.7630818	Tumor
TCGA-KL-8345-01A	0.703340739	Tumor
TCGA-KN-8425-01A	1.106239	Tumor
TCGA-KL-8323-01A	0.9266291	Tumor
TCGA-KN-8437-11A	1.110776924	Tumor
TCGA-KN-8435-01A	0.839379302	Tumor
TCGA-KL-8346-01A	1.032242	Tumor
TCGA-KL-8326-01A	0.9601363	Tumor
TCGA-KO-8414-01A	1.154151	Tumor
TCGA-KM-8441-01A	1.131813342	Tumor
TCGA-KN-8428-11A	1.131515314	Tumor
TCGA-KO-8406-01A	0.8175787	Tumor
TCGA-KL-8336-11A	1.203909144	Tumor
TCGA-KN-8431-01A	0.919169668	Tumor
TCGA-KL-8339-11A	0.9518503	Tumor
TCGA-KN-8423-11A	1.339492599	Tumor
TCGA-KN-8434-11A	1.075940253	Tumor
TCGA-KL-8325-01A	0.877943252	Tumor
TCGA-KL-8330-01A	0.8134501	Tumor
TCGA-KL-8343-01A	1.020426	Tumor
TCGA-KL-8339-01A	0.922944	Tumor
TCGA-KL-8326-11A	0.9226958	Tumor
TCGA-KO-8410-01A	1.119853	Tumor
TCGA-KN-8425-11A	1.447318247	Tumor
TCGA-KM-8639-01A	1.821709	Tumor
TCGA-KL-8336-01A	1.032491	Tumor
TCGA-KN-8431-11A	1.533173396	Tumor
TCGA-KO-8403-11A	1.497784434	Tumor
TCGA-KM-8440-01A	0.8270417	Tumor
TCGA-KN-8427-11A	0.9159962	Tumor
TCGA-KM-8442-01A	0.8025787	Tumor
TCGA-KN-8419-11A	1.003090243	Tumor
TCGA-KO-8407-01A	0.736330188	Tumor
TCGA-KO-8408-01A	1.152466552	Tumor
TCGA-KN-8426-01A	0.796015907	Tumor
TCGA-KL-8341-01A	1.025764	Tumor
TCGA-KN-8419-01A	0.4970103	Tumor
TCGA-KN-8433-11A	0.788565456	Tumor
TCGA-KL-8328-01A	0.7055643	Tumor
TCGA-KO-8413-01A	0.952451698	Tumor
TCGA-KO-8405-01A	0.8536487	Tumor
TCGA-KO-8404-01A	2.489549791	Tumor
TCGA-KO-8416-01A	0.6963615	Tumor
TCGA-KL-8344-01A	1.555622	Tumor
TCGA-KL-8335-01A	0.5695771	Tumor
TCGA-KO-8411-01A	0.6913475	Tumor
TCGA-KM-8438-01A	0.759152	Tumor
TCGA-KL-8324-01A	1.044586	Tumor
TCGA-KL-8329-11A	0.975801025	Tumor
TCGA-KO-8415-01A	0.979674272	Tumor
TCGA-KL-8337-01A	0.6529672	Tumor
TCGA-KM-8439-01A	0.952952259	Tumor
TCGA-KM-8476-01A	0.683758483	Tumor
