# Supplementary material for: Prognostic and immune infiltrative biomarkers of CENPO in pan–cancer and its relationship with lung adenocarcinoma cell proliferation and metastasis
Source: BMC Cancer. 2023 Aug 9;23:735. doi: 10.1186/s12885-023-11233-2 (PMC10410993; doi:10.1186/s12885-023-11233-2)
Supplement: Supplementary file 4 — Additional file 4. [file 12885_2023_11233_MOESM4_ESM.zip › CENPO-pan-cox/KICH-COX/11.cox/KICH-▓í└φ.xls]

## Sheet: Sheet1
sample	Age	Gender	Stage	T
TCGA-KO-8406-01A	17	1	1	1
TCGA-KO-8406-11A	17	1	1	1
TCGA-KO-8415-01A	44	1	1	1
TCGA-KO-8415-11A	44	1	1	1
TCGA-KO-8417-01A	30	1	1	1
TCGA-KO-8417-11A	30	1	1	1
TCGA-KO-8413-01A	46	2	1	1
TCGA-KO-8413-11A	46	2	1	1
TCGA-KM-8476-01A	47	2	1	1
TCGA-KM-A7QH-01C	39	2	1	1
TCGA-KM-A7QG-01C	55	1	1	1
TCGA-KM-A7QC-01C	33	1	1	1
TCGA-KN-8422-01A	28	1	1	1
TCGA-KN-8422-11A	28	1	1	1
TCGA-NP-A5H1-01A	66	1	1	1
TCGA-NP-A5GY-01A	75	1	1	1
TCGA-KM-8639-01A	67	2	1	1
TCGA-NP-A5B3-01A	74	2	1	1
TCGA-NP-A5B3-11A	74	2	1	1
TCGA-KM-8477-01A	56	2	1	1
TCGA-UW-A72P-01A	61	1	1	1
TCGA-KM-A7QD-01C	57	1	1	1
TCGA-KM-A7Q7-01B	45	1	1	1
TCGA-KN-8437-01A	42	1	1	1
TCGA-KN-8437-11A	42	1	1	1
TCGA-KM-A7QL-01C	36	1	1	1
TCGA-UW-A7GK-01A	74	1	1	1
TCGA-UW-A7GK-11A	74	1	1	1
TCGA-KM-A7QE-01C	59	1	1	1
TCGA-UW-A72L-01A	51	1	1	1
TCGA-KM-A7QI-01C	50	1	1	1
TCGA-UW-A72N-01A	45	2	1	1
TCGA-UW-A72M-01A	44	2	1	1
TCGA-KM-A7QJ-01C	67	2	1	1
TCGA-UW-A7GU-01A	75	2	1	1
TCGA-UW-A7GU-11B	75	2	1	1
TCGA-UW-A7GI-01A	58	2	1	1
TCGA-UW-A7GI-11A	58	2	1	1
TCGA-KO-8403-01A	49	2	1	1
TCGA-KO-8403-11A	49	2	1	1
TCGA-UW-A72K-01A	52	2	1	1
TCGA-KO-8410-01A	74	1	1	1
TCGA-KO-8410-11A	74	1	1	1
TCGA-KL-8329-01A	57	1	1	1
TCGA-KL-8329-11A	57	1	1	1
TCGA-KL-8327-01A	46	1	1	1
TCGA-KL-8327-11A	46	1	1	1
TCGA-KL-8332-01A	55	2	1	1
TCGA-KL-8332-11A	55	2	1	1
TCGA-UW-A7GC-01A	75	1	1	1
TCGA-UW-A7GC-11A	75	1	1	1
TCGA-UW-A7GY-01A	57	1	1	1
TCGA-UW-A7GY-11B	57	1	1	1
TCGA-UW-A72R-01A	29	1	1	1
TCGA-KN-8424-01A	42	1	1	1
TCGA-KN-8424-11A	42	1	1	1
TCGA-KN-8425-01A	53	2	1	1
TCGA-KN-8425-11A	53	2	1	1
TCGA-KN-8430-01A	75	2	1	1
TCGA-KN-8430-11A	75	2	1	1
TCGA-KN-8423-01A	44	2	1	1
TCGA-KN-8423-11A	44	2	1	1
TCGA-KM-A7QB-01C	47	2	1	1
TCGA-UW-A7GR-01A	44	1	4	1
TCGA-UW-A7GR-11A	44	1	4	1
TCGA-KO-8411-01A	58	2	1	1
TCGA-KO-8411-11A	58	2	1	1
TCGA-NP-A5H5-01A	79	1	1	1
TCGA-NP-A5H5-11A	79	1	1	1
TCGA-KM-8441-01A	61	1	1	1
TCGA-KM-8439-01A	30	2	1	1
TCGA-UW-A72I-01A	50	1	1	1
TCGA-UW-A72J-01A	42	1	1	1
TCGA-UW-A72S-01A	43	1	1	1
TCGA-UW-A72O-01A	38	2	1	1
TCGA-KM-A7QK-01C	53	2	1	1
TCGA-UW-A72Q-01A	56	2	1	1
TCGA-KM-A7Q6-01B	36	2	1	1
TCGA-KM-A7Q9-01B	55	2	1	1
TCGA-KL-8331-01A	48	1	2	2
TCGA-KL-8331-11A	48	1	2	2
TCGA-KO-8414-01A	50	1	2	2
TCGA-KO-8414-11A	50	1	2	2
TCGA-KL-8333-01A	69	2	2	2
TCGA-KL-8333-11A	69	2	2	2
TCGA-KL-8340-01A	34	2	2	2
TCGA-KL-8340-11A	34	2	2	2
TCGA-KO-8407-01A	42	2	2	2
TCGA-KO-8407-11A	42	2	2	2
TCGA-KL-8337-01A	26	2	2	2
TCGA-KL-8337-11A	26	2	2	2
TCGA-KM-8438-01A	45	1	2	2
TCGA-KM-8443-01A	57	2	2	2
TCGA-KN-8418-01A	41	1	2	2
TCGA-KN-8418-11A	41	1	2	2
TCGA-KN-8421-01A	47	1	2	2
TCGA-KN-8421-11A	47	1	2	2
TCGA-KN-8419-01A	43	2	2	2
TCGA-KN-8419-11A	43	2	2	2
TCGA-KN-8428-01A	71	2	2	2
TCGA-KN-8428-11A	71	2	2	2
TCGA-KL-8324-01A	67	1	2	2
TCGA-KL-8324-11A	67	1	2	2
TCGA-KL-8325-01A	56	1	2	2
TCGA-KL-8325-11A	56	1	2	2
TCGA-KM-8442-01A	38	2	2	2
TCGA-UW-A7GG-01A	44	1	2	2
TCGA-UW-A7GG-11A	44	1	2	2
TCGA-KN-8431-01A	35	1	2	2
TCGA-KN-8431-11A	35	1	2	2
TCGA-KN-8434-01A	65	1	2	2
TCGA-KN-8434-11A	65	1	2	2
TCGA-UW-A7GP-01A	40	2	2	2
TCGA-UW-A7GP-11A	40	2	2	2
TCGA-UW-A7GL-01A	47	2	2	2
TCGA-UW-A7GL-11A	47	2	2	2
TCGA-KN-8435-01A	59	2	2	2
TCGA-KN-8435-11A	59	2	2	2
TCGA-KN-8436-01A	62	2	2	2
TCGA-KN-8436-11A	62	2	2	2
TCGA-KM-A7QA-01C	18	2	2	2
TCGA-NP-A5GZ-01A	50	1	2	2
TCGA-NP-A5H6-01A	49	2	2	2
TCGA-UW-A7GX-01A	45	2	2	2
TCGA-UW-A7GX-11A	45	2	2	2
TCGA-KL-8330-01A	44	1	2	2
TCGA-KL-8330-11A	44	1	2	2
TCGA-KL-8342-01A	45	1	2	2
TCGA-KL-8342-11A	45	1	2	2
TCGA-KO-8409-01A	69	2	2	2
TCGA-KO-8409-11A	69	2	2	2
TCGA-KL-8346-01A	62	2	2	2
TCGA-KL-8346-11A	62	2	2	2
TCGA-KL-8328-01A	60	2	2	2
TCGA-KL-8328-11A	60	2	2	2
TCGA-NP-A5H7-01A	40	1	2	2
TCGA-KN-8432-01A	86	1	2	2
TCGA-KN-8432-11A	86	1	2	2
TCGA-KL-8343-01A	72	2	3	3
TCGA-KL-8343-11A	72	2	3	3
TCGA-KM-A7Q8-01B	45	2	3	3
TCGA-KL-8334-01A	37	1	3	3
TCGA-KL-8334-11A	37	1	3	3
TCGA-KO-8405-01A	29	2	3	3
TCGA-KO-8405-11A	29	2	3	3
TCGA-KL-8344-01A	51	2	3	3
TCGA-KL-8344-11A	51	2	3	3
TCGA-KL-8338-01A	51	2	3	3
TCGA-KL-8338-11A	51	2	3	3
TCGA-KL-8326-01A	69	2	3	3
TCGA-KL-8326-11A	69	2	3	3
TCGA-KL-8345-01A	75	2	3	3
TCGA-KL-8345-11A	75	2	3	3
TCGA-KO-8416-01A	41	2	3	3
TCGA-KO-8416-11A	41	2	3	3
TCGA-KL-8335-01A	67	2	3	3
TCGA-KL-8335-11A	67	2	3	3
TCGA-KN-8429-01A	38	1	3	3
TCGA-KN-8429-11A	38	1	3	3
TCGA-KL-8339-01A	67	2	4	3
TCGA-KL-8339-11A	67	2	4	3
TCGA-KO-8408-01A	47	2	3	3
TCGA-KO-8408-11A	47	2	3	3
TCGA-KN-8426-01A	50	2	4	3
TCGA-KN-8426-11A	50	2	4	3
TCGA-KM-8440-01A	37	2	3	3
TCGA-KN-8433-01A	46	1	3	3
TCGA-KN-8433-11A	46	1	3	3
TCGA-UW-A7GJ-01A	52	1	3	3
TCGA-UW-A7GJ-11A	52	1	3	3
TCGA-UW-A7GN-01B	31	2	3	3
TCGA-UW-A7GN-11B	31	2	3	3
TCGA-UW-A72T-01A	57	2	3	3
TCGA-UW-A72H-01A	48	2	3	3
TCGA-KL-8336-01A	51	1	4	3
TCGA-KL-8336-11A	51	1	4	3
TCGA-KL-8341-01A	41	2	4	3
TCGA-KL-8341-11A	41	2	4	3
TCGA-KL-8323-01A	57	1	3	3
TCGA-KL-8323-11A	57	1	3	3
TCGA-KN-8427-01A	54	2	4	4
TCGA-KN-8427-11A	54	2	4	4
TCGA-KO-8404-01A	78	2	4	4
TCGA-KO-8404-11A	78	2	4	4
