# Supplementary material for: Prognostic and immune infiltrative biomarkers of CENPO in pan–cancer and its relationship with lung adenocarcinoma cell proliferation and metastasis
Source: BMC Cancer. 2023 Aug 9;23:735. doi: 10.1186/s12885-023-11233-2 (PMC10410993; doi:10.1186/s12885-023-11233-2)
Supplement: Supplementary file 4 — Additional file 4. [file 12885_2023_11233_MOESM4_ESM.zip › CENPO-pan-cox/KICH-COX/11.cox/multiCox.txt]

id	HR	HR.95L	HR.95H	pvalue
CENPO	32.612767661823	1.92530899280407	552.426970704066	0.0157907453118389
Age	1.0277065533605	0.964731535915167	1.09479240648871	0.396950588136745
Gender	1.32516996835793	0.25177485522663	6.97478484679125	0.739690521544404
Stage	12.9481158059661	1.83775423231361	91.2274884077643	0.0101445146010068
T	0.363533076862617	0.0268006144260655	4.93109209633157	0.446887974653605
