# Supplementary material for: Prognostic and immune infiltrative biomarkers of CENPO in pan–cancer and its relationship with lung adenocarcinoma cell proliferation and metastasis
Source: BMC Cancer. 2023 Aug 9;23:735. doi: 10.1186/s12885-023-11233-2 (PMC10410993; doi:10.1186/s12885-023-11233-2)
Supplement: Supplementary file 4 — Additional file 4. [file 12885_2023_11233_MOESM4_ESM.zip › CENPO-pan-cox/KICH-COX/11.cox/uniCox.txt]

id	HR	HR.95L	HR.95H	pvalue
CENPO	10.3969050121631	2.1560106598901	50.1368735521242	0.00353339726326187
Age	1.053260123605	1.00384757538324	1.10510491351529	0.034293329660646
Gender	1.30445050563382	0.392552236548587	4.3346871147879	0.664441798974075
Stage	6.61142808181554	2.64898633242189	16.5010218233385	5.17568847755605e-05
T	7.67654832755617	2.22350224366292	26.5029614398892	0.00126440109476425
