# Supplementary material for: Prognostic and immune infiltrative biomarkers of CENPO in pan–cancer and its relationship with lung adenocarcinoma cell proliferation and metastasis
Source: BMC Cancer. 2023 Aug 9;23:735. doi: 10.1186/s12885-023-11233-2 (PMC10410993; doi:10.1186/s12885-023-11233-2)
Supplement: Supplementary file 4 — Additional file 4. [file 12885_2023_11233_MOESM4_ESM.zip › CENPO-pan-cox/LIHC-COX/11.cox/expTime.txt]

ID	fustat	futime	CENPO
TCGA-ED-A627-01A	0	1.15890410958904	0.599384296
TCGA-2Y-A9GW-01A	1	3.48219178082192	0.5465964
TCGA-DD-AADO-01A	0	1.24109589041096	1.308467
TCGA-DD-AADK-01A	0	2.87397260273973	0.702829547
TCGA-DD-A1EH-01A	0	4.0958904109589	1.475658
TCGA-G3-AAV7-01A	0	0.989041095890411	1.675752
TCGA-DD-AACA-01A	0	6.3041095890411	1.257328242
TCGA-FV-A3R3-01A	1	1.0027397260274	1.707640254
TCGA-KR-A7K0-01A	1	0.178082191780822	0.497561
TCGA-DD-AACC-01A	1	4.61643835616438	1.036778227
TCGA-BC-A3KG-01A	0	1.86301369863014	2.217861
TCGA-G3-AAV2-01A	0	1.01917808219178	0.4615298
TCGA-CC-A7IK-01A	1	0.717808219178082	1.322119
TCGA-G3-A25S-01A	1	1.13972602739726	1.243952335
TCGA-DD-AADR-01A	0	5.55616438356164	1.347818817
TCGA-BC-A110-11A	1	5.7972602739726	0.147368
TCGA-UB-A7MD-01A	1	0.142465753424658	0.5078469
TCGA-DD-A4NS-01A	1	6.72876712328767	0.629481878
TCGA-DD-A3A1-11A	1	0.638356164383562	0.21403212
TCGA-DD-AAE3-01A	0	1.55068493150685	0.257379652
TCGA-DD-AACP-01A	0	1.13698630136986	2.284139
TCGA-2Y-A9H8-01A	1	1.73424657534247	0.720998363
TCGA-FV-A3I1-01A	1	0.676712328767123	1.127212091
TCGA-2Y-A9H7-01A	0	3.2	1.218448312
TCGA-DD-AAVU-01A	0	6.03287671232877	1.395776642
TCGA-BC-A110-01A	1	5.7972602739726	0.185526828
TCGA-ZP-A9CZ-01A	0	1.93424657534247	1.591697432
TCGA-DD-AAE1-01A	0	1.51232876712329	0.774035115
TCGA-GJ-A3OU-01A	0	2.40821917808219	1.130792564
TCGA-RC-A7SB-01A	0	1.61095890410959	0.680804592
TCGA-DD-AAVS-01A	0	4.99452054794521	1.229509
TCGA-CC-A8HS-01A	1	0.821917808219178	2.121284643
TCGA-FV-A3I0-01A	0	2.32328767123288	0.996898298
TCGA-2Y-A9GT-01A	1	4.44931506849315	0.407984416
TCGA-2Y-A9HA-01A	1	0.0986301369863014	1.08732
TCGA-FV-A2QQ-01A	0	1.9972602739726	0.971668714
TCGA-DD-AAEH-01A	0	2.14794520547945	0.694079508
TCGA-DD-AADM-01A	1	0.0328767123287671	0.874569588
TCGA-G3-A3CK-01A	0	1.6027397260274	0.5187725
TCGA-DD-A1EB-11A	0	5.52602739726027	0.273517093
TCGA-EP-A26S-01A	0	1.66575342465753	0.5018879
TCGA-DD-A11A-01A	1	0.216438356164384	3.08711
TCGA-DD-AAE6-01A	0	0.386301369863014	1.312464528
TCGA-XR-A8TE-01A	0	2.53424657534247	0.360570742
TCGA-DD-A73B-01A	1	0.775342465753425	1.510294662
TCGA-EP-A3JL-01A	0	0.83013698630137	0.688405891
TCGA-CC-A3MB-01A	1	0.863013698630137	1.75578
TCGA-DD-AAD0-01A	0	0.375342465753425	0.868791061
TCGA-MI-A75I-01A	0	1.72602739726027	1.48872945
TCGA-DD-AACZ-01A	1	0.468493150684932	1.807564727
TCGA-CC-A8HU-01A	1	0.942465753424658	1.856922308
TCGA-RC-A6M5-01A	0	0.0410958904109589	0.892497222
TCGA-2Y-A9GZ-01A	1	2.32328767123288	0.642908377
TCGA-DD-AACO-01A	0	5.13972602739726	1.181849562
TCGA-LG-A6GG-01A	0	1.06027397260274	0.9472981
TCGA-DD-A1EI-11A	0	0.501369863013699	0.5471471
TCGA-BC-4073-01B	0	2.32602739726027	1.556136116
TCGA-ED-A7PZ-01A	0	0.0164383561643836	1.078259
TCGA-BC-A10R-11A	1	0.843835616438356	0.19013953
TCGA-DD-A4NV-01A	0	6.56986301369863	0.606290043
TCGA-DD-A73G-01A	0	9.52876712328767	2.086867
TCGA-G3-AAV3-01A	0	1.12876712328767	0.8669135
TCGA-G3-A25U-01A	0	4.48219178082192	0.9534084
TCGA-BC-A5W4-01A	1	1.4986301369863	0.719992632
TCGA-UB-AA0U-01A	0	0.895890410958904	1.285635303
TCGA-EP-A12J-01A	0	1.56164383561644	0.374401523
TCGA-G3-A5SI-01A	1	2.1041095890411	1.043113442
TCGA-DD-AACA-02B	0	6.3041095890411	1.341092
TCGA-FV-A4ZQ-01A	0	0.0328767123287671	1.57400195
TCGA-DD-A1EH-11A	0	4.0958904109589	0.438622518
TCGA-DD-A4ND-01A	0	7.52328767123288	1.074118809
TCGA-ED-A8O5-01A	0	1.11232876712329	1.261930785
TCGA-UB-A7ME-01A	0	1.33150684931507	0.945049273
TCGA-CC-5264-01A	1	0.279452054794521	2.175624
TCGA-DD-AADA-01A	0	3.37808219178082	0.599905179
TCGA-2Y-A9HB-01A	0	0.712328767123288	0.610000697
TCGA-DD-A11C-11A	0	1.81369863013699	0.267717694
TCGA-DD-AACS-01A	0	4.94246575342466	1.062631
TCGA-DD-AAE0-01A	0	1.52054794520548	1.918990064
TCGA-G3-A5SK-01A	0	2.03835616438356	0.2439739
TCGA-BC-A69I-01A	0	1.06027397260274	0.2443563
TCGA-BC-A10R-01A	1	0.843835616438356	0.6929904
TCGA-BC-A10X-01A	1	2.10958904109589	0.492412
TCGA-BC-A10S-01A	1	3.8986301369863	0.4850541
TCGA-DD-A1EJ-11A	1	2.75342465753425	0.2509647
TCGA-DD-A3A4-11A	1	1.67671232876712	0.378257917
TCGA-DD-AAVX-01A	0	4.70684931506849	0.357499714
TCGA-DD-AAVQ-01A	0	7.47397260273973	1.103996777
TCGA-RC-A7SH-01A	0	1.28219178082192	1.496646841
TCGA-G3-A3CJ-01A	0	1.62739726027397	0.282996024
TCGA-DD-A115-01A	1	6.96438356164384	1.501337
TCGA-BC-A10Q-01A	1	3.10958904109589	1.62328226
TCGA-DD-A1EE-01A	1	0.956164383561644	0.7654868
TCGA-ZP-A9CY-01A	0	2.14246575342466	0.5718727
TCGA-FV-A23B-01A	1	5.07397260273973	1.418233
TCGA-HP-A5MZ-01A	1	0.249315068493151	0.59933934
TCGA-DD-AACK-01A	0	0.0246575342465753	0.5966064
TCGA-CC-A1HT-01A	1	0.276712328767123	2.531427
TCGA-DD-A11B-01A	1	0.0383561643835616	0.9189113
TCGA-ZP-A9D4-01A	0	1.08219178082192	0.6686947
TCGA-DD-AACA-02A	0	6.3041095890411	1.107665
TCGA-HP-A5N0-01A	1	2.06027397260274	0.487988886
TCGA-BC-A10Y-11A	1	1.94794520547945	0.247160141
TCGA-EP-A2KB-01A	1	1.63287671232877	1.715498
TCGA-DD-A4NN-01A	1	2.46301369863014	1.510303
TCGA-ES-A2HS-01A	1	1.88493150684932	0.5264687
TCGA-G3-A3CG-01A	0	1.84383561643836	0.473491531
TCGA-DD-A113-11A	0	6.64383561643836	0.2046626
TCGA-DD-AAVR-01A	0	6.88493150684932	0.413081
TCGA-DD-AAD1-01A	0	1.54520547945205	1.170646962
TCGA-DD-A73D-01A	0	1.8986301369863	0.387599463
TCGA-DD-AAVW-01A	0	6.34794520547945	0.9206312
TCGA-DD-A4NF-01A	0	2.58082191780822	0.272260724
TCGA-DD-AACN-01A	0	3.56712328767123	0.743288657
TCGA-DD-A1EG-11A	1	3.75890410958904	0.250527414
TCGA-DD-A3A2-01A	1	5.83835616438356	0.4362789
TCGA-K7-A5RF-01A	0	1.72876712328767	0.639330755
TCGA-DD-A116-01A	1	4.44383561643836	0.6795808
TCGA-DD-A4NI-01A	0	2.23561643835616	0.363209487
TCGA-BC-A10T-01A	1	2.29315068493151	1.022245
TCGA-DD-AADJ-01A	0	2.92054794520548	1.055409364
TCGA-DD-AACE-01A	0	5.98356164383562	0.4159251
TCGA-FV-A3R2-01A	1	0.531506849315069	1.225237
TCGA-DD-AAE7-01A	0	1.76438356164384	0.458630176
TCGA-G3-A3CH-11A	0	2.13698630136986	0.6513764
TCGA-DD-AADD-01A	0	3.37260273972603	1.648188151
TCGA-BC-A10X-11A	1	2.10958904109589	0.2622231
TCGA-4R-AA8I-01A	1	0.717808219178082	0.991647728
TCGA-FV-A496-01A	0	0.0273972602739726	0.670931
TCGA-DD-A39X-01A	1	4.64109589041096	0.607593247
TCGA-DD-AADS-01A	0	1.2986301369863	0.255375983
TCGA-DD-AAE9-01A	0	1.97808219178082	0.776758319
TCGA-ZS-A9CF-02A	0	6.60821917808219	1.297604117
TCGA-G3-AAUZ-01A	0	1.31506849315068	0.972540842
TCGA-WX-AA47-01A	1	1.52328767123288	0.3545273
TCGA-NI-A4U2-01A	1	4.90684931506849	0.3575592
TCGA-DD-AACI-01A	0	4.43287671232877	0.528731539
TCGA-ZP-A9D1-01A	0	0.0575342465753425	0.584073992
TCGA-DD-A39Z-11A	1	1.64657534246575	0.5033061
TCGA-UB-A7MB-01A	0	1.64657534246575	2.143759
TCGA-DD-AAVP-01A	0	7.53972602739726	0.446754999
TCGA-DD-A4NR-01A	1	0.0246575342465753	1.476222
TCGA-RG-A7D4-01A	0	3.00821917808219	1.692578595
TCGA-5R-AAAM-01A	1	0.126027397260274	0.495465956
TCGA-DD-A3A4-01A	1	1.67671232876712	2.235576382
TCGA-BC-A10W-11A	1	0.249315068493151	0.250584577
TCGA-BC-A217-01A	1	3.82739726027397	1.474878468
TCGA-DD-A4NQ-01A	1	1.02191780821918	1.568783571
TCGA-UB-A7MC-01A	0	1.36986301369863	1.415229302
TCGA-MR-A8JO-01A	0	0.904109589041096	1.03644126
TCGA-DD-AAEG-01A	0	1.96986301369863	0.484848131
TCGA-DD-A39W-01A	1	2.26575342465753	0.643432207
TCGA-DD-A39Z-01A	1	1.64657534246575	0.971478707
TCGA-BC-A10Z-01A	1	0.0931506849315069	1.038315
TCGA-WQ-AB4B-01A	0	1.08219178082192	0.451178875
TCGA-CC-A123-01A	0	0.6	1.536277369
TCGA-YA-A8S7-01A	1	1.12876712328767	1.765535056
TCGA-2Y-A9H2-01A	0	4.74246575342466	1.403015491
TCGA-5C-A9VG-01A	0	0.898630136986301	1.612476936
TCGA-CC-A3M9-01A	1	0.821917808219178	2.708914339
TCGA-BD-A3EP-11A	0	1.12054794520548	0.36894597
TCGA-EP-A2KA-01A	1	1.71780821917808	0.9125033
TCGA-DD-AADW-01A	0	1.60821917808219	1.84552
TCGA-DD-AAED-01A	0	2.09041095890411	0.704398457
TCGA-LG-A9QD-01A	0	1.0027397260274	0.497700642
TCGA-DD-AADV-01A	0	1.57260273972603	0.9950007
TCGA-G3-A3CH-01A	0	2.13698630136986	0.824095694
TCGA-G3-AAV1-01A	1	0.983561643835616	1.249709
TCGA-ZS-A9CG-01A	0	0.934246575342466	0.341527888
TCGA-DD-AAW3-01A	0	4.47397260273973	0.745922718
TCGA-ED-A7PY-01A	0	1.06849315068493	0.817983308
TCGA-ZP-A9D2-01A	1	2.0958904109589	1.491430672
TCGA-G3-A25Y-01A	1	1.23835616438356	1.389524209
TCGA-G3-A3CI-01A	0	0.493150684931507	0.407914736
TCGA-K7-A5RG-01A	0	1.42191780821918	1.297779628
TCGA-EP-A3RK-01A	0	0.994520547945206	1.44864
TCGA-CC-A7IJ-01A	0	1.04657534246575	3.200097
TCGA-MI-A75H-01A	0	2.04657534246575	0.593036453
TCGA-FV-A3I0-11A	0	2.32328767123288	0.1704615
TCGA-G3-AAV5-01A	0	0.96986301369863	0.8817244
TCGA-ED-A7XP-01A	0	1.0958904109589	0.6303121
TCGA-DD-A1ED-01A	0	6.3041095890411	0.3856218
TCGA-ED-A5KG-01A	0	2.33972602739726	1.561224709
TCGA-ED-A459-01A	0	2.49315068493151	0.8082739
TCGA-2Y-A9GX-01A	0	6.69041095890411	0.808134761
TCGA-DD-A73E-01A	0	0.120547945205479	0.671387466
TCGA-QA-A7B7-01A	0	0.257534246575342	2.186234304
TCGA-DD-AACL-01A	1	0.293150684931507	1.40717461
TCGA-MR-A520-01A	0	0.627397260273973	0.506396449
TCGA-DD-A1EF-01A	1	1.07945205479452	1.207757224
TCGA-G3-A25T-01A	0	4.25479452054795	1.581820359
TCGA-FV-A4ZP-01A	1	6.81095890410959	1.637098144
TCGA-DD-A3A8-11A	1	0.0301369863013699	0.26347417
TCGA-WX-AA44-01A	0	1.68493150684932	1.534876714
TCGA-DD-A4NE-01A	1	1.80821917808219	1.565816392
TCGA-CC-A7IG-01A	1	0.819178082191781	2.241817
TCGA-ZP-A9D0-01A	0	2.98904109589041	0.3889083
TCGA-G3-A25X-01A	0	4.87397260273973	1.563650875
TCGA-BC-4072-01B	1	4.08219178082192	1.669947
TCGA-XR-A8TC-01A	0	3.66849315068493	0.966166839
TCGA-BC-A3KF-01A	0	0.0219178082191781	0.913149
TCGA-O8-A75V-01A	0	1.47397260273973	0.6608629
TCGA-DD-AADI-01A	0	2.97260273972603	0.6563686
TCGA-DD-A116-11A	1	4.44383561643836	0.416369899
TCGA-BC-A8YO-01A	0	1.53972602739726	1.787756708
TCGA-DD-A39V-01A	1	1.76164383561644	0.916985533
TCGA-DD-A1EC-01A	0	1.64931506849315	1.11654
TCGA-DD-AACQ-01A	1	1.18356164383562	1.223183635
TCGA-DD-A1EB-01A	0	5.52602739726027	0.4274253
TCGA-KR-A7K7-01A	0	2.60547945205479	1.308688309
TCGA-DD-AAVV-01A	0	6.72602739726027	0.9234892
TCGA-DD-AADN-01A	0	2.46027397260274	1.389807086
TCGA-LG-A9QC-01A	0	1.16438356164384	0.832622975
TCGA-RC-A7S9-01A	0	1.75342465753425	1.994027
TCGA-BC-A112-01A	1	0.419178082191781	1.691258165
TCGA-2Y-A9H0-01A	0	10.0684931506849	1.204783
TCGA-CC-A7IL-01A	1	0.761643835616438	1.049097
TCGA-KR-A7K2-01A	0	2.27123287671233	0.620678428
TCGA-DD-AADU-01A	0	1.51780821917808	0.1548378
TCGA-ED-A66Y-01A	1	0.810958904109589	1.069276
TCGA-CC-A8HT-01A	1	0.383561643835616	1.941678035
TCGA-DD-AADY-01A	0	1.52054794520548	0.755172619
TCGA-BC-A216-01A	0	3.7013698630137	2.370547
TCGA-RC-A7SF-01A	0	1.58630136986301	0.8249222
TCGA-RC-A7SK-01A	0	1.29315068493151	0.76170222
TCGA-DD-AAD8-01A	0	3.33972602739726	0.871236279
TCGA-DD-AAEE-01A	0	2.21917808219178	1.103646434
TCGA-DD-A119-01A	1	0.610958904109589	0.350440001
TCGA-G3-AAV6-01A	1	0.178082191780822	2.180396
TCGA-DD-A73F-01A	0	2.97260273972603	1.158358771
TCGA-FV-A23B-11A	1	5.07397260273973	0.3635253
TCGA-DD-A4NP-01A	0	9.06301369863014	0.3130484
TCGA-DD-AAEK-01A	0	2.92328767123288	0.85104926
TCGA-FV-A3I1-11A	1	0.676712328767123	0.315451456
TCGA-DD-A11D-01A	1	4.27397260273973	0.364876509
TCGA-DD-A1EG-01A	1	3.75890410958904	1.240446308
TCGA-PD-A5DF-01A	1	1.75068493150685	0.878668563
TCGA-DD-A3A9-01A	1	2.55068493150685	1.000030931
TCGA-2Y-A9H4-01A	0	3.97808219178082	0.79124666
TCGA-DD-A118-01A	0	9.41643835616438	1.129935
TCGA-BC-A10Q-11A	1	3.10958904109589	0.24434726
TCGA-DD-A4NL-01A	0	4.68767123287671	0.240457291
TCGA-5C-A9VH-01A	0	0.882191780821918	0.940059029
TCGA-DD-A11D-11A	1	4.27397260273973	0.233328769
TCGA-FV-A2QR-11A	1	1.59178082191781	0.4101189
TCGA-3K-AAZ8-01A	0	1.08493150684932	0.376635378
TCGA-MI-A75G-01A	0	1.91232876712329	0.316801927
TCGA-DD-A11A-11A	1	0.216438356164384	0.2768321
TCGA-DD-A3A6-01A	1	8.92602739726027	0.88714957
TCGA-CC-A5UD-01A	1	0.832876712328767	2.183238526
TCGA-DD-A3A3-01A	1	1.46575342465753	0.5485993
TCGA-CC-A7IH-01A	0	1	0.6594568
TCGA-DD-A4NH-01A	0	2.51232876712329	1.552278316
TCGA-K7-A6G5-01A	0	1.4027397260274	0.383005027
TCGA-DD-AACU-01A	0	4.29315068493151	0.73465152
TCGA-BW-A5NO-01A	0	0.0547945205479452	0.686687497
TCGA-XR-A8TG-01A	0	2.46027397260274	1.163559
TCGA-DD-A1EJ-01A	1	2.75342465753425	1.421899
TCGA-CC-5259-01A	0	0.684931506849315	0.6356639
TCGA-2Y-A9H3-01A	0	4.15342465753425	0.829190205
TCGA-UB-AA0V-01A	0	0.86027397260274	0.454521967
TCGA-GJ-A9DB-01A	1	0.183561643835616	0.68331383
TCGA-DD-A4NK-01A	1	3.31506849315068	0.5412981
TCGA-2Y-A9H6-01A	0	0.978082191780822	1.00737959
TCGA-BD-A2L6-01A	0	3.73424657534247	1.193131
TCGA-G3-A5SM-01A	0	1.42465753424658	0.6193804
TCGA-DD-AAD5-01A	0	3.68493150684932	1.925629
TCGA-BD-A3EP-01A	0	1.12054794520548	0.94438618
TCGA-CC-5260-01A	1	0.238356164383562	1.895895522
TCGA-WQ-A9G7-01A	0	0.0821917808219178	1.527754545
TCGA-DD-A3A2-11A	1	5.83835616438356	0.2947494
TCGA-FV-A2QR-01A	1	1.59178082191781	0.6883047
TCGA-BD-A2L6-11A	0	3.73424657534247	0.535983324
TCGA-DD-AAW2-01A	0	5.08219178082192	0.554901985
TCGA-DD-AA3A-01A	1	1.12328767123288	2.276685721
TCGA-CC-5263-01A	1	0.353424657534247	2.774597709
TCGA-FV-A495-01A	0	0.00273972602739726	0.975983369
TCGA-EP-A12J-11A	0	1.56164383561644	0.450541608
TCGA-BC-A10U-01A	1	2.29315068493151	0.879649934
TCGA-ZS-A9CE-01A	0	3.4	0.7523327
TCGA-G3-A7M8-01A	0	1.17808219178082	0.597395366
TCGA-5R-AA1D-01A	0	1.23013698630137	0.543953396
TCGA-ED-A82E-01A	0	1.11780821917808	1.707888
TCGA-DD-A3A1-01A	1	0.638356164383562	0.624224948
TCGA-DD-A3A6-11A	1	8.92602739726027	0.1480084
TCGA-MI-A75E-01A	0	1.38904109589041	0.7149829
TCGA-DD-AAEA-01A	0	1.57534246575342	0.913276638
TCGA-ZS-A9CF-01A	0	6.60821917808219	1.241957
TCGA-G3-A25V-01A	0	2.35616438356164	0.454548949
TCGA-CC-A9FS-01A	0	0.578082191780822	0.9433844
TCGA-BC-A69H-01A	0	1.21643835616438	1.670348639
TCGA-DD-A3A7-01A	1	1.14794520547945	1.243919186
TCGA-CC-5261-01A	1	0.265753424657534	1.706028731
TCGA-G3-AAV0-01A	0	1.3041095890411	0.59828195
TCGA-EP-A26S-11A	0	1.66575342465753	0.2747192
TCGA-DD-AAE4-01A	0	1.66575342465753	0.509566392
TCGA-CC-A7II-01A	0	1.09315068493151	2.056413364
TCGA-DD-A3A8-01A	1	0.0301369863013699	0.362528691
TCGA-G3-A7M5-01A	0	1.22465753424658	0.355873854
TCGA-CC-A3MC-01A	0	0.994520547945206	1.203263
TCGA-DD-A118-11A	0	9.41643835616438	0.367051112
TCGA-DD-A119-11A	1	0.610958904109589	0.36735598
TCGA-ED-A66X-01A	0	1.11232876712329	1.241378
TCGA-G3-A6UC-01A	0	1.83835616438356	0.356679
TCGA-BD-A3ER-01A	0	3.05479452054795	0.7473236
TCGA-DD-A3A5-01A	1	8.56164383561644	0.603869214
TCGA-DD-AACH-01A	1	0.534246575342466	1.89913
TCGA-CC-5262-01A	1	0.282191780821918	1.434035204
TCGA-DD-AADG-01A	0	3.13698630136986	0.5105196
TCGA-DD-AAW0-01A	0	5.52054794520548	0.417579106
TCGA-DD-AACJ-01A	0	5.75890410958904	0.5358206
TCGA-DD-AADL-01A	0	1.74246575342466	0.948250258
TCGA-RC-A6M6-01A	0	0.0246575342465753	1.949206264
TCGA-DD-A4NO-01A	0	6.15068493150685	0.9373879
TCGA-CC-A5UE-01A	1	0.745205479452055	1.474434
TCGA-DD-A1EE-11A	1	0.956164383561644	0.4235185
TCGA-G3-A7M7-01A	0	0.989041095890411	0.584343233
TCGA-ES-A2HT-01A	1	1.2	0.2580977
TCGA-BC-A216-11A	0	3.7013698630137	0.38665239
TCGA-BC-A10Z-11A	1	0.0931506849315069	0.295171156
TCGA-DD-AACX-01A	0	0.465753424657534	1.028300869
TCGA-2Y-A9GV-01A	1	6.93698630136986	0.644426672
TCGA-DD-AACF-01A	1	1	0.8200898
TCGA-FV-A3R2-11A	1	0.531506849315069	0.417708448
TCGA-UB-A7MA-01A	0	2.32328767123288	2.546460497
TCGA-G3-A25Z-01A	0	1.79452054794521	0.6936628
TCGA-MI-A75C-01A	0	0.797260273972603	0.8009238
TCGA-DD-A4NA-01A	0	2.76164383561644	1.976738
TCGA-ZP-A9CV-01A	1	2.98082191780822	0.587073292
TCGA-ES-A2HT-11A	1	1.2	0.317051863
TCGA-T1-A6J8-01A	0	0.063013698630137	0.632838153
TCGA-DD-A1EK-01A	1	1.52876712328767	0.539987082
TCGA-5C-AAPD-01A	0	0.0547945205479452	1.24709843
TCGA-KR-A7K8-01A	0	2.48219178082192	0.745334235
TCGA-DD-AAD6-01A	0	1.84109589041096	1.943714072
TCGA-DD-A4NB-01A	0	2.70958904109589	1.63064
TCGA-DD-A11C-01A	0	1.81369863013699	0.9231632
TCGA-DD-A114-11A	1	3.14794520547945	0.59184365
TCGA-WJ-A86L-01A	0	0.945205479452055	1.447293
TCGA-ED-A8O6-01A	1	0.153424657534247	1.355550274
TCGA-DD-AAEB-01A	0	1.30958904109589	0.226531879
TCGA-2Y-A9GU-01A	0	5.31232876712329	1.016707
TCGA-DD-A73A-01A	0	1.99452054794521	0.795871563
TCGA-RC-A6M4-01A	0	0.0602739726027397	0.7146387
TCGA-DD-AAVY-01A	0	5.3972602739726	0.370012457
TCGA-DD-A1EL-01A	1	1.13698630136986	2.203978052
TCGA-DD-A4NJ-01A	0	2.54246575342466	1.615422429
TCGA-G3-A5SL-01A	0	1.7013698630137	0.635438895
TCGA-DD-AACG-01A	1	1.28493150684932	1.367017339
TCGA-DD-AAC8-01A	1	0.0438356164383562	0.71422
TCGA-ED-A7XO-01A	0	1.16986301369863	1.072178919
TCGA-DD-AACB-01A	0	6.36712328767123	1.121712543
TCGA-BC-A10T-11A	1	2.29315068493151	0.109584964
TCGA-G3-A7M6-01A	0	1.73150684931507	1.760305571
TCGA-ED-A97K-01A	0	0.0164383561643836	1.576533073
TCGA-DD-A73C-01A	0	1.92054794520548	0.6161374
TCGA-DD-AAW1-01A	0	5.44931506849315	0.2606529
TCGA-XR-A8TF-01A	1	1.8986301369863	1.591431313
TCGA-CC-A5UC-01A	1	0.950684931506849	1.952881481
TCGA-EP-A3RK-11A	0	0.994520547945206	0.263311909
TCGA-DD-A39Y-01A	1	0.468493150684932	1.390137709
TCGA-DD-A114-01A	1	3.14794520547945	1.278535647
TCGA-BC-A10U-11A	1	2.29315068493151	0.2067787
TCGA-NI-A8LF-01A	0	2.18904109589041	0.557623696
TCGA-DD-AADF-01A	1	0.315068493150685	0.923138516
TCGA-DD-A11B-11A	1	0.0383561643835616	0.3617011
TCGA-DD-AAEI-01A	0	4.19452054794521	0.6696496
TCGA-2Y-A9H5-01A	1	1.52054794520548	1.208844928
