# Supplementary material for: Prognostic and immune infiltrative biomarkers of CENPO in pan–cancer and its relationship with lung adenocarcinoma cell proliferation and metastasis
Source: BMC Cancer. 2023 Aug 9;23:735. doi: 10.1186/s12885-023-11233-2 (PMC10410993; doi:10.1186/s12885-023-11233-2)
Supplement: Supplementary file 4 — Additional file 4. [file 12885_2023_11233_MOESM4_ESM.zip › CENPO-pan-cox/LIHC-COX/11.cox/geneExp.txt]

ID	CENPO	Type
TCGA-DD-A4NG-01A	0.8217057	Normal
TCGA-G3-AAV4-01A	0.631509075	Normal
TCGA-2Y-A9H1-01A	0.266240854	Normal
TCGA-BC-A10Y-01A	1.307232	Normal
TCGA-K7-AAU7-01A	1.679274985	Normal
TCGA-BC-A10W-01A	1.767971	Normal
TCGA-DD-AACV-01A	1.43623374	Normal
TCGA-DD-AAD3-01A	0.476761896	Normal
TCGA-DD-A39X-11A	0.3713793	Normal
TCGA-DD-A1EI-01A	1.322132	Normal
TCGA-DD-AAC9-01A	0.48529486	Normal
TCGA-DD-A1EC-11A	0.440070637	Normal
TCGA-DD-AACT-01A	0.43269716	Normal
TCGA-GJ-A6C0-01A	0.9453066	Normal
TCGA-CC-5258-01A	2.446246	Normal
TCGA-DD-A1EL-11A	0.6005631	Normal
TCGA-DD-AADP-01A	0.965484487	Normal
TCGA-DD-AACW-01A	1.642201169	Normal
TCGA-ZS-A9CD-01A	0.383498248	Normal
TCGA-UB-A7MF-01A	2.514117	Normal
TCGA-WX-AA46-01A	0.268522	Normal
TCGA-CC-A8HV-01A	1.23143535	Normal
TCGA-DD-A39W-11A	0.2955759	Normal
TCGA-DD-AADQ-01A	0.4347753	Normal
TCGA-DD-AADB-01A	1.834528912	Normal
TCGA-DD-A1EA-01A	0.799432674	Normal
TCGA-5R-AA1C-01A	0.742587956	Normal
TCGA-DD-A113-01A	1.263014	Normal
TCGA-2Y-A9H9-01A	0.618126319	Normal
TCGA-CC-A7IE-01A	1.401786176	Normal
TCGA-XR-A8TD-01A	0.969219916	Normal
TCGA-DD-AAD2-01A	0.739524802	Normal
TCGA-DD-AACY-01A	0.28868296	Normal
TCGA-CC-A7IF-01A	0.790775705	Normal
TCGA-DD-AACD-01A	0.377149868	Normal
TCGA-DD-A3A5-11A	0.267965452	Normal
TCGA-ED-A4XI-01A	0.5556271	Normal
TCGA-CC-A9FW-01A	1.099171	Normal
TCGA-DD-A3A3-11A	0.3080713	Normal
TCGA-DD-A39V-11A	0.191859898	Normal
TCGA-G3-A5SJ-01A	0.928287976	Normal
TCGA-DD-AAE2-01A	0.6369128	Normal
TCGA-G3-A7M9-01A	2.939862865	Normal
TCGA-EP-A2KC-01A	0.85963594	Normal
TCGA-2Y-A9GS-01A	1.479434	Normal
TCGA-ED-A7PX-01A	1.60704616	Normal
TCGA-DD-AADC-01A	1.728064741	Normal
TCGA-DD-AAVZ-01A	1.030701	Normal
TCGA-CC-A3MA-01A	2.094607426	Normal
TCGA-2Y-A9GY-01A	2.458521674	Normal
TCGA-ED-A627-01A	0.599384296	Tumor
TCGA-2Y-A9GW-01A	0.5465964	Tumor
TCGA-DD-AADO-01A	1.308467	Tumor
TCGA-DD-AADK-01A	0.702829547	Tumor
TCGA-DD-A1EH-01A	1.475658	Tumor
TCGA-G3-AAV7-01A	1.675752	Tumor
TCGA-DD-AACA-01A	1.257328242	Tumor
TCGA-FV-A3R3-01A	1.707640254	Tumor
TCGA-KR-A7K0-01A	0.497561	Tumor
TCGA-DD-AACC-01A	1.036778227	Tumor
TCGA-BC-A3KG-01A	2.217861	Tumor
TCGA-G3-AAV2-01A	0.4615298	Tumor
TCGA-CC-A7IK-01A	1.322119	Tumor
TCGA-G3-A25S-01A	1.243952335	Tumor
TCGA-DD-AADR-01A	1.347818817	Tumor
TCGA-BC-A110-11A	0.147368	Tumor
TCGA-UB-A7MD-01A	0.5078469	Tumor
TCGA-DD-A4NS-01A	0.629481878	Tumor
TCGA-CC-A9FU-01A	2.048113252	Tumor
TCGA-DD-A3A1-11A	0.21403212	Tumor
TCGA-DD-AAE3-01A	0.257379652	Tumor
TCGA-DD-AACP-01A	2.284139	Tumor
TCGA-2Y-A9H8-01A	0.720998363	Tumor
TCGA-FV-A3I1-01A	1.127212091	Tumor
TCGA-2Y-A9H7-01A	1.218448312	Tumor
TCGA-DD-AAVU-01A	1.395776642	Tumor
TCGA-BC-A110-01A	0.185526828	Tumor
TCGA-ZP-A9CZ-01A	1.591697432	Tumor
TCGA-DD-AAE1-01A	0.774035115	Tumor
TCGA-GJ-A3OU-01A	1.130792564	Tumor
TCGA-RC-A7SB-01A	0.680804592	Tumor
TCGA-DD-AAVS-01A	1.229509	Tumor
TCGA-CC-A8HS-01A	2.121284643	Tumor
TCGA-FV-A3I0-01A	0.996898298	Tumor
TCGA-2Y-A9GT-01A	0.407984416	Tumor
TCGA-2Y-A9HA-01A	1.08732	Tumor
TCGA-FV-A2QQ-01A	0.971668714	Tumor
TCGA-DD-AAEH-01A	0.694079508	Tumor
TCGA-DD-AADM-01A	0.874569588	Tumor
TCGA-G3-A3CK-01A	0.5187725	Tumor
TCGA-DD-A1EB-11A	0.273517093	Tumor
TCGA-EP-A26S-01A	0.5018879	Tumor
TCGA-DD-A11A-01A	3.08711	Tumor
TCGA-DD-AAE6-01A	1.312464528	Tumor
TCGA-XR-A8TE-01A	0.360570742	Tumor
TCGA-DD-A73B-01A	1.510294662	Tumor
TCGA-EP-A3JL-01A	0.688405891	Tumor
TCGA-CC-A3MB-01A	1.75578	Tumor
TCGA-DD-AAD0-01A	0.868791061	Tumor
TCGA-MI-A75I-01A	1.48872945	Tumor
TCGA-DD-AACZ-01A	1.807564727	Tumor
TCGA-CC-A8HU-01A	1.856922308	Tumor
TCGA-RC-A6M5-01A	0.892497222	Tumor
TCGA-2Y-A9GZ-01A	0.642908377	Tumor
TCGA-DD-AACO-01A	1.181849562	Tumor
TCGA-LG-A6GG-01A	0.9472981	Tumor
TCGA-DD-A1EI-11A	0.5471471	Tumor
TCGA-BC-4073-01B	1.556136116	Tumor
TCGA-ED-A7PZ-01A	1.078259	Tumor
TCGA-BC-A10R-11A	0.19013953	Tumor
TCGA-DD-A4NV-01A	0.606290043	Tumor
TCGA-DD-A73G-01A	2.086867	Tumor
TCGA-G3-AAV3-01A	0.8669135	Tumor
TCGA-G3-A25U-01A	0.9534084	Tumor
TCGA-BC-A5W4-01A	0.719992632	Tumor
TCGA-UB-AA0U-01A	1.285635303	Tumor
TCGA-EP-A12J-01A	0.374401523	Tumor
TCGA-G3-A5SI-01A	1.043113442	Tumor
TCGA-DD-AACA-02B	1.341092	Tumor
TCGA-FV-A4ZQ-01A	1.57400195	Tumor
TCGA-DD-A1EH-11A	0.438622518	Tumor
TCGA-DD-A4ND-01A	1.074118809	Tumor
TCGA-ED-A8O5-01A	1.261930785	Tumor
TCGA-UB-A7ME-01A	0.945049273	Tumor
TCGA-CC-5264-01A	2.175624	Tumor
TCGA-DD-AADA-01A	0.599905179	Tumor
TCGA-2Y-A9HB-01A	0.610000697	Tumor
TCGA-DD-A11C-11A	0.267717694	Tumor
TCGA-DD-AACS-01A	1.062631	Tumor
TCGA-DD-AAE0-01A	1.918990064	Tumor
TCGA-G3-A5SK-01A	0.2439739	Tumor
TCGA-BC-A69I-01A	0.2443563	Tumor
TCGA-BC-A10R-01A	0.6929904	Tumor
TCGA-BC-A10X-01A	0.492412	Tumor
TCGA-BC-A10S-01A	0.4850541	Tumor
TCGA-DD-A1EJ-11A	0.2509647	Tumor
TCGA-DD-A3A4-11A	0.378257917	Tumor
TCGA-DD-AAVX-01A	0.357499714	Tumor
TCGA-DD-AAVQ-01A	1.103996777	Tumor
TCGA-RC-A7SH-01A	1.496646841	Tumor
TCGA-G3-A3CJ-01A	0.282996024	Tumor
TCGA-DD-A115-01A	1.501337	Tumor
TCGA-BC-A10Q-01A	1.62328226	Tumor
TCGA-DD-A1EE-01A	0.7654868	Tumor
TCGA-ZP-A9CY-01A	0.5718727	Tumor
TCGA-FV-A23B-01A	1.418233	Tumor
TCGA-HP-A5MZ-01A	0.59933934	Tumor
TCGA-DD-AACK-01A	0.5966064	Tumor
TCGA-CC-A1HT-01A	2.531427	Tumor
TCGA-DD-A11B-01A	0.9189113	Tumor
TCGA-ZP-A9D4-01A	0.6686947	Tumor
TCGA-DD-AACA-02A	1.107665	Tumor
TCGA-HP-A5N0-01A	0.487988886	Tumor
TCGA-BC-A10Y-11A	0.247160141	Tumor
TCGA-EP-A2KB-01A	1.715498	Tumor
TCGA-DD-A4NN-01A	1.510303	Tumor
TCGA-ES-A2HS-01A	0.5264687	Tumor
TCGA-G3-A3CG-01A	0.473491531	Tumor
TCGA-DD-A113-11A	0.2046626	Tumor
TCGA-DD-AAVR-01A	0.413081	Tumor
TCGA-DD-AAD1-01A	1.170646962	Tumor
TCGA-DD-A73D-01A	0.387599463	Tumor
TCGA-DD-AAVW-01A	0.9206312	Tumor
TCGA-DD-A4NF-01A	0.272260724	Tumor
TCGA-DD-AACN-01A	0.743288657	Tumor
TCGA-DD-A1EG-11A	0.250527414	Tumor
TCGA-DD-A3A2-01A	0.4362789	Tumor
TCGA-K7-A5RF-01A	0.639330755	Tumor
TCGA-DD-A116-01A	0.6795808	Tumor
TCGA-DD-A4NI-01A	0.363209487	Tumor
TCGA-BC-A10T-01A	1.022245	Tumor
TCGA-DD-AADJ-01A	1.055409364	Tumor
TCGA-DD-AACE-01A	0.4159251	Tumor
TCGA-FV-A3R2-01A	1.225237	Tumor
TCGA-DD-AAE7-01A	0.458630176	Tumor
TCGA-G3-A3CH-11A	0.6513764	Tumor
TCGA-DD-AADD-01A	1.648188151	Tumor
TCGA-BC-A10X-11A	0.2622231	Tumor
TCGA-4R-AA8I-01A	0.991647728	Tumor
TCGA-FV-A496-01A	0.670931	Tumor
TCGA-DD-A39X-01A	0.607593247	Tumor
TCGA-DD-AADS-01A	0.255375983	Tumor
TCGA-DD-AAE9-01A	0.776758319	Tumor
TCGA-ZS-A9CF-02A	1.297604117	Tumor
TCGA-G3-AAUZ-01A	0.972540842	Tumor
TCGA-WX-AA47-01A	0.3545273	Tumor
TCGA-NI-A4U2-01A	0.3575592	Tumor
TCGA-DD-AACI-01A	0.528731539	Tumor
TCGA-ZP-A9D1-01A	0.584073992	Tumor
TCGA-DD-A39Z-11A	0.5033061	Tumor
TCGA-UB-A7MB-01A	2.143759	Tumor
TCGA-DD-AAVP-01A	0.446754999	Tumor
TCGA-DD-A4NR-01A	1.476222	Tumor
TCGA-RG-A7D4-01A	1.692578595	Tumor
TCGA-5R-AAAM-01A	0.495465956	Tumor
TCGA-DD-A3A4-01A	2.235576382	Tumor
TCGA-BC-A10W-11A	0.250584577	Tumor
TCGA-BC-A217-01A	1.474878468	Tumor
TCGA-RC-A6M3-01A	1.171623684	Tumor
TCGA-DD-A4NQ-01A	1.568783571	Tumor
TCGA-CC-A9FV-01A	1.007972	Tumor
TCGA-UB-A7MC-01A	1.415229302	Tumor
TCGA-MR-A8JO-01A	1.03644126	Tumor
TCGA-DD-AAEG-01A	0.484848131	Tumor
TCGA-DD-A39W-01A	0.643432207	Tumor
TCGA-DD-A39Z-01A	0.971478707	Tumor
TCGA-BC-A10Z-01A	1.038315	Tumor
TCGA-WQ-AB4B-01A	0.451178875	Tumor
TCGA-CC-A123-01A	1.536277369	Tumor
TCGA-YA-A8S7-01A	1.765535056	Tumor
TCGA-2Y-A9H2-01A	1.403015491	Tumor
TCGA-5C-A9VG-01A	1.612476936	Tumor
TCGA-CC-A3M9-01A	2.708914339	Tumor
TCGA-BD-A3EP-11A	0.36894597	Tumor
TCGA-EP-A2KA-01A	0.9125033	Tumor
TCGA-DD-AADW-01A	1.84552	Tumor
TCGA-DD-AAED-01A	0.704398457	Tumor
TCGA-LG-A9QD-01A	0.497700642	Tumor
TCGA-DD-AADV-01A	0.9950007	Tumor
TCGA-G3-A3CH-01A	0.824095694	Tumor
TCGA-G3-AAV1-01A	1.249709	Tumor
TCGA-ZS-A9CG-01A	0.341527888	Tumor
TCGA-DD-AAW3-01A	0.745922718	Tumor
TCGA-ED-A7PY-01A	0.817983308	Tumor
TCGA-ZP-A9D2-01A	1.491430672	Tumor
TCGA-G3-A25Y-01A	1.389524209	Tumor
TCGA-G3-A3CI-01A	0.407914736	Tumor
TCGA-K7-A5RG-01A	1.297779628	Tumor
TCGA-EP-A3RK-01A	1.44864	Tumor
TCGA-CC-A7IJ-01A	3.200097	Tumor
TCGA-MI-A75H-01A	0.593036453	Tumor
TCGA-FV-A3I0-11A	0.1704615	Tumor
TCGA-G3-AAV5-01A	0.8817244	Tumor
TCGA-ED-A7XP-01A	0.6303121	Tumor
TCGA-DD-A1ED-01A	0.3856218	Tumor
TCGA-ED-A5KG-01A	1.561224709	Tumor
TCGA-ED-A459-01A	0.8082739	Tumor
TCGA-2Y-A9GX-01A	0.808134761	Tumor
TCGA-DD-A73E-01A	0.671387466	Tumor
TCGA-QA-A7B7-01A	2.186234304	Tumor
TCGA-DD-AACL-01A	1.40717461	Tumor
TCGA-MR-A520-01A	0.506396449	Tumor
TCGA-DD-A1EF-01A	1.207757224	Tumor
TCGA-G3-A25T-01A	1.581820359	Tumor
TCGA-FV-A4ZP-01A	1.637098144	Tumor
TCGA-DD-A3A8-11A	0.26347417	Tumor
TCGA-WX-AA44-01A	1.534876714	Tumor
TCGA-DD-A4NE-01A	1.565816392	Tumor
TCGA-CC-A7IG-01A	2.241817	Tumor
TCGA-ZP-A9D0-01A	0.3889083	Tumor
TCGA-G3-A25X-01A	1.563650875	Tumor
TCGA-BC-4072-01B	1.669947	Tumor
TCGA-XR-A8TC-01A	0.966166839	Tumor
TCGA-BC-A3KF-01A	0.913149	Tumor
TCGA-O8-A75V-01A	0.6608629	Tumor
TCGA-DD-AADI-01A	0.6563686	Tumor
TCGA-DD-A116-11A	0.416369899	Tumor
TCGA-BC-A8YO-01A	1.787756708	Tumor
TCGA-DD-A39V-01A	0.916985533	Tumor
TCGA-DD-A1EC-01A	1.11654	Tumor
TCGA-DD-AACQ-01A	1.223183635	Tumor
TCGA-DD-A1EB-01A	0.4274253	Tumor
TCGA-KR-A7K7-01A	1.308688309	Tumor
TCGA-DD-AAVV-01A	0.9234892	Tumor
TCGA-DD-AADN-01A	1.389807086	Tumor
TCGA-LG-A9QC-01A	0.832622975	Tumor
TCGA-RC-A7S9-01A	1.994027	Tumor
TCGA-BC-A112-01A	1.691258165	Tumor
TCGA-2Y-A9H0-01A	1.204783	Tumor
TCGA-CC-A7IL-01A	1.049097	Tumor
TCGA-KR-A7K2-01A	0.620678428	Tumor
TCGA-DD-AADU-01A	0.1548378	Tumor
TCGA-ED-A66Y-01A	1.069276	Tumor
TCGA-CC-A8HT-01A	1.941678035	Tumor
TCGA-DD-AADY-01A	0.755172619	Tumor
TCGA-BC-A216-01A	2.370547	Tumor
TCGA-RC-A7SF-01A	0.8249222	Tumor
TCGA-RC-A7SK-01A	0.76170222	Tumor
TCGA-DD-AAD8-01A	0.871236279	Tumor
TCGA-DD-AAEE-01A	1.103646434	Tumor
TCGA-DD-A119-01A	0.350440001	Tumor
TCGA-G3-AAV6-01A	2.180396	Tumor
TCGA-DD-A73F-01A	1.158358771	Tumor
TCGA-FV-A23B-11A	0.3635253	Tumor
TCGA-DD-A4NP-01A	0.3130484	Tumor
TCGA-DD-AAEK-01A	0.85104926	Tumor
TCGA-FV-A3I1-11A	0.315451456	Tumor
TCGA-DD-A11D-01A	0.364876509	Tumor
TCGA-DD-A1EG-01A	1.240446308	Tumor
TCGA-PD-A5DF-01A	0.878668563	Tumor
TCGA-DD-A3A9-01A	1.000030931	Tumor
TCGA-2Y-A9H4-01A	0.79124666	Tumor
TCGA-DD-A118-01A	1.129935	Tumor
TCGA-BC-A10Q-11A	0.24434726	Tumor
TCGA-DD-A4NL-01A	0.240457291	Tumor
TCGA-5C-A9VH-01A	0.940059029	Tumor
TCGA-DD-A11D-11A	0.233328769	Tumor
TCGA-FV-A2QR-11A	0.4101189	Tumor
TCGA-3K-AAZ8-01A	0.376635378	Tumor
TCGA-MI-A75G-01A	0.316801927	Tumor
TCGA-DD-A11A-11A	0.2768321	Tumor
TCGA-DD-A3A6-01A	0.88714957	Tumor
TCGA-CC-A5UD-01A	2.183238526	Tumor
TCGA-DD-A3A3-01A	0.5485993	Tumor
TCGA-CC-A7IH-01A	0.6594568	Tumor
TCGA-DD-A4NH-01A	1.552278316	Tumor
TCGA-K7-A6G5-01A	0.383005027	Tumor
TCGA-DD-AACU-01A	0.73465152	Tumor
TCGA-BW-A5NO-01A	0.686687497	Tumor
TCGA-XR-A8TG-01A	1.163559	Tumor
TCGA-DD-A1EJ-01A	1.421899	Tumor
TCGA-CC-5259-01A	0.6356639	Tumor
TCGA-2Y-A9H3-01A	0.829190205	Tumor
TCGA-UB-AA0V-01A	0.454521967	Tumor
TCGA-GJ-A9DB-01A	0.68331383	Tumor
TCGA-DD-A4NK-01A	0.5412981	Tumor
TCGA-2Y-A9H6-01A	1.00737959	Tumor
TCGA-BD-A2L6-01A	1.193131	Tumor
TCGA-G3-A5SM-01A	0.6193804	Tumor
TCGA-DD-AAD5-01A	1.925629	Tumor
TCGA-BD-A3EP-01A	0.94438618	Tumor
TCGA-CC-5260-01A	1.895895522	Tumor
TCGA-WQ-A9G7-01A	1.527754545	Tumor
TCGA-DD-A3A2-11A	0.2947494	Tumor
TCGA-FV-A2QR-01A	0.6883047	Tumor
TCGA-BD-A2L6-11A	0.535983324	Tumor
TCGA-DD-AAW2-01A	0.554901985	Tumor
TCGA-DD-AA3A-01A	2.276685721	Tumor
TCGA-CC-5263-01A	2.774597709	Tumor
TCGA-FV-A495-01A	0.975983369	Tumor
TCGA-EP-A12J-11A	0.450541608	Tumor
TCGA-BC-A10U-01A	0.879649934	Tumor
TCGA-ZS-A9CE-01A	0.7523327	Tumor
TCGA-G3-A7M8-01A	0.597395366	Tumor
TCGA-5R-AA1D-01A	0.543953396	Tumor
TCGA-ED-A82E-01A	1.707888	Tumor
TCGA-DD-A3A1-01A	0.624224948	Tumor
TCGA-DD-A3A6-11A	0.1480084	Tumor
TCGA-MI-A75E-01A	0.7149829	Tumor
TCGA-DD-AAEA-01A	0.913276638	Tumor
TCGA-ZS-A9CF-01A	1.241957	Tumor
TCGA-G3-A25V-01A	0.454548949	Tumor
TCGA-CC-A9FS-01A	0.9433844	Tumor
TCGA-BC-A69H-01A	1.670348639	Tumor
TCGA-DD-A3A7-01A	1.243919186	Tumor
TCGA-CC-5261-01A	1.706028731	Tumor
TCGA-G3-AAV0-01A	0.59828195	Tumor
TCGA-EP-A26S-11A	0.2747192	Tumor
TCGA-DD-AAE4-01A	0.509566392	Tumor
TCGA-CC-A7II-01A	2.056413364	Tumor
TCGA-DD-A3A8-01A	0.362528691	Tumor
TCGA-G3-A7M5-01A	0.355873854	Tumor
TCGA-CC-A3MC-01A	1.203263	Tumor
TCGA-DD-A118-11A	0.367051112	Tumor
TCGA-2V-A95S-01A	1.08590477	Tumor
TCGA-DD-A119-11A	0.36735598	Tumor
TCGA-ED-A66X-01A	1.241378	Tumor
TCGA-G3-A6UC-01A	0.356679	Tumor
TCGA-BD-A3ER-01A	0.7473236	Tumor
TCGA-DD-A3A5-01A	0.603869214	Tumor
TCGA-DD-AACH-01A	1.89913	Tumor
TCGA-CC-5262-01A	1.434035204	Tumor
TCGA-DD-AADG-01A	0.5105196	Tumor
TCGA-DD-AAW0-01A	0.417579106	Tumor
TCGA-DD-AACJ-01A	0.5358206	Tumor
TCGA-DD-AADL-01A	0.948250258	Tumor
TCGA-RC-A6M6-01A	1.949206264	Tumor
TCGA-DD-A4NO-01A	0.9373879	Tumor
TCGA-CC-A5UE-01A	1.474434	Tumor
TCGA-DD-A1EE-11A	0.4235185	Tumor
TCGA-G3-A7M7-01A	0.584343233	Tumor
TCGA-ES-A2HT-01A	0.2580977	Tumor
TCGA-BC-A216-11A	0.38665239	Tumor
TCGA-BC-A10Z-11A	0.295171156	Tumor
TCGA-DD-AACX-01A	1.028300869	Tumor
TCGA-2Y-A9GV-01A	0.644426672	Tumor
TCGA-DD-AACF-01A	0.8200898	Tumor
TCGA-FV-A3R2-11A	0.417708448	Tumor
TCGA-BW-A5NP-01A	1.112569097	Tumor
TCGA-UB-A7MA-01A	2.546460497	Tumor
TCGA-G3-A25Z-01A	0.6936628	Tumor
TCGA-MI-A75C-01A	0.8009238	Tumor
TCGA-DD-A4NA-01A	1.976738	Tumor
TCGA-ZP-A9CV-01A	0.587073292	Tumor
TCGA-ES-A2HT-11A	0.317051863	Tumor
TCGA-T1-A6J8-01A	0.632838153	Tumor
TCGA-DD-A1EK-01A	0.539987082	Tumor
TCGA-5C-AAPD-01A	1.24709843	Tumor
TCGA-KR-A7K8-01A	0.745334235	Tumor
TCGA-DD-AAD6-01A	1.943714072	Tumor
TCGA-DD-A4NB-01A	1.63064	Tumor
TCGA-DD-A11C-01A	0.9231632	Tumor
TCGA-DD-A114-11A	0.59184365	Tumor
TCGA-WJ-A86L-01A	1.447293	Tumor
TCGA-ED-A8O6-01A	1.355550274	Tumor
TCGA-DD-AAEB-01A	0.226531879	Tumor
TCGA-2Y-A9GU-01A	1.016707	Tumor
TCGA-DD-A73A-01A	0.795871563	Tumor
TCGA-RC-A6M4-01A	0.7146387	Tumor
TCGA-BW-A5NQ-01A	1.733903652	Tumor
TCGA-DD-AAVY-01A	0.370012457	Tumor
TCGA-DD-A1EL-01A	2.203978052	Tumor
TCGA-DD-A4NJ-01A	1.615422429	Tumor
TCGA-G3-A5SL-01A	0.635438895	Tumor
TCGA-DD-AACG-01A	1.367017339	Tumor
TCGA-DD-AAC8-01A	0.71422	Tumor
TCGA-ED-A7XO-01A	1.072178919	Tumor
TCGA-DD-AACB-01A	1.121712543	Tumor
TCGA-BC-A10T-11A	0.109584964	Tumor
TCGA-G3-A7M6-01A	1.760305571	Tumor
TCGA-ED-A97K-01A	1.576533073	Tumor
TCGA-DD-A73C-01A	0.6161374	Tumor
TCGA-DD-AAW1-01A	0.2606529	Tumor
TCGA-XR-A8TF-01A	1.591431313	Tumor
TCGA-CC-A5UC-01A	1.952881481	Tumor
TCGA-EP-A3RK-11A	0.263311909	Tumor
TCGA-DD-A39Y-01A	1.390137709	Tumor
TCGA-DD-A114-01A	1.278535647	Tumor
TCGA-BC-A10U-11A	0.2067787	Tumor
TCGA-NI-A8LF-01A	0.557623696	Tumor
TCGA-DD-AADF-01A	0.923138516	Tumor
TCGA-DD-A11B-11A	0.3617011	Tumor
TCGA-DD-AAEI-01A	0.6696496	Tumor
TCGA-2Y-A9H5-01A	1.208844928	Tumor
