# Supplementary material for: Prognostic and immune infiltrative biomarkers of CENPO in pan–cancer and its relationship with lung adenocarcinoma cell proliferation and metastasis
Source: BMC Cancer. 2023 Aug 9;23:735. doi: 10.1186/s12885-023-11233-2 (PMC10410993; doi:10.1186/s12885-023-11233-2)
Supplement: Supplementary file 4 — Additional file 4. [file 12885_2023_11233_MOESM4_ESM.zip › CENPO-pan-cox/LIHC-COX/11.cox/multiCox.txt]

id	HR	HR.95L	HR.95H	pvalue
CENPO	1.83306531868973	1.24591120258506	2.69692451244628	0.00209788484146167
Age	1.0201974821544	1.00074634549262	1.04002668336683	0.0417578680736738
Gender	1.35575681984789	0.813932276847848	2.25826718861975	0.242351398549982
Grade	1.03996656490391	0.749637871308646	1.4427372168778	0.814493077221986
M	28.4321840256463	1.49214245099175	541.764017189461	0.0260070749136028
N	3.92963544717985	0.996459770023308	15.4968973281994	0.0505951134238298
T	2.57263530361569	1.3937435276317	4.74868745518487	0.00251471787118323
Stage	0.590524889728795	0.309783593654163	1.12568790772861	0.109537467203236
