# Supplementary material for: Prognostic and immune infiltrative biomarkers of CENPO in pan–cancer and its relationship with lung adenocarcinoma cell proliferation and metastasis
Source: BMC Cancer. 2023 Aug 9;23:735. doi: 10.1186/s12885-023-11233-2 (PMC10410993; doi:10.1186/s12885-023-11233-2)
Supplement: Supplementary file 4 — Additional file 4. [file 12885_2023_11233_MOESM4_ESM.zip › CENPO-pan-cox/LIHC-COX/11.cox/uniCox.txt]

id	HR	HR.95L	HR.95H	pvalue
CENPO	1.45101686694304	1.08851752161089	1.93423615729891	0.0111396657718975
Age	1.00937263952524	0.996472095060566	1.02244019724428	0.155181826609473
Gender	0.883772194010379	0.630664955076011	1.2384599534499	0.472950351048317
Grade	1.16182016742354	0.922964924948497	1.46248905559156	0.201499740972964
M	4.70512609255244	1.71197409998855	12.9313939661622	0.00267981338207056
N	1.99395150059513	0.627913098000547	6.33183572597195	0.241755504092969
T	1.56331393305781	1.31079571736463	1.86447851554341	6.66692772495822e-07
Stage	1.3116635362062	1.16647578123113	1.47492237721141	5.82260746787047e-06
