# Supplementary material for: Prognostic and immune infiltrative biomarkers of CENPO in pan–cancer and its relationship with lung adenocarcinoma cell proliferation and metastasis
Source: BMC Cancer. 2023 Aug 9;23:735. doi: 10.1186/s12885-023-11233-2 (PMC10410993; doi:10.1186/s12885-023-11233-2)
Supplement: Supplementary file 4 — Additional file 4. [file 12885_2023_11233_MOESM4_ESM.zip › CENPO-pan-cox/READ-COX/11.cox/clinical.txt]

sample	Age	Gender	Stage	M	N	T
TCGA-AG-A025-01A	62	1	1	0	0	1
TCGA-AG-3892-01A	57	1	1	0	0	1
TCGA-AF-2691-01A	48	1	1	0	0	1
TCGA-AF-2691-11A	48	1	1	0	0	1
TCGA-AG-A015-01A	64	1	1	0	0	1
TCGA-AG-3742-01A	85	1	1	0	0	1
TCGA-AG-3742-11A	85	1	1	0	0	1
TCGA-DC-5337-01A	69	2	1	0	0	1
TCGA-AG-3580-01A	67	2	1	0	0	1
TCGA-CI-6623-01B	44	2	1	0	0	1
TCGA-G5-6641-01A	67	2	3		1	1
TCGA-AG-3896-01A	85	1	1	0	0	2
TCGA-CI-6624-01C	53	1	1	0	0	2
TCGA-AG-3882-01A	66	1	1	0	0	2
TCGA-AF-5654-01A	73	1	1	0	0	2
TCGA-AF-5654-11A	73	1	1	0	0	2
TCGA-AG-3891-01A	66	1	1	0	0	2
TCGA-AG-3726-01A	63	1	1	0	0	2
TCGA-AG-A008-01A	50	1	1	0	0	2
TCGA-AG-3906-01A	67	1	1	0	0	2
TCGA-AG-3732-01A	78	1	1	0	0	2
TCGA-AG-3732-11A	78	1	1	0	0	2
TCGA-AG-3599-01A	70	2	1	0	0	2
TCGA-AG-A02X-01A	77	2	1	0	0	2
TCGA-AG-3581-01A	63	2	1	0	0	2
TCGA-DC-6160-01A	68	2	1	0	0	2
TCGA-AG-3878-01A	64	2	1	0	0	2
TCGA-AG-A014-01A	86	2	1	0	0	2
TCGA-DC-6157-01A	48	2	1	0	0	2
TCGA-DC-4749-01A	57	2	1	0	0	2
TCGA-DC-6158-01A	70	2	1	0	0	2
TCGA-AG-3587-01A	65	2	1	0	0	2
TCGA-AG-3890-01A	62	2	1	0	0	2
TCGA-AG-4009-01A	83	2	1	0	0	2
TCGA-AG-3883-01A	69	2	1	0	0	2
TCGA-AG-A002-01A	35	2	1	0	0	2
TCGA-AH-6897-01A	48	2	1	0	0	2
TCGA-AG-A01N-01A	68	1	4	1	0	2
TCGA-EI-6510-01A	77	1			0	2
TCGA-AF-2693-01A	75	2	1		0	2
TCGA-DY-A1H8-01A	77	1	3	0	1	2
TCGA-AF-6655-01A	66	2	3	0	1	2
TCGA-AG-A02G-01A	66	2	4	1	1	2
TCGA-DC-6155-01A	31	1	3	0	1	2
TCGA-AG-A01W-01A	67	1	2	0	0	3
TCGA-AG-A01W-11A	67	1	2	0	0	3
TCGA-AG-4022-01A	59	1	2	0	0	3
TCGA-AG-A01Y-01A	49	1	2	0	0	3
TCGA-AG-A01Y-11A	49	1	2	0	0	3
TCGA-AG-3574-01A	89	1	2	0	0	3
TCGA-AG-A02N-01A	67	2	2	0	0	3
TCGA-AG-A02N-11A	67	2	2	0	0	3
TCGA-AG-3575-01A	51	2	2	0	0	3
TCGA-DT-5265-01A	51	2	2	0	0	3
TCGA-AF-2692-01A	54	1	2	0	0	3
TCGA-AF-2692-11A	54	1	2	0	0	3
TCGA-AG-3593-01A	72	1	2	0	0	3
TCGA-AG-3591-01A	66	1	2	0	0	3
TCGA-DY-A1DE-01A	56	1	2	0	0	3
TCGA-AG-3881-01A	83	1	2	0	0	3
TCGA-F5-6465-01A	64	1	2	0	0	3
TCGA-F5-6861-01A	60	1	2	0	0	3
TCGA-AG-3608-01A	79	1	2	0	0	3
TCGA-AG-4015-01A	85	1	2	0	0	3
TCGA-EI-6506-01A	78	1	2	0	0	3
TCGA-AG-A01J-01A	59	1	2	0	0	3
TCGA-AG-4001-01A	74	1	2	0	0	3
TCGA-F5-6811-01A	72	1	2	0	0	3
TCGA-DY-A1DC-01A	72	1	2	0	0	3
TCGA-AG-3578-01A	76	1	2	0	0	3
TCGA-F5-6571-01A	62	1	2	0	0	3
TCGA-EI-6514-01A	59	1	2	0	0	3
TCGA-AF-A56N-01A	47	1	2	0	0	3
TCGA-DY-A0XA-01A	57	1	2	0	0	3
TCGA-AG-A00H-01A	75	2	2	0	0	3
TCGA-EF-5831-01A	72	2	2	0	0	3
TCGA-AG-3598-01A	69	2	2	0	0	3
TCGA-AG-4008-01A	63	2	2	0	0	3
TCGA-F5-6814-01A	57	2	2	0	0	3
TCGA-DC-6682-01A	57	2	2	0	0	3
TCGA-AG-3894-01A	65	2	2	0	0	3
TCGA-AG-A011-01A	80	2	2	0	0	3
TCGA-AF-3400-01A	54	2	2	0	0	3
TCGA-AF-3400-11A	54	2	2	0	0	3
TCGA-AG-3887-01A	68	2	2	0	0	3
TCGA-AG-3594-01A	77	2	2	0	0	3
TCGA-AG-3902-01A	61	2	2	0	0	3
TCGA-AG-3898-01A	61	2	2	0	0	3
TCGA-AF-A56K-01A	56	2	2	0	0	3
TCGA-AG-3592-01A	68	2	2	0	0	3
TCGA-AG-A00Y-01A	68	2	2	0	0	3
TCGA-EI-6882-01A	59	2	2	0	0	3
TCGA-EI-6507-01A	60	2	2	0	0	3
TCGA-AG-3611-01A	72	2	2	0	0	3
TCGA-F5-6812-01A	67	2	2	0	0	3
TCGA-EI-6883-01A	63	2	2	0	0	3
TCGA-AH-6547-01A	79	1			0	3
TCGA-AH-6547-11A	79	1			0	3
TCGA-CL-5918-01A	90	1	2		0	3
TCGA-CL-4957-01A	79	1		0	1	3
TCGA-AG-3727-01A	78	1	3	0	1	3
TCGA-AG-A020-01A	57	1	3	0	1	3
TCGA-AG-A020-11A	57	1	3	0	1	3
TCGA-EI-6881-01A	60	2	3	0	1	3
TCGA-EI-6884-01A	71	2	3	0	1	3
TCGA-EI-6917-01A	33	2	3	0	1	3
TCGA-AG-3885-01A	71	1	3	0	1	3
TCGA-DY-A1DD-01A	77	1	3	0	1	3
TCGA-AG-3901-01A	67	1	3	0	1	3
TCGA-EI-6512-01A	64	1	3	0	1	3
TCGA-AG-3612-01A	55	1	3	0	1	3
TCGA-AG-3909-01A	69	1	3	0	1	3
TCGA-AG-A00C-01A	49	1	3	0	1	3
TCGA-EI-6511-01A	52	2	3	0	1	3
TCGA-AG-A032-01A	68	2	3	0	1	3
TCGA-AG-3893-01A	74	2	3	0	1	3
TCGA-AG-A01L-01A	58	2	3	0	1	3
TCGA-AG-3728-01A	73	2	3	0	1	3
TCGA-EI-6513-01A	59	2	3	0	1	3
TCGA-AH-6544-01A	60	2		1	1	3
TCGA-AG-3605-01A	85	1	4	1	1	3
TCGA-AF-3913-01A	60	2	4	1	1	3
TCGA-AF-3913-11A	60	2	4	1	1	3
TCGA-AG-3731-01A	65	2	4	1	1	3
TCGA-AG-3731-11A	65	2	4	1	1	3
TCGA-AG-3582-01A	75	2	4	1	1	3
TCGA-CI-6620-01A	41	1	4	1	1	3
TCGA-F5-6702-01A	71	2	4	1	1	3
TCGA-DY-A1DG-01A	75	2	4	1	1	3
TCGA-G5-6235-01A	72	2	3		1	3
TCGA-CI-6621-01A	63	2	3		1	3
TCGA-BM-6198-01A	73	2	3		1	3
TCGA-EI-6508-01A	48	1	3	0	1	3
TCGA-DC-4745-01A	49	1	3	0	1	3
TCGA-DC-5869-01A	62	1	3	0	1	3
TCGA-DC-6683-01A	43	2	3	0	1	3
TCGA-AH-6903-01A	46	2	3	0	1	3
TCGA-EI-6885-01A	57	1	4	1	1	3
TCGA-AF-6136-01A	72	1	3		1	3
TCGA-CI-6619-01B	41	2	4	1	1	3
TCGA-G5-6233-01A	74	2		0	2	3
TCGA-AG-3586-01A	72	1	3	0	2	3
TCGA-AG-3725-01A	90	1	3	0	2	3
TCGA-AG-3725-11A	90	1	3	0	2	3
TCGA-AG-A036-01A	71	2	3	0	2	3
TCGA-AG-A036-11A	71	2	3	0	2	3
TCGA-AG-3609-01A	65	1	3	0	2	3
TCGA-AG-3999-01A	61	1	3	0	2	3
TCGA-AF-2690-01A	76	1	3	0	2	3
TCGA-DY-A1DF-01A	73	1	3	0	2	3
TCGA-AG-3602-01A	66	1	3	0	2	3
TCGA-AF-A56L-01A	48	1	3	0	2	3
TCGA-AG-3600-01A	62	2	3	0	2	3
TCGA-AF-2687-01A	57	2	3	0	2	3
TCGA-AF-2689-01A	41	1	4	1	2	3
TCGA-AF-2689-11A	41	1	4	1	2	3
TCGA-AG-4021-01A	84	1	4	1	2	3
TCGA-AG-3584-01A	60	2	4	1	2	3
TCGA-EI-7002-01A	58	2	4	1	2	3
TCGA-AG-A016-01A	55	2	4	1	2	3
TCGA-AG-3583-01A	66	2	4	1	2	3
TCGA-AG-4005-01A	64	2	4	1	2	3
TCGA-CL-5917-01A	71	1	3		2	3
TCGA-AF-3911-01A	48	2	3		2	3
TCGA-F5-6864-01A	74	1	3	0	2	3
TCGA-AF-3914-01A	39	2	3	0	2	3
TCGA-AF-3914-11A	39	2	3	0	2	3
TCGA-DC-6681-01A	70	1	4	1	2	3
TCGA-AH-6643-01A	50	2	3	0	2	3
TCGA-AH-6643-11A	50	2	3	0	2	3
TCGA-EI-6509-01A	53	2	3	0	2	3
TCGA-AH-6644-01A	73	2				3
TCGA-AH-6549-01A	66	2				3
TCGA-AG-A026-01A	66	2	2	0	0	4
TCGA-CI-6622-01A	74	2	2	0	0	4
TCGA-AG-3601-01A	68	2	3	0	1	4
TCGA-AG-A023-01A	62	1	4	1	2	4
TCGA-AG-4007-01A	87	2	4	1	2	4
TCGA-EF-5830-01A	54	2	2	0	0	4
TCGA-F5-6863-01A	71	1	3	0	1	4
TCGA-F5-6813-01A	70	2	3	0	2	4
TCGA-EI-7004-01A	37	1		0	2	4
TCGA-DC-6154-01A	57	1	4	1	2	4
TCGA-DC-6156-01A	62	2	4	1	2	4
TCGA-AF-6672-01A	43	2	4		2	4
TCGA-AF-4110-01A	77	2	4		2	4
TCGA-F5-6464-01A	77	1	3	0	2	4
TCGA-G5-6572-01A	56	2
TCGA-G5-6572-02A	56	2
