# Supplementary material for: Prognostic and immune infiltrative biomarkers of CENPO in pan–cancer and its relationship with lung adenocarcinoma cell proliferation and metastasis
Source: BMC Cancer. 2023 Aug 9;23:735. doi: 10.1186/s12885-023-11233-2 (PMC10410993; doi:10.1186/s12885-023-11233-2)
Supplement: Supplementary file 4 — Additional file 4. [file 12885_2023_11233_MOESM4_ESM.zip › CENPO-pan-cox/READ-COX/11.cox/expTime.txt]

ID	fustat	futime	CENPO
TCGA-AG-A02N-01A	0	5.16438356164384	2.193599203
TCGA-AH-6549-01A	0	1.45753424657534	2.260178
TCGA-AH-6903-01A	0	1.62191780821918	1.422064
TCGA-AG-3727-01A	0	0.0821917808219178	2.345598397
TCGA-F5-6863-01A	1	0.989041095890411	1.677155
TCGA-AG-3887-01A	0	3.07945205479452	2.298302565
TCGA-AG-A01J-01A	0	0.0849315068493151	1.74104053
TCGA-AF-5654-01A	1	1.4027397260274	1.829643533
TCGA-DY-A1DE-01A	0	10.772602739726	2.713723771
TCGA-AF-3913-01A	1	0.865753424657534	2.021972359
TCGA-AG-A014-01A	0	1.32876712328767	1.8665835
TCGA-G5-6572-01A	1	3.92328767123288	1.858289224
TCGA-AG-A011-01A	0	3.08493150684932	1.804017885
TCGA-EI-6511-01A	0	1.32054794520548	2.02708
TCGA-AG-4008-01A	0	1.41917808219178	1.875451763
TCGA-AG-3731-01A	0	3.08493150684932	2.341263
TCGA-AF-5654-11A	1	1.4027397260274	1.562820374
TCGA-AH-6643-11A	1	3.6	1.336398796
TCGA-AG-A032-01A	0	3.16986301369863	2.159978195
TCGA-AH-6544-01A	0	3.21369863013699	2.189799918
TCGA-AG-A020-01A	0	0.0849315068493151	2.797107218
TCGA-AG-A026-01A	1	0.161643835616438	1.568330726
TCGA-DY-A1H8-01A	1	2.71780821917808	2.014058
TCGA-AG-3883-01A	0	0.0849315068493151	2.057925003
TCGA-EI-7004-01A	0	0.704109589041096	2.050288
TCGA-AF-6136-01A	0	2.03013698630137	1.9616137
TCGA-DC-4745-01A	0	1.75068493150685	2.598298
TCGA-EI-6883-01A	0	0.958904109589041	1.707499
TCGA-EI-6917-01A	0	1.45479452054795	2.385639316
TCGA-AF-2692-11A	0	1.12876712328767	1.241903013
TCGA-F5-6861-01A	0	3.17808219178082	2.287930602
TCGA-EI-6508-01A	0	1.74246575342466	2.567700863
TCGA-F5-6465-01A	0	4.12602739726027	2.065353666
TCGA-AF-6672-01A	0	2.04931506849315	1.601288043
TCGA-AG-3885-01A	0	1.4958904109589	1.975122997
TCGA-EI-6509-01A	0	1.41643835616438	1.991215493
TCGA-DC-5337-01A	0	2.16986301369863	1.654106078
TCGA-AG-3893-01A	0	2.91780821917808	1.650865624
TCGA-AG-A02G-01A	1	3.24657534246575	1.575957747
TCGA-AG-3901-01A	0	2.08493150684932	1.890369561
TCGA-AG-3726-01A	0	0.665753424657534	1.980883479
TCGA-AG-3896-01A	0	0.0849315068493151	2.145728965
TCGA-DC-6160-01A	0	3.66849315068493	2.530922817
TCGA-AG-3581-01A	0	0.589041095890411	1.849831389
TCGA-G5-6641-01A	0	2.2027397260274	1.94678436
TCGA-F5-6812-01A	0	3.04109589041096	1.285293
TCGA-AG-4001-01A	0	3.0027397260274	1.816361912
TCGA-AF-2687-01A	0	3.90958904109589	2.468633286
TCGA-AH-6644-01A	0	2.2958904109589	1.665979276
TCGA-AG-3586-01A	0	0.0849315068493151	2.140446923
TCGA-AG-3909-01A	0	1.66575342465753	1.785515975
TCGA-AG-3878-01A	0	0.0821917808219178	1.766348223
TCGA-AG-3592-01A	0	2.83561643835616	2.408564
TCGA-F5-6814-01A	0	3.0986301369863	3.10059
TCGA-AG-3605-01A	0	0.0821917808219178	1.816594176
TCGA-EI-6513-01A	0	1.36164383561644	2.238051098
TCGA-DC-6158-01A	1	0.915068493150685	2.031173747
TCGA-EI-6512-01A	0	1.47397260273973	2.370514567
TCGA-CI-6622-01A	0	3.73150684931507	2.038675178
TCGA-BM-6198-01A	0	1.76986301369863	2.021524589
TCGA-AG-3881-01A	0	1.58630136986301	1.727977063
TCGA-DY-A1DC-01A	1	3.44657534246575	1.88021826
TCGA-AF-3400-11A	0	2.87397260273973	1.678729
TCGA-AG-3612-01A	0	1.66575342465753	1.736135435
TCGA-AG-3600-01A	0	0.504109589041096	2.222213041
TCGA-AG-3599-01A	0	1.0027397260274	1.939507804
TCGA-AG-3584-01A	1	2	2.243435638
TCGA-DC-6156-01A	0	2.58356164383562	1.536079033
TCGA-DT-5265-01A	0	1.05205479452055	1.764167
TCGA-AG-3902-01A	0	2.66849315068493	1.987770172
TCGA-AG-A036-01A	0	9.75890410958904	2.566077665
TCGA-AG-3593-01A	0	2.83561643835616	2.275830248
TCGA-AG-3580-01A	0	0.668493150684932	1.953112049
TCGA-AG-3742-01A	0	0.0821917808219178	2.015767
TCGA-AG-A002-01A	0	1.74794520547945	2.578112777
TCGA-DC-6683-01A	0	2.08767123287671	1.414096519
TCGA-AF-6655-01A	0	1.66849315068493	2.19816459
TCGA-AG-A023-01A	1	4.33150684931507	1.917098451
TCGA-AG-3728-01A	0	2.4986301369863	1.573587548
TCGA-AF-3400-01A	0	2.87397260273973	1.901723315
TCGA-AF-2691-01A	0	3.58630136986301	1.603014569
TCGA-F5-6864-01A	0	1.03835616438356	1.915836478
TCGA-AF-A56K-01A	0	7.21917808219178	2.013803916
TCGA-AG-4021-01A	1	0.331506849315069	2.207846757
TCGA-AG-A01N-01A	0	2.58356164383562	2.353619778
TCGA-DC-5869-01A	0	2.58356164383562	2.049571241
TCGA-AG-3608-01A	0	1.32876712328767	1.829388689
TCGA-DY-A0XA-01A	0	10.5369863013699	2.104966494
TCGA-AG-3594-01A	1	0.167123287671233	2.543321138
TCGA-EF-5831-01A	0	0.347945205479452	1.385695168
TCGA-EI-6514-01A	0	1.35890410958904	1.37133323
TCGA-CI-6624-01C	0	4.01643835616438	1.821473972
TCGA-CI-6620-01A	0	2.76438356164384	2.75011013
TCGA-CI-6621-01A	0	1.14794520547945	2.501554
TCGA-EI-6510-01A	0	1.52328767123288	2.035421
TCGA-DY-A1DG-01A	1	4.29041095890411	2.111532983
TCGA-AF-2691-11A	0	3.58630136986301	1.416314308
TCGA-AG-A02X-01A	0	3.41643835616438	2.233188996
TCGA-AG-3587-01A	0	3.83561643835616	2.082067825
TCGA-AG-3894-01A	0	1.16712328767123	1.747277088
TCGA-AG-3999-01A	0	2.33698630136986	2.001545878
TCGA-AG-A00H-01A	0	2.16438356164384	1.882767769
TCGA-AF-A56N-01A	0	0.986301369863014	2.452854
TCGA-AG-A00C-01A	0	0.501369863013699	2.139264421
TCGA-EI-6885-01A	0	1.13698630136986	1.742384
TCGA-AG-3732-01A	0	2.74794520547945	1.463192392
TCGA-AG-4007-01A	0	0.0849315068493151	1.541115668
TCGA-AG-A016-01A	0	0.756164383561644	2.120596798
TCGA-EI-6882-01A	0	0.717808219178082	2.447286701
TCGA-AG-3575-01A	0	1	1.513986767
TCGA-AF-2693-01A	0	3.16438356164384	1.918761403
TCGA-DC-6157-01A	0	4.33150684931507	2.106523453
TCGA-AF-4110-01A	0	2.4986301369863	1.649608
TCGA-AG-3591-01A	0	2.83561643835616	1.655801409
TCGA-EI-6881-01A	0	1.36712328767123	2.364260816
TCGA-AG-A008-01A	0	1.16164383561644	2.486815753
TCGA-AG-A015-01A	0	3.0027397260274	1.874295571
TCGA-AG-3892-01A	0	1.08493150684932	1.796330608
TCGA-G5-6233-01A	1	1.52328767123288	2.101447086
TCGA-AG-3732-11A	0	2.74794520547945	1.137218259
TCGA-AG-3898-01A	0	4.0027397260274	1.938341784
TCGA-AG-3578-01A	0	2.66849315068493	1.865752024
TCGA-DC-6682-01A	0	2.08767123287671	2.41552644
TCGA-F5-6813-01A	1	1.63835616438356	2.089214
TCGA-F5-6702-01A	1	2.38082191780822	1.520125803
TCGA-AG-3731-11A	0	3.08493150684932	1.104896294
TCGA-CL-5917-01A	0	6.50958904109589	1.996193593
TCGA-CL-4957-01A	1	1.16438356164384	2.511729
TCGA-EI-6507-01A	0	1.66301369863014	2.56752015
TCGA-DC-4749-01A	0	2.08767123287671	2.099371
TCGA-AF-2690-01A	1	1.43561643835616	1.806609632
TCGA-EF-5830-01A	0	0.29041095890411	1.836852905
TCGA-AF-3911-01A	0	3.14520547945205	2.046961994
TCGA-DC-6155-01A	0	1.16438356164384	2.542146769
TCGA-DC-6681-01A	0	2.16438356164384	1.858658
TCGA-AF-A56L-01A	0	5.4986301369863	2.287128
TCGA-CI-6623-01B	0	3.95342465753425	2.092798
TCGA-AH-6897-01A	0	2.2027397260274	2.55170222
TCGA-G5-6572-02A	1	3.92328767123288	0.8114786
TCGA-AG-3574-01A	1	0.249315068493151	1.495195735
TCGA-G5-6235-01A	0	4.64657534246575	1.856593206
TCGA-AG-4005-01A	0	1.16986301369863	2.029404282
TCGA-AG-3583-01A	1	1.67123287671233	1.86088733
TCGA-AH-6547-01A	1	0.208219178082192	1.378853424
TCGA-EI-7002-01A	0	0.997260273972603	1.717946948
TCGA-AG-A00Y-01A	0	1.91780821917808	2.625770682
TCGA-EI-6506-01A	0	1.71232876712329	2.763053
TCGA-AH-6643-01A	1	3.6	1.751681118
TCGA-AG-3890-01A	0	1.41917808219178	2.051358802
TCGA-DY-A1DF-01A	1	2.01095890410959	1.401836997
TCGA-F5-6571-01A	0	3.52876712328767	1.321019
TCGA-AG-3882-01A	0	1.66575342465753	2.000780891
TCGA-AG-3598-01A	0	4.16986301369863	1.943582815
TCGA-AF-2689-11A	1	3.29041095890411	1.575451587
TCGA-F5-6811-01A	0	2.68219178082192	1.478913638
TCGA-F5-6464-01A	1	0.83013698630137	1.475090086
TCGA-CI-6619-01B	0	0.504109589041096	2.246958539
TCGA-AF-2692-01A	0	1.12876712328767	1.934669767
