# Supplementary material for: Prognostic and immune infiltrative biomarkers of CENPO in pan–cancer and its relationship with lung adenocarcinoma cell proliferation and metastasis
Source: BMC Cancer. 2023 Aug 9;23:735. doi: 10.1186/s12885-023-11233-2 (PMC10410993; doi:10.1186/s12885-023-11233-2)
Supplement: Supplementary file 4 — Additional file 4. [file 12885_2023_11233_MOESM4_ESM.zip › CENPO-pan-cox/READ-COX/11.cox/geneExp.txt]

ID	CENPO	Type
TCGA-AG-A025-01A	2.049251324	Normal
TCGA-EI-6884-01A	1.999912413	Normal
TCGA-AG-3742-11A	1.124479669	Normal
TCGA-AG-3582-01A	1.834559102	Normal
TCGA-DC-6154-01A	1.498854814	Normal
TCGA-AG-3611-01A	1.469443153	Normal
TCGA-DY-A1DD-01A	1.595611746	Normal
TCGA-AG-3609-01A	1.987363394	Normal
TCGA-AG-A01L-01A	2.150840454	Normal
TCGA-AG-4022-01A	1.274537464	Normal
TCGA-AG-A01W-01A	2.553563437	Tumor
TCGA-AG-A02N-01A	2.193599203	Tumor
TCGA-AH-6549-01A	2.260178	Tumor
TCGA-AH-6903-01A	1.422064	Tumor
TCGA-AG-3727-01A	2.345598397	Tumor
TCGA-F5-6863-01A	1.677155	Tumor
TCGA-AG-3887-01A	2.298302565	Tumor
TCGA-AG-A01J-01A	1.74104053	Tumor
TCGA-AF-5654-01A	1.829643533	Tumor
TCGA-DY-A1DE-01A	2.713723771	Tumor
TCGA-AF-3913-01A	2.021972359	Tumor
TCGA-AG-A014-01A	1.8665835	Tumor
TCGA-AG-4015-01A	2.31666052	Tumor
TCGA-G5-6572-01A	1.858289224	Tumor
TCGA-AG-A011-01A	1.804017885	Tumor
TCGA-EI-6511-01A	2.02708	Tumor
TCGA-AG-4008-01A	1.875451763	Tumor
TCGA-AG-3731-01A	2.341263	Tumor
TCGA-AF-5654-11A	1.562820374	Tumor
TCGA-AH-6643-11A	1.336398796	Tumor
TCGA-AG-A032-01A	2.159978195	Tumor
TCGA-AH-6544-01A	2.189799918	Tumor
TCGA-AG-A020-01A	2.797107218	Tumor
TCGA-AG-A026-01A	1.568330726	Tumor
TCGA-DY-A1H8-01A	2.014058	Tumor
TCGA-AG-3883-01A	2.057925003	Tumor
TCGA-EI-7004-01A	2.050288	Tumor
TCGA-AF-6136-01A	1.9616137	Tumor
TCGA-DC-4745-01A	2.598298	Tumor
TCGA-EI-6883-01A	1.707499	Tumor
TCGA-EI-6917-01A	2.385639316	Tumor
TCGA-AF-2692-11A	1.241903013	Tumor
TCGA-F5-6861-01A	2.287930602	Tumor
TCGA-EI-6508-01A	2.567700863	Tumor
TCGA-F5-6465-01A	2.065353666	Tumor
TCGA-AF-6672-01A	1.601288043	Tumor
TCGA-AG-3885-01A	1.975122997	Tumor
TCGA-EI-6509-01A	1.991215493	Tumor
TCGA-DC-5337-01A	1.654106078	Tumor
TCGA-AG-3893-01A	1.650865624	Tumor
TCGA-AG-A02G-01A	1.575957747	Tumor
TCGA-AG-3901-01A	1.890369561	Tumor
TCGA-AG-3726-01A	1.980883479	Tumor
TCGA-AG-3896-01A	2.145728965	Tumor
TCGA-DC-6160-01A	2.530922817	Tumor
TCGA-AG-3581-01A	1.849831389	Tumor
TCGA-G5-6641-01A	1.94678436	Tumor
TCGA-F5-6812-01A	1.285293	Tumor
TCGA-AG-4001-01A	1.816361912	Tumor
TCGA-AF-2687-01A	2.468633286	Tumor
TCGA-AH-6644-01A	1.665979276	Tumor
TCGA-AG-3586-01A	2.140446923	Tumor
TCGA-AG-3909-01A	1.785515975	Tumor
TCGA-AG-3878-01A	1.766348223	Tumor
TCGA-AG-3592-01A	2.408564	Tumor
TCGA-F5-6814-01A	3.10059	Tumor
TCGA-AG-3605-01A	1.816594176	Tumor
TCGA-EI-6513-01A	2.238051098	Tumor
TCGA-DC-6158-01A	2.031173747	Tumor
TCGA-EI-6512-01A	2.370514567	Tumor
TCGA-AG-3601-01A	1.666039801	Tumor
TCGA-CI-6622-01A	2.038675178	Tumor
TCGA-BM-6198-01A	2.021524589	Tumor
TCGA-AG-3881-01A	1.727977063	Tumor
TCGA-DY-A1DC-01A	1.88021826	Tumor
TCGA-AF-3400-11A	1.678729	Tumor
TCGA-AG-3612-01A	1.736135435	Tumor
TCGA-AG-3600-01A	2.222213041	Tumor
TCGA-AG-3599-01A	1.939507804	Tumor
TCGA-AG-3584-01A	2.243435638	Tumor
TCGA-DC-6156-01A	1.536079033	Tumor
TCGA-DT-5265-01A	1.764167	Tumor
TCGA-AG-3902-01A	1.987770172	Tumor
TCGA-AG-A036-01A	2.566077665	Tumor
TCGA-AG-3593-01A	2.275830248	Tumor
TCGA-AG-A01Y-01A	2.737571394	Tumor
TCGA-AG-3580-01A	1.953112049	Tumor
TCGA-AG-3742-01A	2.015767	Tumor
TCGA-AG-A002-01A	2.578112777	Tumor
TCGA-DC-6683-01A	1.414096519	Tumor
TCGA-AF-6655-01A	2.19816459	Tumor
TCGA-AG-A023-01A	1.917098451	Tumor
TCGA-AG-3728-01A	1.573587548	Tumor
TCGA-AF-3400-01A	1.901723315	Tumor
TCGA-AF-2691-01A	1.603014569	Tumor
TCGA-CL-5918-01A	1.984066921	Tumor
TCGA-F5-6864-01A	1.915836478	Tumor
TCGA-AF-A56K-01A	2.013803916	Tumor
TCGA-AG-4021-01A	2.207846757	Tumor
TCGA-AG-A01N-01A	2.353619778	Tumor
TCGA-DC-5869-01A	2.049571241	Tumor
TCGA-AG-3608-01A	1.829388689	Tumor
TCGA-DY-A0XA-01A	2.104966494	Tumor
TCGA-AG-3594-01A	2.543321138	Tumor
TCGA-EF-5831-01A	1.385695168	Tumor
TCGA-AG-3725-01A	1.836781	Tumor
TCGA-EI-6514-01A	1.37133323	Tumor
TCGA-CI-6624-01C	1.821473972	Tumor
TCGA-CI-6620-01A	2.75011013	Tumor
TCGA-CI-6621-01A	2.501554	Tumor
TCGA-EI-6510-01A	2.035421	Tumor
TCGA-DY-A1DG-01A	2.111532983	Tumor
TCGA-AF-2691-11A	1.416314308	Tumor
TCGA-AG-A02X-01A	2.233188996	Tumor
TCGA-AG-3587-01A	2.082067825	Tumor
TCGA-AG-3894-01A	1.747277088	Tumor
TCGA-AG-3999-01A	2.001545878	Tumor
TCGA-AG-A00H-01A	1.882767769	Tumor
TCGA-AF-A56N-01A	2.452854	Tumor
TCGA-AG-A00C-01A	2.139264421	Tumor
TCGA-EI-6885-01A	1.742384	Tumor
TCGA-AG-3732-01A	1.463192392	Tumor
TCGA-AG-4007-01A	1.541115668	Tumor
TCGA-AG-A016-01A	2.120596798	Tumor
TCGA-EI-6882-01A	2.447286701	Tumor
TCGA-AG-3575-01A	1.513986767	Tumor
TCGA-AF-2693-01A	1.918761403	Tumor
TCGA-DC-6157-01A	2.106523453	Tumor
TCGA-AF-4110-01A	1.649608	Tumor
TCGA-AG-3591-01A	1.655801409	Tumor
TCGA-EI-6881-01A	2.364260816	Tumor
TCGA-AG-A008-01A	2.486815753	Tumor
TCGA-AG-A015-01A	1.874295571	Tumor
TCGA-AG-3892-01A	1.796330608	Tumor
TCGA-G5-6233-01A	2.101447086	Tumor
TCGA-AG-3732-11A	1.137218259	Tumor
TCGA-AG-3898-01A	1.938341784	Tumor
TCGA-AG-3578-01A	1.865752024	Tumor
TCGA-DC-6682-01A	2.41552644	Tumor
TCGA-F5-6813-01A	2.089214	Tumor
TCGA-F5-6702-01A	1.520125803	Tumor
TCGA-AG-3731-11A	1.104896294	Tumor
TCGA-CL-5917-01A	1.996193593	Tumor
TCGA-CL-4957-01A	2.511729	Tumor
TCGA-EI-6507-01A	2.56752015	Tumor
TCGA-DC-4749-01A	2.099371	Tumor
TCGA-AF-2690-01A	1.806609632	Tumor
TCGA-EF-5830-01A	1.836852905	Tumor
TCGA-AF-3911-01A	2.046961994	Tumor
TCGA-AG-3725-11A	1.252655	Tumor
TCGA-DC-6155-01A	2.542146769	Tumor
TCGA-DC-6681-01A	1.858658	Tumor
TCGA-AF-A56L-01A	2.287128	Tumor
TCGA-CI-6623-01B	2.092798	Tumor
TCGA-AH-6897-01A	2.55170222	Tumor
TCGA-G5-6572-02A	0.8114786	Tumor
TCGA-AG-3574-01A	1.495195735	Tumor
TCGA-G5-6235-01A	1.856593206	Tumor
TCGA-AG-4005-01A	2.029404282	Tumor
TCGA-AG-3583-01A	1.86088733	Tumor
TCGA-AH-6547-01A	1.378853424	Tumor
TCGA-EI-7002-01A	1.717946948	Tumor
TCGA-AG-A00Y-01A	2.625770682	Tumor
TCGA-EI-6506-01A	2.763053	Tumor
TCGA-AH-6643-01A	1.751681118	Tumor
TCGA-AG-3890-01A	2.051358802	Tumor
TCGA-DY-A1DF-01A	1.401836997	Tumor
TCGA-F5-6571-01A	1.321019	Tumor
TCGA-AG-3882-01A	2.000780891	Tumor
TCGA-AG-3598-01A	1.943582815	Tumor
TCGA-AF-2689-11A	1.575451587	Tumor
TCGA-F5-6811-01A	1.478913638	Tumor
TCGA-F5-6810-01A	2.30241	Tumor
TCGA-F5-6464-01A	1.475090086	Tumor
TCGA-CI-6619-01B	2.246958539	Tumor
TCGA-AG-3602-01A	1.437050365	Tumor
TCGA-AF-2692-01A	1.934669767	Tumor
