# Supplementary material for: Prognostic and immune infiltrative biomarkers of CENPO in pan–cancer and its relationship with lung adenocarcinoma cell proliferation and metastasis
Source: BMC Cancer. 2023 Aug 9;23:735. doi: 10.1186/s12885-023-11233-2 (PMC10410993; doi:10.1186/s12885-023-11233-2)
Supplement: Supplementary file 4 — Additional file 4. [file 12885_2023_11233_MOESM4_ESM.zip › CENPO-pan-cox/READ-COX/11.cox/multiCox.txt]

id	HR	HR.95L	HR.95H	pvalue
CENPO	0.218536913215337	0.0623878402694305	0.765507865498096	0.0174185093089937
Age	1.10312786418185	1.04606619333093	1.16330218153741	0.000292451917986408
Gender	0.944322443383399	0.385284404536574	2.3145107006088	0.900328484418439
Stage	0.804897060164653	0.255107311561797	2.53955589706713	0.711219618426005
M	2.01208422386237	0.389178454045883	10.4026388969584	0.404218810577358
N	2.77648334493524	1.15327528708814	6.6843188707933	0.0227209668660848
T	1.02271631297043	0.437201773944284	2.39237056926748	0.958684142206043
