# Supplementary material for: Prognostic and immune infiltrative biomarkers of CENPO in pan–cancer and its relationship with lung adenocarcinoma cell proliferation and metastasis
Source: BMC Cancer. 2023 Aug 9;23:735. doi: 10.1186/s12885-023-11233-2 (PMC10410993; doi:10.1186/s12885-023-11233-2)
Supplement: Supplementary file 4 — Additional file 4. [file 12885_2023_11233_MOESM4_ESM.zip › CENPO-pan-cox/READ-COX/11.cox/uniCox.txt]

id	HR	HR.95L	HR.95H	pvalue
CENPO	0.304436453812792	0.125764997056362	0.7369423653592	0.00837157975852331
Age	1.07576833005874	1.02953381124853	1.12407915826865	0.00111971942707262
Gender	0.723761672819726	0.348600870455031	1.5026668130778	0.385739956441168
Stage	1.86346237061237	1.20556466762732	2.88038634503326	0.00508900906787612
M	2.89791873058876	1.28502014057282	6.53525396524419	0.0103365241011133
N	1.89647534868067	1.22121212420216	2.94512204462696	0.00437396293698762
T	1.90341128996515	0.966930145138511	3.74688342997913	0.0625121861617641
