# Supplementary material for: Prognostic and immune infiltrative biomarkers of CENPO in pan–cancer and its relationship with lung adenocarcinoma cell proliferation and metastasis
Source: BMC Cancer. 2023 Aug 9;23:735. doi: 10.1186/s12885-023-11233-2 (PMC10410993; doi:10.1186/s12885-023-11233-2)
Supplement: Supplementary file 4 — Additional file 4. [file 12885_2023_11233_MOESM4_ESM.zip › CENPO-pan-cox/SARC-COX/11.cox/clinical.txt]

sample	Age	Gender
TCGA-WK-A8XY-01A	53	1
TCGA-HB-A43Z-01A	58	1
TCGA-DX-A3UE-01A	66	1
TCGA-DX-A7EO-01A	20	1
TCGA-DX-A6B9-01A	45	1
TCGA-DX-A7EI-01A	78	1
TCGA-UE-A6QU-01A	90	1
TCGA-IW-A3M5-01A	76	1
TCGA-3B-A9HQ-01A	66	1
TCGA-PC-A5DO-01A	59	1
TCGA-DX-A7EF-01A	88	1
TCGA-QQ-A5VC-01A	63	1
TCGA-IE-A4EI-01A	67	1
TCGA-DX-A6YU-01A	50	1
TCGA-SI-A71Q-01A	34	1
TCGA-Z4-A8JB-01A	24	1
TCGA-WP-A9GB-01A	59	1
TCGA-LI-A9QH-01A	72	1
TCGA-PT-A8TR-01A	57	1
TCGA-HS-A5N7-01A	67	1
TCGA-DX-A8BS-01A	68	1
TCGA-DX-A8BS-11A	68	1
TCGA-MJ-A68J-01A	55	1
TCGA-DX-A3U6-01A	63	1
TCGA-3B-A9HP-01A	57	1
TCGA-DX-A8BR-01A	63	1
TCGA-QQ-A5VB-01A	53	1
TCGA-QQ-A5VB-11B	53	1
TCGA-IS-A3K8-01A	44	1
TCGA-DX-A6YQ-01A	86	1
TCGA-DX-A6Z2-01A	82	1
TCGA-DX-A6Z2-11A	82	1
TCGA-DX-AB2O-01A	78	1
TCGA-K1-A6RU-01A	66	1
TCGA-QC-AA9N-01A	53	1
TCGA-WK-A8XZ-01A	56	1
TCGA-MB-A5Y8-01A	60	1
TCGA-IE-A4EJ-01A	84	1
TCGA-FX-A76Y-01A	49	1
TCGA-X6-A8C3-01A	59	1
TCGA-QQ-A8VH-01A	31	1
TCGA-FX-A2QS-01A	61	1
TCGA-FX-A2QS-11A	61	1
TCGA-DX-AB2Z-01A	87	1
TCGA-KD-A5QT-01A	69	1
TCGA-DX-A48O-01A	63	1
TCGA-DX-A6BK-01A	85	1
TCGA-IF-A3RQ-01A	70	1
TCGA-IF-A3RQ-11A	70	1
TCGA-QQ-A5VA-01A	60	1
TCGA-QQ-A5VA-11A	60	1
TCGA-IW-A3M6-01A	59	1
TCGA-WK-A8XO-01A	66	1
TCGA-N1-A6IA-01A	41	1
TCGA-N1-A6IA-11A	41	1
TCGA-PC-A5DN-01A	77	1
TCGA-DX-A3UA-01A	47	1
TCGA-HB-A5W3-01A	58	1
TCGA-SG-A6Z7-01A	44	1
TCGA-SG-A6Z7-11A	44	1
TCGA-DX-A7EN-01A	53	1
TCGA-DX-A7EN-11A	53	1
TCGA-DX-AB2X-01A	73	1
TCGA-IS-A3KA-01A	73	1
TCGA-DX-A23V-01A	57	1
TCGA-MB-A8JL-01A	53	1
TCGA-IE-A4EH-01A	35	1
TCGA-DX-A3UC-01A	37	1
TCGA-MJ-A68H-01A	57	1
TCGA-DX-AB2T-01A	54	1
TCGA-WK-A8XS-01A	58	1
TCGA-DX-A7EU-01A	79	1
TCGA-HB-A2OT-01A	78	1
TCGA-X6-A7WD-01A	63	1
TCGA-DX-A1L3-01A	60	1
TCGA-DX-A8BZ-01A	78	1
TCGA-DX-A6YX-01A	68	1
TCGA-DX-A8BG-01A	83	1
TCGA-DX-A8BK-01A	61	1
TCGA-X6-A8C7-01A	24	1
TCGA-DX-AB2Q-01A	65	1
TCGA-IF-A4AK-01A	82	1
TCGA-IF-A4AK-11A	82	1
TCGA-DX-A48P-01A	54	1
TCGA-3B-A9I1-01A	56	1
TCGA-SI-AA8C-01A	20	1
TCGA-KF-A41W-01A	71	1
TCGA-KF-A41W-11A	71	1
TCGA-HS-A5N9-01A	58	1
TCGA-WK-A8Y0-01A	49	1
TCGA-DX-AB2W-01A	62	1
TCGA-SI-AA8B-01A	80	1
TCGA-DX-AB2H-01A	80	1
TCGA-X2-A95T-01A	49	1
TCGA-DX-A7EL-01A	56	1
TCGA-DX-A1KX-01A	67	1
TCGA-DX-AB37-01A	73	1
TCGA-K1-A42W-01A	65	1
TCGA-UE-A6QT-01A	50	1
TCGA-IS-A3K7-01A	63	1
TCGA-X9-A971-01A	52	1
TCGA-DX-AB3B-01A	28	1
TCGA-3B-A9HU-01A	53	1
TCGA-3B-A9HX-01A	70	1
TCGA-LI-A67I-01A	75	1
TCGA-X6-A7WB-01A	58	1
TCGA-IW-A3M4-01A	48	1
TCGA-X6-A8C4-01A	70	1
TCGA-DX-A6Z0-01A	78	1
TCGA-X6-A7WA-01A	90	1
TCGA-MO-A47R-01A	75	1
TCGA-MO-A47P-01A	37	1
TCGA-DX-A23R-01A	55	1
TCGA-HB-A3L4-01A	46	1
TCGA-HS-A5NA-01A	65	1
TCGA-DX-A6BF-01A	82	1
TCGA-Z4-AAPF-01A	35	1
TCGA-3B-A9HV-01A	48	1
TCGA-DX-A23T-01A	40	1
TCGA-PC-A5DP-01A	72	1
TCGA-X6-A8C5-01A	63	1
TCGA-DX-A7ES-01A	50	1
TCGA-K1-A42X-01A	62	1
TCGA-K1-A42X-02A	62	1
TCGA-K1-A42X-11A	62	1
TCGA-DX-AB30-01A	53	1
TCGA-FX-A48G-01A	56	1
TCGA-FX-A48G-11A	56	1
TCGA-DX-A6YT-01A	31	1
TCGA-KD-A5QU-01A	41	1
TCGA-IE-A6BZ-01A	65	1
TCGA-JV-A75J-01A	43	1
TCGA-DX-AB2S-01A	53	1
TCGA-RN-A68Q-01A	62	1
TCGA-DX-A8BO-01A	67	1
TCGA-FX-A8OO-01A	31	1
TCGA-KD-A5QS-01A	55	1
TCGA-IS-A3K6-01A	55	1
TCGA-3B-A9HR-01A	38	1
TCGA-DX-A3UF-01A	65	1
TCGA-Z4-AAPG-01A	64	1
TCGA-WK-A8XT-01A	40	1
TCGA-DX-A6BA-01A	53	1
TCGA-DX-AB2F-01A	76	1
TCGA-K1-A3PN-01A	64	1
TCGA-K1-A3PN-02A	64	1
TCGA-FX-A3RE-01A	65	1
TCGA-HS-A5N8-01A	69	1
TCGA-DX-A48L-01A	49	1
TCGA-JV-A5VE-01A	60	1
TCGA-VT-A80J-01A	49	1
TCGA-VT-A80J-02A	49	1
TCGA-VT-A80J-11A	49	1
TCGA-DX-A3LS-01A	78	1
TCGA-QQ-A8VB-01A	68	1
TCGA-JV-A5VF-01A	69	1
TCGA-DX-A8BN-01A	78	1
TCGA-DX-A8BN-11A	78	1
TCGA-DX-A8BT-01A	63	1
TCGA-DX-AB2J-01A	71	1
TCGA-DX-AB2E-01A	60	2
TCGA-DX-A48V-01A	78	2
TCGA-K1-A3PO-01A	42	2
TCGA-K1-A3PO-11A	42	2
TCGA-DX-A6BH-01A	34	2
TCGA-SI-A71P-01A	50	2
TCGA-DX-A6YV-01A	74	2
TCGA-FX-A3NK-01A	53	2
TCGA-DX-A6B8-01A	80	2
TCGA-MB-A5YA-01A	63	2
TCGA-DX-AB3A-01A	80	2
TCGA-WK-A8XX-01A	70	2
TCGA-QQ-A5VD-01A	52	2
TCGA-FX-A3NJ-01A	54	2
TCGA-DX-A48N-01A	47	2
TCGA-DX-A3UD-01A	56	2
TCGA-SG-A6Z4-01A	47	2
TCGA-PC-A5DL-01A	67	2
TCGA-DX-AATS-01A	72	2
TCGA-DX-A2IZ-01A	60	2
TCGA-DX-A8BP-01A	85	2
TCGA-QC-A7B5-01A	75	2
TCGA-QC-A7B5-11A	75	2
TCGA-SI-A71O-01A	29	2
TCGA-SI-A71O-06A	29	2
TCGA-DX-A8BV-01A	57	2
TCGA-3B-A9HZ-01A	66	2
TCGA-DX-A1L1-01A	60	2
TCGA-DX-A1KW-01A	67	2
TCGA-DX-A3LW-01A	43	2
TCGA-DX-A1L2-01A	78	2
TCGA-DX-A48K-01A	65	2
TCGA-DX-A2J1-01A	53	2
TCGA-DX-A1L0-01A	58	2
TCGA-X9-A973-01A	55	2
TCGA-DX-A1L4-01A	60	2
TCGA-X6-A7W8-01A	89	2
TCGA-DX-A48J-01A	44	2
TCGA-DX-A3U8-01A	43	2
TCGA-DX-AB35-01A	65	2
TCGA-DX-AB35-11A	65	2
TCGA-DX-A7EM-01A	61	2
TCGA-QC-A6FX-01A	68	2
TCGA-DX-AB3C-01A	27	2
TCGA-DX-A3UB-01A	54	2
TCGA-DX-A3LU-01A	60	2
TCGA-DX-A1KU-01A	82	2
TCGA-DX-A6BB-01A	74	2
TCGA-DX-A6YS-01A	61	2
TCGA-DX-A7EQ-01A	72	2
TCGA-DX-A7EQ-11B	72	2
TCGA-WK-A8XQ-01A	57	2
TCGA-SG-A849-01A	78	2
TCGA-DX-A48R-01A	41	2
TCGA-DX-A6B7-01A	55	2
TCGA-X6-A7WC-01A	74	2
TCGA-DX-A23Z-01A	74	2
TCGA-DX-A3LT-01A	62	2
TCGA-3B-A9HJ-01A	68	2
TCGA-DX-A2J0-01A	61	2
TCGA-DX-A3U5-01A	52	2
TCGA-HB-A3YV-01A	75	2
TCGA-DX-A23Y-01A	80	2
TCGA-DX-A7ER-01A	69	2
TCGA-DX-A8BL-01A	59	2
TCGA-DX-AB36-01A	86	2
TCGA-QQ-A5V2-01A	42	2
TCGA-K1-A6RT-01A	48	2
TCGA-IF-A4AJ-01A	80	2
TCGA-IF-A4AJ-11A	80	2
TCGA-RN-AAAQ-01A	52	2
TCGA-DX-A6BE-01A	77	2
TCGA-DX-A3M2-01A	59	2
TCGA-DX-A3LY-01A	66	2
TCGA-DX-A3LY-01B	66	2
TCGA-DX-A1KY-01A	66	2
TCGA-DX-A8BQ-01A	63	2
TCGA-DX-AB2V-01A	81	2
TCGA-QQ-A8VG-01A	52	2
TCGA-DX-AB2G-01A	36	2
TCGA-QQ-A8VD-01A	56	2
TCGA-IE-A3OV-01A	42	2
TCGA-IE-A3OV-11A	42	2
TCGA-QQ-A8VF-01A	70	2
TCGA-DX-A23U-01A	81	2
TCGA-3B-A9I3-01A	62	2
TCGA-Z4-A9VC-01A	37	2
TCGA-3B-A9HI-01A	68	2
TCGA-DX-A7ET-01A	71	2
TCGA-3R-A8YX-01A	66	2
TCGA-3B-A9HL-01A	67	2
TCGA-MB-A8JK-01A	49	2
TCGA-3B-A9HO-01A	75	2
TCGA-DX-A8BJ-01A	76	2
TCGA-DX-A3M1-01A	79	2
TCGA-DX-A48U-01A	57	2
TCGA-DX-A8BX-01A	52	2
TCGA-DX-AB2P-01A	79	2
TCGA-DX-AB32-01A	51	2
TCGA-QQ-A5V9-01A	76	2
TCGA-QQ-A5V9-11A	76	2
TCGA-FX-A3TO-01A	87	2
TCGA-DX-A8BM-01A	60	2
TCGA-3B-A9I0-01A	33	2
TCGA-MJ-A850-01A	28	2
TCGA-DX-A3U9-01A	84	2
TCGA-K1-A6RV-01A	67	2
TCGA-DX-A3U7-01A	67	2
TCGA-PC-A5DM-01A	73	2
TCGA-DX-A240-01A	51	2
TCGA-PC-A5DK-01A	63	2
TCGA-VT-AB3D-01A	71	2
TCGA-3B-A9HY-01A	49	2
TCGA-DX-A8BH-01A	86	2
TCGA-DX-A8BH-11A	86	2
TCGA-DX-AB2L-01A	35	2
TCGA-X6-A8C6-01A	55	2
TCGA-IE-A4EK-01A	54	2
TCGA-MB-A5Y9-01A	90	2
TCGA-3B-A9HT-01A	53	2
TCGA-DX-A1KZ-01A	66	2
TCGA-X6-A8C2-01A	56	2
TCGA-DX-A6YZ-01A	59	2
TCGA-DX-A6YR-01A	75	2
TCGA-DX-A2J4-01A	60	2
TCGA-DX-A6BG-01A	51	2
TCGA-VT-A80G-01A	66	2
TCGA-VT-A80G-11A	66	2
TCGA-DX-A8BU-01A	58	2
TCGA-3B-A9HS-01A	60	2
