# Supplementary material for: Prognostic and immune infiltrative biomarkers of CENPO in pan–cancer and its relationship with lung adenocarcinoma cell proliferation and metastasis
Source: BMC Cancer. 2023 Aug 9;23:735. doi: 10.1186/s12885-023-11233-2 (PMC10410993; doi:10.1186/s12885-023-11233-2)
Supplement: Supplementary file 4 — Additional file 4. [file 12885_2023_11233_MOESM4_ESM.zip › CENPO-pan-cox/SARC-COX/11.cox/expTime.txt]

ID	fustat	futime	CENPO
TCGA-DX-A7ET-01A	0	1.26849315068493	2.396612463
TCGA-X9-A973-01A	0	3.03561643835616	1.901186739
TCGA-DX-A48N-01A	0	2.93972602739726	2.991384879
TCGA-IE-A4EJ-01A	0	0.268493150684932	2.0969
TCGA-DX-A6YQ-01A	1	0.254794520547945	2.092116345
TCGA-K1-A3PN-02A	0	8.43835616438356	2.219393492
TCGA-QQ-A5VA-01A	1	1.50684931506849	1.898264375
TCGA-DX-A240-01A	0	5.02465753424658	2.205402247
TCGA-IW-A3M6-01A	0	1.88493150684932	1.084648
TCGA-DX-AB35-01A	0	2.54246575342466	2.610901119
TCGA-VT-A80J-01A	0	2.18082191780822	3.077104
TCGA-SG-A849-01A	0	1.46027397260274	0.965800972
TCGA-DX-A23U-01A	1	6.36712328767123	0.90289313
TCGA-DX-A1L0-01A	1	1.54520547945205	2.058878123
TCGA-FX-A3NK-01A	0	1.38356164383562	1.861693
TCGA-X6-A8C7-01A	0	2.45479452054795	1.77525711
TCGA-QQ-A5VC-01A	0	2.99178082191781	2.018617355
TCGA-QQ-A5VB-01A	1	4.04931506849315	2.214561828
TCGA-K1-A42X-01A	0	10.3150684931507	1.510804604
TCGA-K1-A3PO-01A	0	4.44383561643836	1.003264
TCGA-SG-A6Z7-01A	1	0.323287671232877	2.522692476
TCGA-QQ-A8VG-01A	1	5.3972602739726	1.754069
TCGA-DX-A23Z-01A	1	2.31780821917808	1.893817693
TCGA-DX-A6BF-01A	0	2.66301369863014	1.635656596
TCGA-DX-A8BV-01A	1	5.05479452054795	2.034260631
TCGA-DX-AB32-01A	0	8.4986301369863	1.619454859
TCGA-DX-A6YX-01A	1	1.40547945205479	1.896180965
TCGA-IE-A4EH-01A	0	2.24383561643836	2.495851
TCGA-DX-A3LS-01A	1	0.753424657534247	1.650407074
TCGA-DX-A1KW-01A	1	2.72602739726027	2.507059623
TCGA-DX-A1L2-01A	0	7.08493150684932	1.303927227
TCGA-DX-A3UE-01A	1	2.90684931506849	1.191703
TCGA-IS-A3K6-01A	1	2.35068493150685	1.984239
TCGA-3B-A9HJ-01A	0	3.02465753424658	1.645016334
TCGA-MO-A47P-01A	0	0.964383561643836	1.164836
TCGA-QC-AA9N-01A	0	1.47123287671233	2.949504903
TCGA-HB-A43Z-01A	0	3.08493150684932	1.880296
TCGA-DX-A48P-01A	0	3.83561643835616	1.05824
TCGA-DX-A8BS-01A	1	2.32876712328767	2.307982
TCGA-3B-A9HR-01A	1	7.38082191780822	1.551397137
TCGA-FX-A2QS-01A	0	4.0958904109589	2.985877
TCGA-HB-A3L4-01A	1	2.90684931506849	1.833268
TCGA-MJ-A68H-01A	0	1.24931506849315	1.786871499
TCGA-DX-A2J0-01A	1	0.808219178082192	2.094779
TCGA-PT-A8TR-01A	0	2.22739726027397	1.582689
TCGA-DX-A6Z0-01A	1	5.35068493150685	2.238176729
TCGA-DX-A3UF-01A	1	7.12054794520548	1.736806
TCGA-JV-A75J-01A	1	0.326027397260274	2.626538179
TCGA-DX-A8BQ-01A	0	4.32602739726027	1.583932356
TCGA-IE-A3OV-01A	1	6.70684931506849	1.949703857
TCGA-DX-A23T-01A	1	0.438356164383562	1.248931949
TCGA-DX-A7EN-01A	0	2.52876712328767	2.071731497
TCGA-DX-A2J4-01A	0	6.5972602739726	1.024898536
TCGA-DX-AB3B-01A	0	4.24109589041096	1.660618
TCGA-DX-A7ES-01A	0	1.67123287671233	1.342707117
TCGA-DX-AB2G-01A	0	1.30958904109589	1.309972655
TCGA-DX-AB2Q-01A	0	5.56164383561644	2.841531578
TCGA-VT-AB3D-01A	0	1.03835616438356	2.417688126
TCGA-DX-A8BX-01A	1	1.61917808219178	1.593717
TCGA-QQ-A5V9-01A	1	3.9013698630137	0.852263955
TCGA-X9-A971-01A	0	2.27671232876712	2.737969
TCGA-RN-AAAQ-01A	0	1.3972602739726	2.025857966
TCGA-DX-A8BL-01A	0	3.76164383561644	2.449529423
TCGA-DX-A48O-01A	0	4.3972602739726	0.916308309
TCGA-DX-A3LU-01A	0	7.23561643835616	1.448067499
TCGA-HB-A2OT-01A	0	5.63561643835616	1.644229
TCGA-DX-A6BA-01A	0	6.89041095890411	2.004041223
TCGA-K1-A6RT-01A	0	1.44657534246575	1.421046
TCGA-K1-A6RV-01A	0	0.432876712328767	2.112745
TCGA-DX-A23R-01A	0	6.22191780821918	3.270037513
TCGA-PC-A5DP-01A	1	1.50684931506849	1.326864
TCGA-K1-A42X-02A	0	10.3150684931507	1.44193602
TCGA-QC-A7B5-01A	0	1.09041095890411	2.344353
TCGA-QQ-A5V2-01A	0	0.153424657534247	0.654585811
TCGA-IE-A4EI-01A	0	1.62739726027397	1.681961
TCGA-DX-A8BR-01A	0	12.5287671232877	2.507326
TCGA-3B-A9HI-01A	0	4.16712328767123	1.720820029
TCGA-X6-A7WB-01A	1	1.50684931506849	3.103728
TCGA-DX-A6BG-01A	0	3.07123287671233	1.640479283
TCGA-IS-A3K8-01A	0	13.2739726027397	1.413687117
TCGA-DX-A1L1-01A	1	4.51780821917808	1.744020088
TCGA-N1-A6IA-01A	1	0.613698630136986	2.131509
TCGA-DX-AB2H-01A	0	1.32054794520548	2.396235173
TCGA-DX-A48U-01A	0	9.06849315068493	0.7487392
TCGA-DX-A2IZ-01A	0	0.715068493150685	1.793196
TCGA-SI-A71Q-01A	0	2.72876712328767	3.1344
TCGA-3B-A9I3-01A	0	2.21369863013699	1.700129486
TCGA-QQ-A8VB-01A	0	15.6794520547945	1.887028018
TCGA-DX-AB2P-01A	1	1.00547945205479	2.475176073
TCGA-PC-A5DO-01A	1	6.75068493150685	1.517444268
TCGA-HB-A5W3-01A	1	1.05205479452055	0.810073097
TCGA-QC-A6FX-01A	0	1.74520547945205	2.106044291
TCGA-DX-A6Z2-01A	0	7.75342465753425	1.817991389
TCGA-FX-A2QS-11A	0	4.0958904109589	0.9451975
TCGA-DX-A8BN-01A	0	3.18082191780822	2.5288716
TCGA-K1-A3PN-01A	0	8.43835616438356	1.796339372
TCGA-DX-A23V-01A	1	5.57260273972603	1.410204
TCGA-DX-A7ER-01A	1	4.01643835616438	1.888928425
TCGA-DX-A6YU-01A	0	2.86301369863014	2.200613
TCGA-DX-AB2E-01A	0	1.48219178082192	2.136261
TCGA-HS-A5NA-01A	0	0.816438356164384	1.571469425
TCGA-X6-A8C3-01A	0	1.5972602739726	2.877469
TCGA-DX-AB3A-01A	1	2.67945205479452	2.343390256
TCGA-3B-A9HY-01A	0	0.86027397260274	1.812316
TCGA-DX-AB36-01A	1	3.2	2.209732725
TCGA-MO-A47R-01A	1	0.871232876712329	2.656734
TCGA-K1-A42W-01A	0	5.18082191780822	1.502735
TCGA-DX-A3LY-01B	0	2.78630136986301	2.054371082
TCGA-WP-A9GB-01A	1	0.715068493150685	2.513566
TCGA-DX-A8BM-01A	0	3.98904109589041	2.426175
TCGA-KD-A5QU-01A	1	2.93972602739726	2.155216
TCGA-DX-A3UB-01A	0	6.15616438356164	0.620091095
TCGA-KD-A5QS-01A	1	5.31780821917808	2.771042
TCGA-FX-A3TO-01A	0	1.69315068493151	2.431609641
TCGA-IF-A4AK-01A	0	4.35616438356164	1.765795328
TCGA-UE-A6QT-01A	0	1.1013698630137	1.339827883
TCGA-DX-AB2T-01A	0	6.49041095890411	2.161064186
TCGA-KD-A5QT-01A	0	1.36712328767123	2.159229674
TCGA-3B-A9HZ-01A	0	3.20547945205479	1.351654
TCGA-Z4-A9VC-01A	0	1.11506849315068	1.474192436
TCGA-DX-A48L-01A	1	2.02191780821918	1.76021996
TCGA-DX-A8BU-01A	1	3.05753424657534	2.3329395
TCGA-X6-A7W8-01A	1	0.0657534246575342	2.332319724
TCGA-WK-A8XT-01A	1	3.45753424657534	2.287266691
TCGA-DX-A8BH-01A	1	1.2027397260274	2.355661
TCGA-IW-A3M5-01A	1	0.493150684931507	2.874245088
TCGA-3B-A9I0-01A	0	3.0027397260274	1.743127198
TCGA-DX-A6YV-01A	1	4.20821917808219	2.69474969
TCGA-DX-A6B9-01A	0	3.11780821917808	0.679654
TCGA-DX-A2J1-01A	0	7.94794520547945	1.498170922
TCGA-SI-A71P-01A	0	2.11232876712329	1.21450744
TCGA-LI-A9QH-01A	1	1.47945205479452	2.780875692
TCGA-RN-A68Q-01A	0	0.0602739726027397	2.055063766
TCGA-KF-A41W-01A	0	0.975342465753425	2.385049669
TCGA-IF-A4AJ-01A	1	2.1013698630137	1.561192006
TCGA-DX-AB2O-01A	0	7.17534246575342	3.611016306
TCGA-QQ-A8VF-01A	0	9.33150684931507	2.587348
TCGA-MJ-A850-01A	0	1.86575342465753	1.844013977
TCGA-WK-A8XQ-01A	1	0.4	2.504088923
TCGA-WK-A8XO-01A	1	0.994520547945206	2.192906776
TCGA-VT-A80G-01A	0	0.893150684931507	2.209060873
TCGA-DX-A3UD-01A	0	4.2027397260274	1.227413001
TCGA-DX-AB3C-01A	0	5.94246575342466	2.288272764
TCGA-WK-A8XX-01A	1	3.18904109589041	1.772123
TCGA-DX-A8BK-01A	0	5.16438356164384	1.959809947
TCGA-DX-A3U6-01A	1	2.98082191780822	1.586493997
TCGA-DX-A7EQ-01A	1	2.45753424657534	1.099038429
TCGA-DX-A1KY-01A	1	1.07123287671233	2.78730981
TCGA-MB-A5Y8-01A	0	2.11780821917808	2.158962043
TCGA-Z4-A8JB-01A	0	0.364383561643836	1.513715584
TCGA-SI-AA8C-01A	0	1.63561643835616	2.007242348
TCGA-X6-A8C2-01A	0	2.93150684931507	3.008725001
TCGA-PC-A5DK-01A	0	10.2465753424658	1.182390885
TCGA-DX-A48R-01A	0	2.20547945205479	1.578439
TCGA-SG-A6Z4-01A	0	1.57808219178082	2.828848853
TCGA-IE-A4EK-01A	0	0.115068493150685	1.228747587
TCGA-DX-A6YZ-01A	0	7.19178082191781	1.657149157
TCGA-DX-A1L4-01A	0	5.57808219178082	1.528442388
TCGA-FX-A48G-01A	1	1.65753424657534	0.9767795
TCGA-DX-A8BZ-01A	1	0.547945205479452	1.646695
TCGA-DX-A8BT-01A	0	3.36986301369863	2.304065799
TCGA-SI-AA8B-01A	1	0.717808219178082	1.673429
TCGA-DX-AB2V-01A	0	8.64657534246575	1.203369549
TCGA-DX-A8BJ-01A	1	0.778082191780822	2.113621333
TCGA-VT-A80J-02A	0	2.18082191780822	2.906439179
TCGA-DX-A3M1-01A	0	3.72328767123288	2.155176191
TCGA-FX-A8OO-01A	1	0.671232876712329	1.747867211
TCGA-MJ-A68J-01A	0	1.4986301369863	1.31173
TCGA-DX-A3M2-01A	0	2.89041095890411	1.512091
TCGA-DX-A6YT-01A	0	5.6	3.409712029
TCGA-DX-A23Y-01A	1	0.523287671232877	2.193738697
TCGA-DX-A3UC-01A	0	5.71232876712329	1.797295075
TCGA-DX-A8BP-01A	0	1.17260273972603	2.11076
TCGA-3B-A9HX-01A	0	3.56986301369863	1.848336
TCGA-DX-A3UA-01A	1	0.89041095890411	2.223049024
TCGA-K1-A3PO-11A	0	4.44383561643836	0.790532488
TCGA-WK-A8XZ-01A	1	4.71780821917808	1.305347
TCGA-WK-A8XS-01A	0	7.06575342465753	1.774735
TCGA-PC-A5DM-01A	1	0.528767123287671	2.538802384
TCGA-DX-AB2X-01A	1	1.10684931506849	3.003292015
TCGA-DX-A48J-01A	1	0.810958904109589	0.8990501
TCGA-3R-A8YX-01A	1	0.0465753424657534	2.198627486
TCGA-3B-A9HT-01A	0	4.56164383561644	2.718277306
TCGA-JV-A5VF-01A	1	0.0876712328767123	2.892227
TCGA-HB-A3YV-01A	1	0.380821917808219	3.677005961
TCGA-HS-A5N9-01A	0	4.34246575342466	2.878591063
TCGA-WK-A8Y0-01A	1	1.88493150684932	2.715571966
TCGA-DX-AB2S-01A	0	0.767123287671233	1.383408273
TCGA-DX-AB2L-01A	0	5.4986301369863	1.232210461
TCGA-MB-A5YA-01A	0	0.0410958904109589	1.379382943
TCGA-K1-A6RU-01A	1	1.94794520547945	2.117169
TCGA-Z4-AAPG-01A	0	1.33150684931507	2.565311
TCGA-3B-A9HP-01A	1	4.45753424657534	1.412850308
TCGA-X6-A8C6-01A	1	2.92328767123288	1.790638064
TCGA-IF-A3RQ-01A	1	3.09315068493151	1.679294
TCGA-QQ-A8VD-01A	0	10.8602739726027	1.207850083
TCGA-DX-A6BH-01A	0	2.24931506849315	1.140693
TCGA-DX-AB2W-01A	0	8.87123287671233	1.812296443
TCGA-3B-A9HL-01A	1	1.64109589041096	1.85147004
TCGA-DX-A3U5-01A	0	2.65479452054795	2.450966
TCGA-DX-A1KZ-01A	0	3.75890410958904	1.649933
TCGA-Z4-AAPF-01A	0	1.32876712328767	2.14805947
TCGA-DX-A1L3-01A	1	2.79452054794521	2.145931
TCGA-DX-A7EI-01A	1	2.87397260273973	3.367489938
TCGA-IE-A6BZ-01A	0	1.65753424657534	2.200000392
TCGA-DX-A6B7-01A	0	3.13150684931507	1.568482
TCGA-LI-A67I-01A	0	2.52602739726027	2.11744202
TCGA-FX-A3RE-01A	0	1.80821917808219	2.397985618
TCGA-FX-A3NJ-01A	0	2.59452054794521	1.335115401
TCGA-JV-A5VE-01A	0	1.36712328767123	1.949142739
TCGA-MB-A8JK-01A	0	1.81095890410959	1.982023364
TCGA-3B-A9HO-01A	0	2.62739726027397	1.607122067
TCGA-DX-A1KX-01A	0	5.71780821917808	1.889880205
TCGA-DX-A8BO-01A	0	3.3972602739726	1.808634986
TCGA-DX-A7EL-01A	0	6.27671232876712	1.083266179
TCGA-MB-A8JL-01A	0	1.64383561643836	1.867798095
TCGA-3B-A9HS-01A	1	3.74246575342466	2.55404097
TCGA-X6-A7WD-01A	0	2.56986301369863	2.543533
TCGA-DX-A7EM-01A	0	5.18356164383562	1.679677798
TCGA-DX-AB2Z-01A	0	2.99178082191781	2.281234
TCGA-DX-A3U9-01A	1	1.24931506849315	1.869851295
TCGA-IS-A3K7-01A	0	14.2575342465753	1.626247399
TCGA-DX-A7EO-01A	0	12.6767123287671	2.157100929
TCGA-HS-A5N7-01A	0	2.77534246575342	1.605044
TCGA-FX-A76Y-01A	0	1.29041095890411	1.498567
TCGA-WK-A8XY-01A	1	5.45479452054794	1.443352409
TCGA-QQ-A5VD-01A	0	3.09315068493151	1.67701
TCGA-X6-A7WC-01A	0	3.77808219178082	2.531589701
TCGA-IW-A3M4-01A	0	7.16438356164384	1.017128766
TCGA-DX-A48K-01A	0	3.83287671232877	2.396944557
TCGA-3B-A9HV-01A	1	1.1972602739726	2.550198079
TCGA-DX-A6BE-01A	0	2.41369863013699	1.193073249
TCGA-DX-AATS-01A	1	0.0958904109589041	2.281485216
TCGA-DX-AB2J-01A	1	3.38356164383562	1.547681854
TCGA-IS-A3KA-01A	1	1.13150684931507	1.661742
TCGA-DX-A3U8-01A	1	0.378082191780822	1.621422
TCGA-DX-AB30-01A	1	1.9041095890411	3.13477664
TCGA-3B-A9HU-01A	0	2.1041095890411	1.7774
TCGA-DX-A6YR-01A	0	3.41643835616438	1.051814324
TCGA-QQ-A8VH-01A	1	0.876712328767123	3.250041734
TCGA-DX-A1KU-01A	1	1.16986301369863	1.57940578
TCGA-HS-A5N8-01A	1	0.0602739726027397	1.685433
TCGA-DX-A3LW-01A	0	11.3698630136986	2.671180936
TCGA-DX-A6BB-01A	0	3.02739726027397	0.95643705
TCGA-3B-A9HQ-01A	0	5.71232876712329	1.651307287
TCGA-DX-A6YS-01A	0	6.52328767123288	1.577862547
TCGA-X2-A95T-01A	0	5.27945205479452	2.688659088
TCGA-DX-A7EU-01A	0	1.97534246575342	1.341953095
TCGA-3B-A9I1-01A	1	1.55342465753425	1.428002434
TCGA-DX-AB37-01A	1	7.05479452054795	1.232867097
TCGA-DX-A7EF-01A	1	1.56164383561644	2.961988
TCGA-PC-A5DN-01A	1	3.21917808219178	1.464823
TCGA-SI-A71O-01A	1	1.9013698630137	1.894391994
TCGA-DX-AB2F-01A	0	1	1.859094
TCGA-DX-A3LT-01A	0	4.08767123287671	1.964020984
TCGA-SI-A71O-06A	1	1.9013698630137	2.879177764
TCGA-DX-A3U7-01A	1	4.25205479452055	2.60909243
TCGA-X6-A8C4-01A	1	1.72054794520548	2.125257998
TCGA-DX-A6B8-01A	1	1.32876712328767	2.912472959
TCGA-PC-A5DL-01A	1	3.12876712328767	1.337453247
