# Supplementary material for: Prognostic and immune infiltrative biomarkers of CENPO in pan–cancer and its relationship with lung adenocarcinoma cell proliferation and metastasis
Source: BMC Cancer. 2023 Aug 9;23:735. doi: 10.1186/s12885-023-11233-2 (PMC10410993; doi:10.1186/s12885-023-11233-2)
Supplement: Supplementary file 4 — Additional file 4. [file 12885_2023_11233_MOESM4_ESM.zip › CENPO-pan-cox/SARC-COX/11.cox/multiCox.txt]

id	HR	HR.95L	HR.95H	pvalue
CENPO	1.5846874990825	1.16388223337234	2.15763622619454	0.00345853361608689
Age	1.02200024364305	1.00641717235396	1.03782459868352	0.00550454265920407
Gender	0.966633577152456	0.643312120589821	1.45245277148185	0.870245747157628
