# Supplementary material for: Prognostic and immune infiltrative biomarkers of CENPO in pan–cancer and its relationship with lung adenocarcinoma cell proliferation and metastasis
Source: BMC Cancer. 2023 Aug 9;23:735. doi: 10.1186/s12885-023-11233-2 (PMC10410993; doi:10.1186/s12885-023-11233-2)
Supplement: Supplementary file 4 — Additional file 4. [file 12885_2023_11233_MOESM4_ESM.zip › CENPO-pan-cox/SARC-COX/11.cox/uniCox.txt]

id	HR	HR.95L	HR.95H	pvalue
CENPO	1.59385957903325	1.17558169996728	2.16096283035603	0.00268620973317287
Age	1.02251850713663	1.00658941748367	1.03869967166021	0.00543871905848453
Gender	0.889128073170522	0.596471134784998	1.32537634161439	0.563975392212412
