# Supplementary material for: Prognostic and immune infiltrative biomarkers of CENPO in pan–cancer and its relationship with lung adenocarcinoma cell proliferation and metastasis
Source: BMC Cancer. 2023 Aug 9;23:735. doi: 10.1186/s12885-023-11233-2 (PMC10410993; doi:10.1186/s12885-023-11233-2)
Supplement: Supplementary file 6 — Additional file 6. [file 12885_2023_11233_MOESM6_ESM.zip]

Archive with 23 entries (22 files):
- A549:H299/
- A549:H299/A549 Cyclin B1 2.sgd
- A549:H299/.DS_Store
- __MACOSX/A549:H299/._.DS_Store
- A549:H299/A549 Cyclin B1 3.sgd
- A549:H299/A549 Cyclin B1 1.sgd
- A549:H299/A549 ╬▓-actin 1.sgd
- A549:H299/A549 ╬▓-actin 3.sgd
- A549:H299/A549 ╬▓-actin 2.sgd
- __MACOSX/A549:H299/._A549 ╬▓-actin 2.sgd
- A549:H299/A549 CDK2  1.sgd
- A549:H299/H1299 CyclinB1 1.sgd
- A549:H299/A549 CDK2 3.sgd
- A549:H299/H1299 CyclinB1 2.sgd
- A549:H299/H1299 CyclinB1 3.sgd
- __MACOSX/A549:H299/._H1299 CyclinB1 3.sgd
- A549:H299/A549 CDK2 2.sgd
- A549:H299/H1299 ╬▓-actin 1.sgd
- A549:H299/H1299 ╬▓-actin 2.sgd
- A549:H299/H1299 ╬▓-actin 3.sgd
- A549:H299/H1299 CDK2 3.sgd
- A549:H299/H1299 CDK2 2.sgd
- A549:H299/H1299 CDK2 1.sgd
