# Supplementary material for: Prognostic and immune infiltrative biomarkers of CENPO in pan–cancer and its relationship with lung adenocarcinoma cell proliferation and metastasis
Source: BMC Cancer. 2023 Aug 9;23:735. doi: 10.1186/s12885-023-11233-2 (PMC10410993; doi:10.1186/s12885-023-11233-2)
Supplement: Supplementary file 9 — Additional file 9. [file 12885_2023_11233_MOESM9_ESM.xls]

## Sheet: Sheet1
ID	CENPO	Type	CancerType
TCGA-OR-A5JP-01	2.2646	Tumor	ACC
TCGA-OR-A5JG-01	1.74538	Tumor	ACC
TCGA-OR-A5LG-01	0.821061	Tumor	ACC
TCGA-OR-A5JR-01	1.66376	Tumor	ACC
TCGA-OR-A5KU-01	0.926305	Tumor	ACC
TCGA-OR-A5LS-01	1.21013	Tumor	ACC
TCGA-OR-A5L9-01	0.369355	Tumor	ACC
TCGA-OR-A5JQ-01	1.68554	Tumor	ACC
TCGA-OR-A5K4-01	1.92045	Tumor	ACC
TCGA-OR-A5JL-01	1.4277	Tumor	ACC
TCGA-OR-A5LC-01	2.37606	Tumor	ACC
TCGA-OR-A5K2-01	1.96145	Tumor	ACC
TCGA-P6-A5OG-01	2.44818	Tumor	ACC
TCGA-OR-A5JW-01	1.37082	Tumor	ACC
TCGA-OR-A5KO-01	1.99267	Tumor	ACC
TCGA-OR-A5J8-01	2.43043	Tumor	ACC
TCGA-PA-A5YG-01	0.81724	Tumor	ACC
TCGA-OR-A5KV-01	1.24029	Tumor	ACC
TCGA-OR-A5L4-01	0.946362	Tumor	ACC
TCGA-OR-A5KX-01	1.55876	Tumor	ACC
TCGA-OR-A5L8-01	0.851927	Tumor	ACC
TCGA-OR-A5JO-01	1.17992	Tumor	ACC
TCGA-OR-A5JA-01	1.8756	Tumor	ACC
TCGA-OR-A5LO-01	1.16139	Tumor	ACC
TCGA-OR-A5JM-01	2.98356	Tumor	ACC
TCGA-OR-A5JV-01	0.658002	Tumor	ACC
TCGA-OR-A5JB-01	1.68054	Tumor	ACC
TCGA-OR-A5LA-01	0.688847	Tumor	ACC
TCGA-OR-A5JE-01	2.18342	Tumor	ACC
TCGA-OR-A5JZ-01	1.31296	Tumor	ACC
TCGA-OR-A5KT-01	1.22094	Tumor	ACC
TCGA-OR-A5KZ-01	2.77469	Tumor	ACC
TCGA-OR-A5LJ-01	1.06663	Tumor	ACC
TCGA-OR-A5LB-01	1.56624	Tumor	ACC
TCGA-OR-A5LT-01	1.02202	Tumor	ACC
TCGA-OR-A5LD-01	1.81894	Tumor	ACC
TCGA-OR-A5J2-01	1.00776	Tumor	ACC
TCGA-PK-A5HB-01	1.64097	Tumor	ACC
TCGA-OR-A5JS-01	2.15919	Tumor	ACC
TCGA-OR-A5K6-01	1.55007	Tumor	ACC
TCGA-OR-A5JY-01	2.34672	Tumor	ACC
TCGA-OR-A5JT-01	1.62035	Tumor	ACC
TCGA-PK-A5H8-01	1.23268	Tumor	ACC
TCGA-OR-A5JX-01	0.601022	Tumor	ACC
TCGA-OR-A5LK-01	0.758667	Tumor	ACC
TCGA-P6-A5OF-01	1.32535	Tumor	ACC
TCGA-OR-A5JI-01	1.11298	Tumor	ACC
TCGA-OR-A5K5-01	1.66548	Tumor	ACC
TCGA-OR-A5JC-01	1.0671	Tumor	ACC
TCGA-OR-A5KW-01	1.20721	Tumor	ACC
TCGA-OR-A5JJ-01	1.7218	Tumor	ACC
TCGA-OR-A5JD-01	1.071	Tumor	ACC
TCGA-OR-A5LM-01	0.819876	Tumor	ACC
TCGA-PK-A5HA-01	1.03721	Tumor	ACC
TCGA-OR-A5JF-01	1.33878	Tumor	ACC
TCGA-OR-A5LH-01	1.19004	Tumor	ACC
TCGA-OR-A5K1-01	1.44145	Tumor	ACC
TCGA-OR-A5LN-01	0.814551	Tumor	ACC
TCGA-OR-A5LE-01	2.04335	Tumor	ACC
TCGA-OR-A5L3-01	0.522422	Tumor	ACC
TCGA-OU-A5PI-01	1.13679	Tumor	ACC
TCGA-OR-A5K8-01	1.1797	Tumor	ACC
TCGA-OR-A5K0-01	2.00169	Tumor	ACC
TCGA-OR-A5KY-01	2.40005	Tumor	ACC
TCGA-OR-A5J9-01	1.77381	Tumor	ACC
TCGA-OR-A5J1-01	1.32274	Tumor	ACC
TCGA-OR-A5J5-01	1.04311	Tumor	ACC
TCGA-OR-A5L6-01	1.18857	Tumor	ACC
TCGA-OR-A5LP-01	0.989382	Tumor	ACC
TCGA-OR-A5K9-01	1.94968	Tumor	ACC
TCGA-OR-A5J7-01	2.7191	Tumor	ACC
TCGA-PK-A5H9-01	1.55855	Tumor	ACC
TCGA-OR-A5LR-01	0.992843	Tumor	ACC
TCGA-OR-A5JK-01	0.876627	Tumor	ACC
TCGA-OR-A5J6-01	1.79418	Tumor	ACC
TCGA-OR-A5LL-01	0.537963	Tumor	ACC
TCGA-OR-A5K3-01	0.863017	Tumor	ACC
TCGA-OR-A5J3-01	0.920121	Tumor	ACC
TCGA-OR-A5L5-01	1.0402	Tumor	ACC
TCGA-FD-A3SS-01	2.69271	Tumor	BLCA
TCGA-FD-A43S-01	1.29035	Tumor	BLCA
TCGA-UY-A78K-01	2.63742	Tumor	BLCA
TCGA-DK-A2HX-01	1.22664	Tumor	BLCA
TCGA-DK-A1A3-01	1.47782	Tumor	BLCA
TCGA-GC-A6I3-01	1.94104	Tumor	BLCA
TCGA-XF-AAMJ-01	1.66775	Tumor	BLCA
TCGA-GC-A6I1-01	2.28606	Tumor	BLCA
TCGA-ZF-A9RL-01	2.09112	Tumor	BLCA
TCGA-DK-A3IL-01	1.70388	Tumor	BLCA
TCGA-E7-A6MF-01	1.45198	Tumor	BLCA
TCGA-BT-A20R-01	1.58937	Tumor	BLCA
TCGA-H4-A2HQ-01	1.95994	Tumor	BLCA
TCGA-GV-A3QH-01	3.02008	Tumor	BLCA
TCGA-4Z-AA82-01	2.6224	Tumor	BLCA
TCGA-E7-A4XJ-01	1.29842	Tumor	BLCA
TCGA-XF-A8HE-01	2.52071	Tumor	BLCA
TCGA-XF-A9T0-01	2.39504	Tumor	BLCA
TCGA-FD-A5BT-01	1.47765	Tumor	BLCA
TCGA-FD-A3SN-01	2.15053	Tumor	BLCA
TCGA-G2-AA3C-01	2.51112	Tumor	BLCA
TCGA-HQ-A2OE-01	2.86315	Tumor	BLCA
TCGA-BL-A3JM-01	2.80306	Tumor	BLCA
TCGA-XF-AAN3-01	1.00931	Tumor	BLCA
TCGA-FD-A3SR-01	2.08144	Tumor	BLCA
TCGA-4Z-AA89-01	1.39782	Tumor	BLCA
TCGA-G2-A2EO-01	1.62311	Tumor	BLCA
TCGA-ZF-AA5H-01	2.16456	Tumor	BLCA
TCGA-BT-A20V-01	2.69364	Tumor	BLCA
TCGA-GC-A3WC-01	1.86482	Tumor	BLCA
TCGA-GV-A3JV-01	1.75998	Tumor	BLCA
TCGA-YF-AA3M-01	2.57525	Tumor	BLCA
TCGA-FD-A3B5-01	1.76318	Tumor	BLCA
TCGA-BT-A20Q-11	0.382254	Normal	BLCA
TCGA-CF-A47V-01	1.59967	Tumor	BLCA
TCGA-GU-A42P-01	2.21656	Tumor	BLCA
TCGA-BT-A20T-01	1.48033	Tumor	BLCA
TCGA-GC-A3BM-11	0.827399	Normal	BLCA
TCGA-XF-AAN0-01	1.57357	Tumor	BLCA
TCGA-E7-A7DV-01	2.45481	Tumor	BLCA
TCGA-GV-A40E-01	2.76394	Tumor	BLCA
TCGA-FJ-A3Z9-01	1.99641	Tumor	BLCA
TCGA-XF-A9ST-01	3.35828	Tumor	BLCA
TCGA-FJ-A3ZF-01	2.78639	Tumor	BLCA
TCGA-K4-A3WV-11	1.37291	Normal	BLCA
TCGA-YC-A89H-01	1.77949	Tumor	BLCA
TCGA-CF-A9FM-01	1.27071	Tumor	BLCA
TCGA-DK-A1AD-01	1.71672	Tumor	BLCA
TCGA-G2-A2EK-01	1.26996	Tumor	BLCA
TCGA-E5-A2PC-01	1.94079	Tumor	BLCA
TCGA-C4-A0F1-01	1.4276	Tumor	BLCA
TCGA-FD-A43N-01	1.52394	Tumor	BLCA
TCGA-BL-A13J-01	2.0004	Tumor	BLCA
TCGA-FD-A3SO-01	2.05925	Tumor	BLCA
TCGA-XF-A8HD-01	2.43725	Tumor	BLCA
TCGA-BT-A20X-01	1.71936	Tumor	BLCA
TCGA-ZF-AA52-01	1.5129	Tumor	BLCA
TCGA-DK-AA76-01	1.89796	Tumor	BLCA
TCGA-GV-A3JW-01	2.10401	Tumor	BLCA
TCGA-FD-A3N6-01	1.82001	Tumor	BLCA
TCGA-BT-A2LA-11	0.884571	Normal	BLCA
TCGA-CU-A5W6-01	1.54815	Tumor	BLCA
TCGA-DK-A2I4-01	1.89119	Tumor	BLCA
TCGA-DK-AA6M-01	2.11636	Tumor	BLCA
TCGA-4Z-AA7Y-01	1.48877	Tumor	BLCA
TCGA-DK-A3WY-01	2.17904	Tumor	BLCA
TCGA-E7-A3X6-01	1.91604	Tumor	BLCA
TCGA-K4-A3WV-01	3.06659	Tumor	BLCA
TCGA-DK-A3IQ-01	1.18114	Tumor	BLCA
TCGA-ZF-AA56-01	2.15578	Tumor	BLCA
TCGA-CU-A3QU-01	1.86943	Tumor	BLCA
TCGA-FD-A6TI-01	0.719667	Tumor	BLCA
TCGA-XF-A9T3-01	2.48549	Tumor	BLCA
TCGA-FD-A3B3-01	2.16224	Tumor	BLCA
TCGA-BT-A20U-11	1.09241	Normal	BLCA
TCGA-YF-AA3L-01	1.73122	Tumor	BLCA
TCGA-K4-A54R-11	0.401036	Normal	BLCA
TCGA-SY-A9G0-01	1.1831	Tumor	BLCA
TCGA-ZF-A9R2-01	2.20117	Tumor	BLCA
TCGA-GU-AATQ-01	1.96331	Tumor	BLCA
TCGA-FD-A5C1-01	1.75614	Tumor	BLCA
TCGA-DK-A2I1-01	1.44885	Tumor	BLCA
TCGA-CF-A5U8-01	1.34313	Tumor	BLCA
TCGA-UY-A9PB-01	2.08133	Tumor	BLCA
TCGA-DK-A3X1-01	1.53031	Tumor	BLCA
TCGA-DK-A1AC-01	2.89228	Tumor	BLCA
TCGA-FD-A62N-01	1.44389	Tumor	BLCA
TCGA-DK-AA75-01	2.64299	Tumor	BLCA
TCGA-XF-A9SL-01	1.14802	Tumor	BLCA
TCGA-XF-A9T4-01	1.92722	Tumor	BLCA
TCGA-XF-AAN2-01	1.90156	Tumor	BLCA
TCGA-BT-A2LD-01	2.68284	Tumor	BLCA
TCGA-BT-A20N-11	0.363746	Normal	BLCA
TCGA-ZF-A9R1-01	1.95027	Tumor	BLCA
TCGA-ZF-A9R9-01	0.766929	Tumor	BLCA
TCGA-DK-A6AV-01	2.3033	Tumor	BLCA
TCGA-XF-AAMY-01	1.62948	Tumor	BLCA
TCGA-GU-A763-01	1.22876	Tumor	BLCA
TCGA-FD-A3B7-01	1.92206	Tumor	BLCA
TCGA-FD-A3NA-01	2.21729	Tumor	BLCA
TCGA-CF-A47T-01	1.15472	Tumor	BLCA
TCGA-CU-A0YN-11	1.80703	Normal	BLCA
TCGA-BT-A0S7-01	2.12085	Tumor	BLCA
TCGA-GC-A3BM-01	1.38243	Tumor	BLCA
TCGA-GD-A3OP-01	1.62169	Tumor	BLCA
TCGA-SY-A9G5-01	1.58318	Tumor	BLCA
TCGA-KQ-A41S-01	1.69364	Tumor	BLCA
TCGA-4Z-AA7M-01	2.52233	Tumor	BLCA
TCGA-FD-A3SJ-01	2.10501	Tumor	BLCA
TCGA-E7-A677-01	2.03791	Tumor	BLCA
TCGA-UY-A8OD-01	1.49072	Tumor	BLCA
TCGA-DK-AA6L-01	1.95102	Tumor	BLCA
TCGA-GD-A2C5-01	1.81856	Tumor	BLCA
TCGA-K4-A4AC-01	2.08907	Tumor	BLCA
TCGA-FD-A62O-01	1.50521	Tumor	BLCA
TCGA-BT-A2LB-01	2.05564	Tumor	BLCA
TCGA-FD-A3N5-01	2.18571	Tumor	BLCA
TCGA-G2-A3VY-01	3.60675	Tumor	BLCA
TCGA-DK-A1AA-01	1.0404	Tumor	BLCA
TCGA-XF-A9SY-01	2.58113	Tumor	BLCA
TCGA-DK-AA6Q-01	1.9577	Tumor	BLCA
TCGA-G2-A2EL-01	2.4908	Tumor	BLCA
TCGA-E7-A6ME-01	2.68065	Tumor	BLCA
TCGA-HQ-A2OF-01	2.02112	Tumor	BLCA
TCGA-FD-A6TF-01	2.25918	Tumor	BLCA
TCGA-FD-A3SP-01	2.04627	Tumor	BLCA
TCGA-BT-A20P-01	1.95534	Tumor	BLCA
TCGA-GV-A40G-01	2.09505	Tumor	BLCA
TCGA-CF-A47S-01	1.30302	Tumor	BLCA
TCGA-XF-A9T2-01	2.1764	Tumor	BLCA
TCGA-CF-A9FH-01	1.77932	Tumor	BLCA
TCGA-ZF-AA4X-01	2.16709	Tumor	BLCA
TCGA-XF-AAMQ-01	1.9128	Tumor	BLCA
TCGA-CF-A3MH-01	1.43336	Tumor	BLCA
TCGA-DK-AA6W-01	3.94868	Tumor	BLCA
TCGA-KQ-A41O-01	1.69541	Tumor	BLCA
TCGA-FJ-A3Z7-01	1.10656	Tumor	BLCA
TCGA-S5-AA26-01	1.50694	Tumor	BLCA
TCGA-FD-A3B4-01	1.84884	Tumor	BLCA
TCGA-GC-A3OO-01	1.5576	Tumor	BLCA
TCGA-XF-A9SP-01	1.80969	Tumor	BLCA
TCGA-FD-A3SL-01	0.951829	Tumor	BLCA
TCGA-FD-A6TB-01	2.15543	Tumor	BLCA
TCGA-FD-A6TA-01	1.5066	Tumor	BLCA
TCGA-XF-A8HB-01	2.1143	Tumor	BLCA
TCGA-UY-A8OB-01	3.14035	Tumor	BLCA
TCGA-GU-A767-01	1.90251	Tumor	BLCA
TCGA-FD-A43U-01	1.57318	Tumor	BLCA
TCGA-DK-AA6T-01	3.04773	Tumor	BLCA
TCGA-5N-A9KI-01	1.58301	Tumor	BLCA
TCGA-XF-A8HF-01	1.6998	Tumor	BLCA
TCGA-UY-A78L-01	2.01083	Tumor	BLCA
TCGA-FD-A5C0-01	2.02763	Tumor	BLCA
TCGA-UY-A9PE-01	2.46536	Tumor	BLCA
TCGA-K4-A6FZ-01	1.65532	Tumor	BLCA
TCGA-DK-A3IK-01	1.33899	Tumor	BLCA
TCGA-LC-A66R-01	2.16092	Tumor	BLCA
TCGA-GU-A762-01	2.48285	Tumor	BLCA
TCGA-BT-A2LB-11	0.869813	Normal	BLCA
TCGA-4Z-AA7O-01	1.96072	Tumor	BLCA
TCGA-DK-A6B5-01	1.5304	Tumor	BLCA
TCGA-C4-A0F0-01	1.86069	Tumor	BLCA
TCGA-UY-A78N-01	2.199	Tumor	BLCA
TCGA-G2-AA3F-01	2.59302	Tumor	BLCA
TCGA-ZF-AA53-01	2.01271	Tumor	BLCA
TCGA-LT-A8JT-01	1.43917	Tumor	BLCA
TCGA-XF-A8HI-01	1.35575	Tumor	BLCA
TCGA-FJ-A3ZE-01	1.28223	Tumor	BLCA
TCGA-FD-A3SM-01	1.39141	Tumor	BLCA
TCGA-DK-AA6X-01	1.60184	Tumor	BLCA
TCGA-XF-A9SJ-01	2.00971	Tumor	BLCA
TCGA-CF-A7I0-01	1.64762	Tumor	BLCA
TCGA-GD-A3OQ-01	2.05542	Tumor	BLCA
TCGA-CU-A0YO-01	1.21606	Tumor	BLCA
TCGA-DK-AA71-01	1.31261	Tumor	BLCA
TCGA-CF-A9FL-01	0.993263	Tumor	BLCA
TCGA-ZF-AA5N-01	1.71187	Tumor	BLCA
TCGA-UY-A9PF-01	0.921035	Tumor	BLCA
TCGA-UY-A78P-01	1.75173	Tumor	BLCA
TCGA-CF-A1HR-01	1.7008	Tumor	BLCA
TCGA-DK-A3IN-01	2.39182	Tumor	BLCA
TCGA-UY-A9PH-01	1.46119	Tumor	BLCA
TCGA-GD-A76B-01	1.56081	Tumor	BLCA
TCGA-ZF-AA58-01	1.44778	Tumor	BLCA
TCGA-ZF-AA4V-01	2.13901	Tumor	BLCA
TCGA-DK-AA6R-01	1.9638	Tumor	BLCA
TCGA-FT-A61P-01	2.19201	Tumor	BLCA
TCGA-2F-A9KQ-01	1.35593	Tumor	BLCA
TCGA-K4-A54R-01	2.01242	Tumor	BLCA
TCGA-FD-A62S-01	2.16983	Tumor	BLCA
TCGA-ZF-A9R3-01	2.0545	Tumor	BLCA
TCGA-BT-A42F-01	1.68648	Tumor	BLCA
TCGA-K4-A83P-01	1.59165	Tumor	BLCA
TCGA-K4-A5RJ-01	2.13229	Tumor	BLCA
TCGA-XF-A9SX-01	2.13101	Tumor	BLCA
TCGA-KQ-A41N-01	1.34701	Tumor	BLCA
TCGA-DK-A1AE-01	2.28582	Tumor	BLCA
TCGA-DK-A3WX-01	2.69982	Tumor	BLCA
TCGA-DK-A3WW-01	1.56348	Tumor	BLCA
TCGA-XF-A9SK-01	1.64365	Tumor	BLCA
TCGA-KQ-A41R-01	1.63325	Tumor	BLCA
TCGA-CF-A3MG-01	2.07639	Tumor	BLCA
TCGA-CU-A0YR-01	2.29102	Tumor	BLCA
TCGA-UY-A78M-01	2.13825	Tumor	BLCA
TCGA-CF-A5UA-01	1.53346	Tumor	BLCA
TCGA-ZF-A9RN-01	3.46912	Tumor	BLCA
TCGA-4Z-AA81-01	1.86254	Tumor	BLCA
TCGA-E7-A8O8-01	1.21629	Tumor	BLCA
TCGA-BL-A0C8-01	2.30032	Tumor	BLCA
TCGA-GC-A3RB-01	2.6258	Tumor	BLCA
TCGA-BT-A20O-01	2.5569	Tumor	BLCA
TCGA-G2-A2ES-01	1.7708	Tumor	BLCA
TCGA-DK-AA6P-01	2.0915	Tumor	BLCA
TCGA-FD-A43P-01	2.60195	Tumor	BLCA
TCGA-2F-A9KT-01	2.14622	Tumor	BLCA
TCGA-CF-A9FF-01	1.27982	Tumor	BLCA
TCGA-UY-A9PA-01	1.35119	Tumor	BLCA
TCGA-E7-A7DU-01	1.40592	Tumor	BLCA
TCGA-2F-A9KW-01	2.20162	Tumor	BLCA
TCGA-4Z-AA87-01	2.36613	Tumor	BLCA
TCGA-GU-A42Q-01	2.35636	Tumor	BLCA
TCGA-E7-A97P-01	1.97731	Tumor	BLCA
TCGA-XF-AAMG-01	3.86649	Tumor	BLCA
TCGA-BT-A3PH-01	1.91986	Tumor	BLCA
TCGA-ZF-AA4R-01	2.42478	Tumor	BLCA
TCGA-ZF-AA5P-01	1.1819	Tumor	BLCA
TCGA-DK-A3X2-01	2.26638	Tumor	BLCA
TCGA-YC-A8S6-01	1.59837	Tumor	BLCA
TCGA-K4-A4AB-01	0.828002	Tumor	BLCA
TCGA-GC-A3RC-01	1.77835	Tumor	BLCA
TCGA-GU-AATP-01	1.97249	Tumor	BLCA
TCGA-CF-A1HS-01	2.54453	Tumor	BLCA
TCGA-ZF-AA4U-01	1.16327	Tumor	BLCA
TCGA-GV-A3QF-01	1.90285	Tumor	BLCA
TCGA-GC-A4ZW-01	2.31342	Tumor	BLCA
TCGA-ZF-A9RD-01	1.9958	Tumor	BLCA
TCGA-GU-A766-01	2.34602	Tumor	BLCA
TCGA-G2-A2EF-01	2.37959	Tumor	BLCA
TCGA-FD-A5BY-01	2.20894	Tumor	BLCA
TCGA-CF-A8HX-01	1.50194	Tumor	BLCA
TCGA-GV-A6ZA-01	2.09086	Tumor	BLCA
TCGA-DK-A1A5-01	1.99235	Tumor	BLCA
TCGA-4Z-AA7N-01	1.21574	Tumor	BLCA
TCGA-GC-A3RD-01	1.87022	Tumor	BLCA
TCGA-G2-A3IE-01	1.47817	Tumor	BLCA
TCGA-FD-A5BZ-01	1.78093	Tumor	BLCA
TCGA-BT-A3PJ-01	2.28405	Tumor	BLCA
TCGA-CU-A72E-01	1.30794	Tumor	BLCA
TCGA-ZF-A9RM-01	2.62492	Tumor	BLCA
TCGA-FD-A6TH-01	2.33242	Tumor	BLCA
TCGA-GD-A3OS-01	2.32841	Tumor	BLCA
TCGA-DK-A3IS-01	1.79513	Tumor	BLCA
TCGA-K4-A3WS-01	2.09714	Tumor	BLCA
TCGA-GD-A2C5-11	1.11376	Normal	BLCA
TCGA-4Z-AA7R-01	2.68184	Tumor	BLCA
TCGA-DK-A6B1-01	1.96322	Tumor	BLCA
TCGA-GV-A3QI-01	2.85713	Tumor	BLCA
TCGA-DK-A6AW-01	1.12229	Tumor	BLCA
TCGA-BT-A20W-01	2.55244	Tumor	BLCA
TCGA-DK-A3IU-01	1.47728	Tumor	BLCA
TCGA-K4-A5RI-11	0.934837	Normal	BLCA
TCGA-GC-A3YS-01	1.88914	Tumor	BLCA
TCGA-4Z-AA7Q-01	1.86454	Tumor	BLCA
TCGA-LT-A5Z6-01	2.63428	Tumor	BLCA
TCGA-GC-A3I6-01	1.92386	Tumor	BLCA
TCGA-E7-A5KF-01	1.57249	Tumor	BLCA
TCGA-DK-A3IM-01	2.28763	Tumor	BLCA
TCGA-CF-A47X-01	1.04331	Tumor	BLCA
TCGA-BT-A2LA-01	2.81551	Tumor	BLCA
TCGA-GV-A3QK-01	1.62895	Tumor	BLCA
TCGA-FD-A6TD-01	2.07869	Tumor	BLCA
TCGA-XF-AAMX-01	2.90788	Tumor	BLCA
TCGA-ZF-A9R5-01	1.23716	Tumor	BLCA
TCGA-XF-A8HC-01	1.80544	Tumor	BLCA
TCGA-ZF-A9RF-01	2.81402	Tumor	BLCA
TCGA-H4-A2HO-01	1.03151	Tumor	BLCA
TCGA-BT-A42E-01	1.99971	Tumor	BLCA
TCGA-FD-A5BU-01	1.51999	Tumor	BLCA
TCGA-XF-A9T6-01	2.26758	Tumor	BLCA
TCGA-ZF-AA4T-01	2.86729	Tumor	BLCA
TCGA-FD-A3B6-01	2.43574	Tumor	BLCA
TCGA-4Z-AA80-01	2.73241	Tumor	BLCA
TCGA-GC-A6I3-11	2.27868	Normal	BLCA
TCGA-XF-A9SW-01	1.41459	Tumor	BLCA
TCGA-E7-A5KE-01	2.26537	Tumor	BLCA
TCGA-DK-AA6S-01	1.97535	Tumor	BLCA
TCGA-FD-A5BR-01	1.44853	Tumor	BLCA
TCGA-FD-A6TC-01	2.05377	Tumor	BLCA
TCGA-XF-AAN1-01	1.9523	Tumor	BLCA
TCGA-DK-A3IV-01	1.65943	Tumor	BLCA
TCGA-PQ-A6FN-01	2.21806	Tumor	BLCA
TCGA-K4-A5RI-01	1.97471	Tumor	BLCA
TCGA-ZF-A9R7-01	1.28614	Tumor	BLCA
TCGA-XF-A9SM-01	2.18912	Tumor	BLCA
TCGA-BL-A13J-11	0.277126	Normal	BLCA
TCGA-FD-A6TE-01	2.08583	Tumor	BLCA
TCGA-XF-AAME-01	1.73716	Tumor	BLCA
TCGA-BT-A42C-01	1.75528	Tumor	BLCA
TCGA-CF-A47Y-01	0.840931	Tumor	BLCA
TCGA-E7-A519-01	1.33248	Tumor	BLCA
TCGA-FD-A43Y-01	1.83042	Tumor	BLCA
TCGA-BL-A5ZZ-01	2.2041	Tumor	BLCA
TCGA-CF-A3MF-01	0.947383	Tumor	BLCA
TCGA-FD-A3B8-01	2.03746	Tumor	BLCA
TCGA-BL-A13I-01	2.77435	Tumor	BLCA
TCGA-DK-A1A7-01	1.20325	Tumor	BLCA
TCGA-DK-A1A6-01	2.85238	Tumor	BLCA
TCGA-DK-A6B2-01	1.74059	Tumor	BLCA
TCGA-DK-AA74-01	1.84763	Tumor	BLCA
TCGA-ZF-AA4N-01	2.22001	Tumor	BLCA
TCGA-BT-A0YX-01	1.79964	Tumor	BLCA
TCGA-R3-A69X-01	1.86864	Tumor	BLCA
TCGA-XF-AAMW-01	2.04602	Tumor	BLCA
TCGA-C4-A0EZ-01	3.13847	Tumor	BLCA
TCGA-E7-A678-01	1.20698	Tumor	BLCA
TCGA-G2-A3IB-01	1.71809	Tumor	BLCA
TCGA-DK-A3IT-01	2.4884	Tumor	BLCA
TCGA-MV-A51V-01	1.67915	Tumor	BLCA
TCGA-UY-A78O-01	1.28644	Tumor	BLCA
TCGA-FD-A6TK-01	2.50242	Tumor	BLCA
TCGA-4Z-AA83-01	1.32879	Tumor	BLCA
TCGA-DK-A2I6-01	3.10629	Tumor	BLCA
TCGA-XF-AAN4-01	1.16904	Tumor	BLCA
TCGA-GD-A3OP-11	0.82165	Normal	BLCA
TCGA-BT-A20R-11	0.371546	Normal	BLCA
TCGA-CF-A27C-01	1.20054	Tumor	BLCA
TCGA-5N-A9KM-01	0.984777	Tumor	BLCA
TCGA-BT-A20U-01	2.16127	Tumor	BLCA
TCGA-YC-A9TC-01	2.14337	Tumor	BLCA
TCGA-E7-A6MD-01	1.25043	Tumor	BLCA
TCGA-K4-A5RH-01	2.63424	Tumor	BLCA
TCGA-XF-AAMH-01	1.91586	Tumor	BLCA
TCGA-DK-A1AB-01	1.50042	Tumor	BLCA
TCGA-E5-A4TZ-01	2.5929	Tumor	BLCA
TCGA-FD-A43X-01	1.32878	Tumor	BLCA
TCGA-XF-A9SU-01	1.63943	Tumor	BLCA
TCGA-BT-A20N-01	1.95937	Tumor	BLCA
TCGA-BT-A20J-01	2.50734	Tumor	BLCA
TCGA-E7-A4IJ-01	1.92149	Tumor	BLCA
TCGA-CF-A47W-01	1.12273	Tumor	BLCA
TCGA-XF-A9SV-01	1.15367	Tumor	BLCA
TCGA-K4-AAQO-01	1.89103	Tumor	BLCA
TCGA-CU-A3YL-01	1.73509	Tumor	BLCA
TCGA-DK-A2I2-01	2.02684	Tumor	BLCA
TCGA-4Z-AA84-01	1.77429	Tumor	BLCA
TCGA-DK-A1AF-01	1.51781	Tumor	BLCA
TCGA-E5-A4U1-01	1.48676	Tumor	BLCA
TCGA-BT-A20Q-01	1.17756	Tumor	BLCA
TCGA-ZF-A9R4-01	1.96103	Tumor	BLCA
TCGA-KQ-A41Q-01	1.87485	Tumor	BLCA
TCGA-E7-A8O7-01	1.86126	Tumor	BLCA
TCGA-ZF-AA4W-01	2.21141	Tumor	BLCA
TCGA-XF-AAN7-01	3.52006	Tumor	BLCA
TCGA-XF-A8HH-01	1.72472	Tumor	BLCA
TCGA-FD-A5BX-01	1.49191	Tumor	BLCA
TCGA-ZF-A9RE-01	1.89224	Tumor	BLCA
TCGA-FT-A3EE-01	1.93472	Tumor	BLCA
TCGA-XF-A9T5-01	2.53773	Tumor	BLCA
TCGA-XF-AAML-01	2.59945	Tumor	BLCA
TCGA-BT-A3PK-01	2.34964	Tumor	BLCA
TCGA-CF-A3MI-01	0.765327	Tumor	BLCA
TCGA-E7-A541-01	2.59094	Tumor	BLCA
TCGA-ZF-AA54-01	3.14846	Tumor	BLCA
TCGA-CU-A0YR-11	0.572377	Normal	BLCA
TCGA-XF-AAMZ-01	2.45729	Tumor	BLCA
TCGA-CF-A8HY-01	1.28076	Tumor	BLCA
TCGA-GV-A3QG-01	2.1263	Tumor	BLCA
TCGA-DK-A6B6-01	2.02703	Tumor	BLCA
TCGA-DK-A6B0-01	1.14428	Tumor	BLCA
TCGA-E7-A97Q-01	1.94762	Tumor	BLCA
TCGA-2F-A9KP-01	1.81312	Tumor	BLCA
TCGA-FD-A62P-01	1.99337	Tumor	BLCA
TCGA-XF-A8HG-01	1.56756	Tumor	BLCA
TCGA-4Z-AA86-01	2.45096	Tumor	BLCA
TCGA-GD-A6C6-01	1.96709	Tumor	BLCA
TCGA-G2-A2EJ-01	1.90715	Tumor	BLCA
TCGA-UY-A9PD-01	1.66778	Tumor	BLCA
TCGA-S5-A6DX-01	1.28333	Tumor	BLCA
TCGA-FD-A3SQ-01	1.31202	Tumor	BLCA
TCGA-DK-AA77-01	1.5734	Tumor	BLCA
TCGA-K4-A6MB-01	2.39025	Tumor	BLCA
TCGA-ZF-AA51-01	2.18007	Tumor	BLCA
TCGA-E7-A7PW-01	2.09545	Tumor	BLCA
TCGA-E7-A85H-01	2.50417	Tumor	BLCA
TCGA-GC-A3WC-11	0.577799	Normal	BLCA
TCGA-XF-AAMR-01	1.28227	Tumor	BLCA
TCGA-FD-A6TG-01	2.21917	Tumor	BLCA
TCGA-2F-A9KO-01	1.57538	Tumor	BLCA
TCGA-HQ-A5ND-01	2.46415	Tumor	BLCA
TCGA-G2-AA3B-01	1.6238	Tumor	BLCA
TCGA-PQ-A6FI-01	2.84226	Tumor	BLCA
TCGA-C4-A0F7-01	2.42756	Tumor	BLCA
TCGA-FD-A5BS-01	1.5603	Tumor	BLCA
TCGA-GV-A3JX-01	2.343	Tumor	BLCA
TCGA-XF-AAMT-01	1.5822	Tumor	BLCA
TCGA-XF-A9T8-01	1.81315	Tumor	BLCA
TCGA-BT-A20W-11	1.45994	Normal	BLCA
TCGA-4Z-AA7S-01	1.92462	Tumor	BLCA
TCGA-XF-A9SH-01	1.03533	Tumor	BLCA
TCGA-DK-A1AG-01	1.58157	Tumor	BLCA
TCGA-GD-A3OQ-11	1.26029	Normal	BLCA
TCGA-2F-A9KR-01	2.07103	Tumor	BLCA
TCGA-DK-AA6U-01	2.95801	Tumor	BLCA
TCGA-C4-A0F6-01	2.22208	Tumor	BLCA
TCGA-K4-A3WU-01	1.42704	Tumor	BLCA
TCGA-CU-A0YN-01	2.12646	Tumor	BLCA
TCGA-FJ-A871-01	3.05011	Tumor	BLCA
TCGA-G2-A2EC-01	1.56845	Tumor	BLCA
TCGA-FD-A5BV-01	1.82385	Tumor	BLCA
TCGA-E7-A7XN-01	2.01576	Tumor	BLCA
TCGA-GU-A764-01	2.63474	Tumor	BLCA
TCGA-XF-AAN8-01	0.768293	Tumor	BLCA
TCGA-XF-A9SZ-01	1.96904	Tumor	BLCA
TCGA-GU-AATO-01	1.79776	Tumor	BLCA
TCGA-ZF-A9RC-01	2.33811	Tumor	BLCA
TCGA-ZF-A9R0-01	1.50149	Tumor	BLCA
TCGA-KQ-A41P-01	1.81782	Tumor	BLCA
TCGA-4Z-AA7W-01	2.27528	Tumor	BLCA
TCGA-HQ-A5NE-01	2.32291	Tumor	BLCA
TCGA-CU-A3KJ-01	2.05705	Tumor	BLCA
TCGA-UY-A8OC-01	0.942669	Tumor	BLCA
TCGA-E7-A3Y1-01	1.19068	Tumor	BLCA
TCGA-XF-AAN5-01	1.82949	Tumor	BLCA
TCGA-G2-AA3D-01	2.14381	Tumor	BLCA
TCGA-GU-A42R-01	1.57322	Tumor	BLCA
TCGA-XF-A9SI-01	2.06729	Tumor	BLCA
TCGA-GV-A3JZ-01	2.4999	Tumor	BLCA
TCGA-E9-A1NI-01	1.77908	Tumor	BRCA
TCGA-A1-A0SP-01	2.58347	Tumor	BRCA
TCGA-BH-A1EU-11	0.9466	Normal	BRCA
TCGA-A8-A06X-01	2.6303	Tumor	BRCA
TCGA-E2-A14T-01	1.49978	Tumor	BRCA
TCGA-AC-A8OS-01	1.29111	Tumor	BRCA
TCGA-A8-A09K-01	1.89849	Tumor	BRCA
TCGA-OL-A5RY-01	1.71397	Tumor	BRCA
TCGA-BH-A0DG-01	1.61942	Tumor	BRCA
TCGA-B6-A0I9-01	2.23166	Tumor	BRCA
TCGA-A2-A0CP-01	0.952861	Tumor	BRCA
TCGA-A8-A07S-01	1.78472	Tumor	BRCA
TCGA-AO-A12H-01	1.48633	Tumor	BRCA
TCGA-BH-A203-11	1.0691	Normal	BRCA
TCGA-AR-A1AU-01	1.54672	Tumor	BRCA
TCGA-D8-A1X9-01	1.7234	Tumor	BRCA
TCGA-E9-A1RH-11	0.692121	Normal	BRCA
TCGA-A8-A07R-01	2.24962	Tumor	BRCA
TCGA-AO-A12C-01	1.36349	Tumor	BRCA
TCGA-V7-A7HQ-01	1.32826	Tumor	BRCA
TCGA-A2-A1FZ-01	1.40962	Tumor	BRCA
TCGA-AR-A251-01	2.2062	Tumor	BRCA
TCGA-BH-A18J-11	0.892339	Normal	BRCA
TCGA-EW-A1PF-01	1.74538	Tumor	BRCA
TCGA-BH-A18T-01	2.81911	Tumor	BRCA
TCGA-AR-A24S-01	2.03228	Tumor	BRCA
TCGA-AN-A041-01	1.49995	Tumor	BRCA
TCGA-BH-A0E0-11	1.11922	Normal	BRCA
TCGA-E2-A1LL-01	2.28949	Tumor	BRCA
TCGA-E2-A1IJ-01	1.28046	Tumor	BRCA
TCGA-AR-A24O-01	1.43731	Tumor	BRCA
TCGA-XX-A899-01	1.24479	Tumor	BRCA
TCGA-D8-A1XK-01	2.52069	Tumor	BRCA
TCGA-AC-A5XS-01	1.53761	Tumor	BRCA
TCGA-BH-A18L-01	1.92196	Tumor	BRCA
TCGA-OL-A66J-01	1.23883	Tumor	BRCA
TCGA-PE-A5DD-01	1.67361	Tumor	BRCA
TCGA-AN-A04D-01	2.59618	Tumor	BRCA
TCGA-4H-AAAK-01	1.46891	Tumor	BRCA
TCGA-E9-A5FL-01	1.99113	Tumor	BRCA
TCGA-E9-A24A-01	1.4152	Tumor	BRCA
TCGA-BH-A1FM-01	1.32944	Tumor	BRCA
TCGA-A8-A07C-01	3.33716	Tumor	BRCA
TCGA-AR-A24Q-01	1.88344	Tumor	BRCA
TCGA-AR-A2LE-01	1.21053	Tumor	BRCA
TCGA-AR-A0U4-01	2.22415	Tumor	BRCA
TCGA-GM-A2DN-01	1.34453	Tumor	BRCA
TCGA-A7-A13D-01	2.73181	Tumor	BRCA
TCGA-D8-A1JG-01	2.86811	Tumor	BRCA
TCGA-E2-A570-01	1.44293	Tumor	BRCA
TCGA-A2-A04Q-01	1.72098	Tumor	BRCA
TCGA-A7-A6VV-01	1.78862	Tumor	BRCA
TCGA-E2-A1IG-01	1.2967	Tumor	BRCA
TCGA-E9-A1N6-01	1.86147	Tumor	BRCA
TCGA-E9-A1NC-01	2.02672	Tumor	BRCA
TCGA-A7-A3IZ-01	1.49947	Tumor	BRCA
TCGA-BH-A18U-11	1.19101	Normal	BRCA
TCGA-AN-A0AK-01	2.91387	Tumor	BRCA
TCGA-D8-A1JM-01	2.16309	Tumor	BRCA
TCGA-OL-A5S0-01	2.10313	Tumor	BRCA
TCGA-A8-A06Z-01	1.3279	Tumor	BRCA
TCGA-AQ-A54O-01	1.18488	Tumor	BRCA
TCGA-E2-A15S-01	3.26535	Tumor	BRCA
TCGA-BH-A1ET-11	1.06825	Normal	BRCA
TCGA-BH-A18R-11	1.08078	Normal	BRCA
TCGA-EW-A423-01	1.38922	Tumor	BRCA
TCGA-C8-A273-01	1.63006	Tumor	BRCA
TCGA-OL-A5RV-01	1.37903	Tumor	BRCA
TCGA-AC-A2FM-01	1.84281	Tumor	BRCA
TCGA-AO-A0JM-01	1.97778	Tumor	BRCA
TCGA-BH-A0DP-01	0.992996	Tumor	BRCA
TCGA-A2-A25E-01	1.96188	Tumor	BRCA
TCGA-B6-A2IU-01	1.41393	Tumor	BRCA
TCGA-BH-A18P-01	2.38317	Tumor	BRCA
TCGA-E9-A22B-01	1.57821	Tumor	BRCA
TCGA-A2-A0SW-01	1.97539	Tumor	BRCA
TCGA-E2-A107-01	2.42576	Tumor	BRCA
TCGA-E2-A1B6-01	2.082	Tumor	BRCA
TCGA-D8-A1XW-01	1.06914	Tumor	BRCA
TCGA-A7-A0DC-01	1.84272	Tumor	BRCA
TCGA-EW-A6SD-01	1.74875	Tumor	BRCA
TCGA-AO-A0J3-01	1.94446	Tumor	BRCA
TCGA-A7-A0DC-11	1.20632	Normal	BRCA
TCGA-AN-A03X-01	1.53206	Tumor	BRCA
TCGA-BH-A1FM-11	0.928601	Normal	BRCA
TCGA-A8-A099-01	1.65219	Tumor	BRCA
TCGA-E2-A14Z-01	1.7672	Tumor	BRCA
TCGA-AR-A5QP-01	1.58676	Tumor	BRCA
TCGA-AC-A62X-01	1.98902	Tumor	BRCA
TCGA-BH-A42V-01	1.1275	Tumor	BRCA
TCGA-B6-A0RS-01	1.74503	Tumor	BRCA
TCGA-D8-A1JL-01	2.30889	Tumor	BRCA
TCGA-BH-A0DZ-01	1.83938	Tumor	BRCA
TCGA-A8-A06Y-01	1.1851	Tumor	BRCA
TCGA-B6-A1KC-01	2.01462	Tumor	BRCA
TCGA-C8-A135-01	1.88707	Tumor	BRCA
TCGA-5L-AAT1-01	1.5782	Tumor	BRCA
TCGA-AR-A24R-01	1.65549	Tumor	BRCA
TCGA-S3-AA0Z-01	3.05998	Tumor	BRCA
TCGA-D8-A1J8-01	2.58366	Tumor	BRCA
TCGA-A2-A0ER-01	1.98508	Tumor	BRCA
TCGA-E9-A1ND-01	2.45571	Tumor	BRCA
TCGA-GI-A2C8-11	0.607427	Normal	BRCA
TCGA-A2-A1G1-01	2.04546	Tumor	BRCA
TCGA-A2-A0SU-01	1.9676	Tumor	BRCA
TCGA-E2-A1LB-01	1.57198	Tumor	BRCA
TCGA-E9-A1RD-01	1.45431	Tumor	BRCA
TCGA-OL-A6VQ-01	1.04466	Tumor	BRCA
TCGA-AQ-A04J-01	2.25128	Tumor	BRCA
TCGA-AQ-A1H3-01	1.53812	Tumor	BRCA
TCGA-A2-A259-01	1.48624	Tumor	BRCA
TCGA-WT-AB44-01	0.716093	Tumor	BRCA
TCGA-B6-A0IN-01	1.16962	Tumor	BRCA
TCGA-E9-A1R3-01	0.805839	Tumor	BRCA
TCGA-A8-A086-01	1.93846	Tumor	BRCA
TCGA-AC-A3BB-01	1.24818	Tumor	BRCA
TCGA-AC-A2QI-01	1.26057	Tumor	BRCA
TCGA-BH-A1F5-01	0.982257	Tumor	BRCA
TCGA-AC-A3HN-01	1.66127	Tumor	BRCA
TCGA-BH-A1FG-01	1.20915	Tumor	BRCA
TCGA-BH-A0DV-01	1.01888	Tumor	BRCA
TCGA-UL-AAZ6-01	1.60741	Tumor	BRCA
TCGA-AR-A255-01	1.54333	Tumor	BRCA
TCGA-LD-A7W6-01	1.69004	Tumor	BRCA
TCGA-AR-A24Z-01	1.73052	Tumor	BRCA
TCGA-A1-A0SO-01	3.55354	Tumor	BRCA
TCGA-A2-A3XS-01	2.39509	Tumor	BRCA
TCGA-D8-A1X6-01	1.52533	Tumor	BRCA
TCGA-BH-A0HF-01	1.72059	Tumor	BRCA
TCGA-A7-A3J0-01	1.85285	Tumor	BRCA
TCGA-AC-A23C-01	1.9048	Tumor	BRCA
TCGA-LL-A442-01	1.73821	Tumor	BRCA
TCGA-S3-A6ZH-01	1.53608	Tumor	BRCA
TCGA-AC-A8OR-01	1.40284	Tumor	BRCA
TCGA-AR-A1AX-01	1.91243	Tumor	BRCA
TCGA-D8-A1XO-01	1.38055	Tumor	BRCA
TCGA-E9-A1R2-01	1.61503	Tumor	BRCA
TCGA-D8-A27M-01	1.62519	Tumor	BRCA
TCGA-AN-A0FY-01	2.34558	Tumor	BRCA
TCGA-BH-A0DX-01	1.64717	Tumor	BRCA
TCGA-EW-A1IY-01	1.53282	Tumor	BRCA
TCGA-A2-A04N-01	1.21382	Tumor	BRCA
TCGA-A2-A0YF-01	1.74481	Tumor	BRCA
TCGA-PE-A5DE-01	1.64128	Tumor	BRCA
TCGA-BH-A1FN-11	1.25679	Normal	BRCA
TCGA-EW-A1J5-01	1.64415	Tumor	BRCA
TCGA-AO-A0JE-01	1.54072	Tumor	BRCA
TCGA-BH-A1FN-01	2.01605	Tumor	BRCA
TCGA-BH-A18V-01	3.32766	Tumor	BRCA
TCGA-AC-A23H-11	1.05403	Normal	BRCA
TCGA-BH-A0BF-01	1.58485	Tumor	BRCA
TCGA-B6-A409-01	1.99981	Tumor	BRCA
TCGA-A2-A0CL-01	2.05158	Tumor	BRCA
TCGA-A2-A0CO-01	1.03109	Tumor	BRCA
TCGA-E2-A158-11	0.951836	Normal	BRCA
TCGA-AC-A3QP-01	1.29509	Tumor	BRCA
TCGA-AC-A2QJ-01	1.76986	Tumor	BRCA
TCGA-B6-A0RM-01	1.64756	Tumor	BRCA
TCGA-D8-A1JS-01	1.29244	Tumor	BRCA
TCGA-E9-A1RB-11	0.91478	Normal	BRCA
TCGA-A7-A26J-01	1.82741	Tumor	BRCA
TCGA-A7-A13H-01	1.29845	Tumor	BRCA
TCGA-AO-A126-01	1.23059	Tumor	BRCA
TCGA-BH-A6R8-01	1.50518	Tumor	BRCA
TCGA-A7-A0DB-01	1.35507	Tumor	BRCA
TCGA-AC-A3TM-01	1.82226	Tumor	BRCA
TCGA-AR-A0TQ-01	2.28633	Tumor	BRCA
TCGA-GM-A2DH-01	2.55827	Tumor	BRCA
TCGA-B6-A0RI-01	1.86124	Tumor	BRCA
TCGA-A2-A1G0-01	0.923742	Tumor	BRCA
TCGA-A2-A1FX-01	2.04702	Tumor	BRCA
TCGA-A7-A26G-01	1.38223	Tumor	BRCA
TCGA-E2-A1LI-01	2.09266	Tumor	BRCA
TCGA-A8-A08P-01	2.28682	Tumor	BRCA
TCGA-E2-A1IN-01	1.40807	Tumor	BRCA
TCGA-BH-A0HA-01	1.41653	Tumor	BRCA
TCGA-AO-A1KR-01	2.15685	Tumor	BRCA
TCGA-3C-AALK-01	1.55629	Tumor	BRCA
TCGA-BH-A0BV-01	1.01737	Tumor	BRCA
TCGA-E2-A1IH-01	1.50406	Tumor	BRCA
TCGA-XX-A89A-01	1.78753	Tumor	BRCA
TCGA-E9-A1RH-01	3.25177	Tumor	BRCA
TCGA-A8-A085-01	1.60858	Tumor	BRCA
TCGA-E9-A1N3-01	1.46244	Tumor	BRCA
TCGA-BH-A1EW-11	1.34978	Normal	BRCA
TCGA-D8-A13Y-01	3.07009	Tumor	BRCA
TCGA-AO-A0JB-01	0.529629	Tumor	BRCA
TCGA-AC-A6IV-01	1.61548	Tumor	BRCA
TCGA-A8-A09M-01	2.11	Tumor	BRCA
TCGA-BH-A0GY-01	1.76979	Tumor	BRCA
TCGA-AR-A2LL-01	1.74658	Tumor	BRCA
TCGA-BH-A208-01	1.01759	Tumor	BRCA
TCGA-E2-A15I-11	0.623195	Normal	BRCA
TCGA-EW-A1PE-01	1.31085	Tumor	BRCA
TCGA-AO-A125-01	1.03869	Tumor	BRCA
TCGA-E2-A1B1-01	1.3838	Tumor	BRCA
TCGA-BH-A0C0-01	2.22269	Tumor	BRCA
TCGA-A7-A26I-01	3.27111	Tumor	BRCA
TCGA-AO-A0JJ-01	1.39467	Tumor	BRCA
TCGA-AR-A2LH-01	1.54551	Tumor	BRCA
TCGA-A2-A3XW-01	1.15631	Tumor	BRCA
TCGA-AR-A0TS-01	2.69309	Tumor	BRCA
TCGA-BH-A0AV-01	2.09601	Tumor	BRCA
TCGA-A8-A07B-01	1.85622	Tumor	BRCA
TCGA-LL-A73Z-01	1.70367	Tumor	BRCA
TCGA-BH-A0BA-11	1.20105	Normal	BRCA
TCGA-BH-A0B3-11	1.29576	Normal	BRCA
TCGA-B6-A402-01	2.34938	Tumor	BRCA
TCGA-AR-A0TT-01	2.27497	Tumor	BRCA
TCGA-EW-A6SB-01	1.74024	Tumor	BRCA
TCGA-AC-A2FB-01	1.37512	Tumor	BRCA
TCGA-AC-A62V-01	2.56501	Tumor	BRCA
TCGA-D8-A1XQ-01	2.12349	Tumor	BRCA
TCGA-BH-A0DD-01	2.73925	Tumor	BRCA
TCGA-Z7-A8R6-01	2.5845	Tumor	BRCA
TCGA-OL-A5DA-01	1.56521	Tumor	BRCA
TCGA-WT-AB41-01	1.18201	Tumor	BRCA
TCGA-E2-A1LA-01	1.76355	Tumor	BRCA
TCGA-AR-A24N-01	1.55077	Tumor	BRCA
TCGA-E9-A3QA-01	2.03655	Tumor	BRCA
TCGA-BH-A0DO-11	1.30011	Normal	BRCA
TCGA-E2-A15J-01	1.30946	Tumor	BRCA
TCGA-LL-A73Y-01	1.78446	Tumor	BRCA
TCGA-A2-A4RY-01	1.26581	Tumor	BRCA
TCGA-D8-A1XU-01	1.63508	Tumor	BRCA
TCGA-E2-A1LS-11	0.6521	Normal	BRCA
TCGA-AN-A0FJ-01	2.34722	Tumor	BRCA
TCGA-BH-A0DK-01	2.07822	Tumor	BRCA
TCGA-B6-A0IJ-01	2.00977	Tumor	BRCA
TCGA-LL-A7SZ-01	1.2511	Tumor	BRCA
TCGA-C8-A26Y-01	2.25097	Tumor	BRCA
TCGA-GI-A2C9-11	0.890415	Normal	BRCA
TCGA-BH-A0BQ-11	1.49649	Normal	BRCA
TCGA-A8-A06R-01	1.49953	Tumor	BRCA
TCGA-AO-A128-01	1.68053	Tumor	BRCA
TCGA-E2-A1BC-01	1.00906	Tumor	BRCA
TCGA-A7-A0CE-11	1.27302	Normal	BRCA
TCGA-B6-A0I6-01	1.68348	Tumor	BRCA
TCGA-BH-A1ET-01	1.31543	Tumor	BRCA
TCGA-A2-A04V-01	1.42166	Tumor	BRCA
TCGA-A7-A2KD-01	2.02235	Tumor	BRCA
TCGA-A7-A0CE-01	2.16718	Tumor	BRCA
TCGA-D8-A1JE-01	1.68105	Tumor	BRCA
TCGA-B6-A0WX-01	1.19948	Tumor	BRCA
TCGA-A7-A4SB-01	1.83416	Tumor	BRCA
TCGA-EW-A1J1-01	1.18784	Tumor	BRCA
TCGA-A2-A0YM-01	2.71306	Tumor	BRCA
TCGA-A8-A0A4-01	2.17127	Tumor	BRCA
TCGA-A2-A0EM-01	1.66521	Tumor	BRCA
TCGA-AR-A24X-01	1.54335	Tumor	BRCA
TCGA-C8-A132-01	1.66283	Tumor	BRCA
TCGA-AN-A049-01	1.65923	Tumor	BRCA
TCGA-A2-A0SY-01	1.4119	Tumor	BRCA
TCGA-B6-A0RU-01	2.68042	Tumor	BRCA
TCGA-AR-A0TX-01	2.37971	Tumor	BRCA
TCGA-BH-A0HQ-01	1.42867	Tumor	BRCA
TCGA-E2-A15C-01	1.31836	Tumor	BRCA
TCGA-AQ-A54N-01	2.60123	Tumor	BRCA
TCGA-A8-A07I-01	1.94878	Tumor	BRCA
TCGA-B6-A1KI-01	1.26475	Tumor	BRCA
TCGA-B6-A0RH-01	0.965399	Tumor	BRCA
TCGA-BH-A5IZ-01	2.93211	Tumor	BRCA
TCGA-AN-A0XU-01	2.71077	Tumor	BRCA
TCGA-LD-A74U-01	1.47581	Tumor	BRCA
TCGA-B6-A401-01	1.23704	Tumor	BRCA
TCGA-PL-A8LV-01	1.84405	Tumor	BRCA
TCGA-BH-A0C3-11	1.32985	Normal	BRCA
TCGA-BH-A0BR-01	1.84273	Tumor	BRCA
TCGA-A8-A07G-01	1.68156	Tumor	BRCA
TCGA-A2-A0EN-01	1.29875	Tumor	BRCA
TCGA-OK-A5Q2-01	1.83683	Tumor	BRCA
TCGA-A8-A084-01	1.93746	Tumor	BRCA
TCGA-BH-A0DS-01	0.92838	Tumor	BRCA
TCGA-A8-A09I-01	2.67229	Tumor	BRCA
TCGA-GM-A3XL-01	2.43703	Tumor	BRCA
TCGA-W8-A86G-01	0.896917	Tumor	BRCA
TCGA-AO-A12F-01	2.68188	Tumor	BRCA
TCGA-BH-A0HK-01	1.17269	Tumor	BRCA
TCGA-A8-A06Q-01	2.53845	Tumor	BRCA
TCGA-BH-A42U-01	1.12779	Tumor	BRCA
TCGA-BH-A0BW-11	1.71544	Normal	BRCA
TCGA-AQ-A04L-01	1.30443	Tumor	BRCA
TCGA-AR-A1AO-01	1.6507	Tumor	BRCA
TCGA-Z7-A8R5-01	1.26395	Tumor	BRCA
TCGA-B6-A0I1-01	1.61659	Tumor	BRCA
TCGA-E9-A1N6-11	1.04318	Normal	BRCA
TCGA-EW-A1PA-01	2.37283	Tumor	BRCA
TCGA-BH-A0W4-01	1.61749	Tumor	BRCA
TCGA-A2-A3XZ-01	2.20291	Tumor	BRCA
TCGA-A7-A26H-01	1.60536	Tumor	BRCA
TCGA-E2-A1B0-01	1.42517	Tumor	BRCA
TCGA-BH-A1EU-01	1.33532	Tumor	BRCA
TCGA-AC-A23H-01	1.94428	Tumor	BRCA
TCGA-EW-A1P4-01	2.22982	Tumor	BRCA
TCGA-E2-A10E-01	1.89603	Tumor	BRCA
TCGA-EW-A1P0-01	1.55832	Tumor	BRCA
TCGA-EW-A6S9-01	1.85371	Tumor	BRCA
TCGA-A2-A25B-01	2.06286	Tumor	BRCA
TCGA-LL-A6FR-01	1.75951	Tumor	BRCA
TCGA-AR-A5QM-01	1.47502	Tumor	BRCA
TCGA-BH-A18Q-11	1.09937	Normal	BRCA
TCGA-EW-A1P5-01	1.15393	Tumor	BRCA
TCGA-E2-A14O-01	1.04645	Tumor	BRCA
TCGA-AN-A0AR-01	2.8151	Tumor	BRCA
TCGA-E9-A22D-01	2.09041	Tumor	BRCA
TCGA-A2-A0CS-01	1.16677	Tumor	BRCA
TCGA-E2-A1IF-01	1.55283	Tumor	BRCA
TCGA-BH-A0DZ-11	1.37219	Normal	BRCA
TCGA-E2-A1IE-01	2.34083	Tumor	BRCA
TCGA-BH-A0BW-01	2.86563	Tumor	BRCA
TCGA-E2-A1AZ-01	2.6368	Tumor	BRCA
TCGA-D8-A27N-01	1.50558	Tumor	BRCA
TCGA-A2-A0CT-01	1.76206	Tumor	BRCA
TCGA-A8-A09R-01	1.92061	Tumor	BRCA
TCGA-B6-A0RE-01	2.46787	Tumor	BRCA
TCGA-E9-A249-01	1.59714	Tumor	BRCA
TCGA-E2-A1B5-01	1.59347	Tumor	BRCA
TCGA-A2-A25A-01	1.5084	Tumor	BRCA
TCGA-AO-A03O-01	2.03787	Tumor	BRCA
TCGA-E9-A22A-01	1.67345	Tumor	BRCA
TCGA-BH-A1EV-11	1.25675	Normal	BRCA
TCGA-BH-A0GZ-01	1.45904	Tumor	BRCA
TCGA-BH-A1FD-01	2.05679	Tumor	BRCA
TCGA-A1-A0SH-01	1.31722	Tumor	BRCA
TCGA-E2-A10A-01	2.18962	Tumor	BRCA
TCGA-B6-A0IO-01	1.46019	Tumor	BRCA
TCGA-BH-A1FR-01	2.03209	Tumor	BRCA
TCGA-D8-A143-01	3.24448	Tumor	BRCA
TCGA-AO-A03R-01	1.41006	Tumor	BRCA
TCGA-BH-A0DQ-11	1.21833	Normal	BRCA
TCGA-BH-A0BV-11	1.30352	Normal	BRCA
TCGA-BH-A0E0-01	1.92346	Tumor	BRCA
TCGA-A8-A0AD-01	1.69944	Tumor	BRCA
TCGA-GM-A2DI-01	1.59934	Tumor	BRCA
TCGA-E9-A6HE-01	1.76263	Tumor	BRCA
TCGA-BH-A0B3-01	2.97188	Tumor	BRCA
TCGA-AR-A0TU-01	2.4011	Tumor	BRCA
TCGA-LQ-A4E4-01	2.76874	Tumor	BRCA
TCGA-PL-A8LY-01	1.5525	Tumor	BRCA
TCGA-BH-A1FU-01	2.04914	Tumor	BRCA
TCGA-A8-A09D-01	2.31704	Tumor	BRCA
TCGA-B6-A3ZX-01	2.97564	Tumor	BRCA
TCGA-A7-A5ZV-01	2.27561	Tumor	BRCA
TCGA-BH-A0AY-01	1.63017	Tumor	BRCA
TCGA-A7-A4SD-01	2.07193	Tumor	BRCA
TCGA-AO-A03L-01	2.06628	Tumor	BRCA
TCGA-A2-A0EX-01	1.11396	Tumor	BRCA
TCGA-GM-A2DM-01	1.33085	Tumor	BRCA
TCGA-BH-A0DO-01	1.16947	Tumor	BRCA
TCGA-HN-A2OB-01	0.928649	Tumor	BRCA
TCGA-A2-A0CM-01	2.35445	Tumor	BRCA
TCGA-A2-A4S0-01	1.2971	Tumor	BRCA
TCGA-BH-A0H9-01	2.23998	Tumor	BRCA
TCGA-B6-A0IP-01	1.92808	Tumor	BRCA
TCGA-C8-A12X-01	1.84304	Tumor	BRCA
TCGA-AN-A0AL-01	2.49178	Tumor	BRCA
TCGA-LD-A9QF-01	1.52335	Tumor	BRCA
TCGA-BH-A0DG-11	1.3409	Normal	BRCA
TCGA-E2-A152-01	1.62023	Tumor	BRCA
TCGA-BH-A1FE-06	1.28069	Tumor	BRCA
TCGA-BH-A18N-01	1.32178	Tumor	BRCA
TCGA-C8-A1HN-01	2.13574	Tumor	BRCA
TCGA-AN-A0FK-01	1.02303	Tumor	BRCA
TCGA-B6-A0IE-01	1.69261	Tumor	BRCA
TCGA-B6-A400-01	2.09131	Tumor	BRCA
TCGA-GM-A2DB-01	2.1927	Tumor	BRCA
TCGA-AC-A2FK-01	1.13723	Tumor	BRCA
TCGA-BH-A0HU-01	2.55991	Tumor	BRCA
TCGA-D8-A140-01	1.64466	Tumor	BRCA
TCGA-A7-A0CD-01	1.74568	Tumor	BRCA
TCGA-D8-A1JF-01	1.51256	Tumor	BRCA
TCGA-BH-A208-11	0.926467	Normal	BRCA
TCGA-A2-A4S1-01	1.57167	Tumor	BRCA
TCGA-5T-A9QA-01	2.7187	Tumor	BRCA
TCGA-AR-A2LK-01	1.95258	Tumor	BRCA
TCGA-AR-A1AH-01	2.68443	Tumor	BRCA
TCGA-AR-A254-01	1.99843	Tumor	BRCA
TCGA-E2-A1IO-01	1.46118	Tumor	BRCA
TCGA-S3-A6ZF-01	2.06588	Tumor	BRCA
TCGA-B6-A0IB-01	1.94572	Tumor	BRCA
TCGA-A8-A07J-01	1.0989	Tumor	BRCA
TCGA-AN-A0FV-01	1.87912	Tumor	BRCA
TCGA-AN-A0XP-01	1.22778	Tumor	BRCA
TCGA-A8-A08Z-01	1.56391	Tumor	BRCA
TCGA-E9-A226-01	2.30548	Tumor	BRCA
TCGA-AR-A1AW-01	2.14809	Tumor	BRCA
TCGA-GI-A2C9-01	1.73232	Tumor	BRCA
TCGA-EW-A6SA-01	1.89123	Tumor	BRCA
TCGA-E9-A1NG-01	0.892212	Tumor	BRCA
TCGA-A8-A07L-01	3.00597	Tumor	BRCA
TCGA-E2-A15L-01	1.56909	Tumor	BRCA
TCGA-D8-A1JI-01	1.37266	Tumor	BRCA
TCGA-GM-A2DO-01	1.9082	Tumor	BRCA
TCGA-EW-A1P6-01	1.77317	Tumor	BRCA
TCGA-BH-A1F0-11	1.03658	Normal	BRCA
TCGA-AR-A1AI-01	2.93193	Tumor	BRCA
TCGA-AR-A0U3-01	2.4058	Tumor	BRCA
TCGA-A2-A0ES-01	1.26758	Tumor	BRCA
TCGA-BH-A18K-11	1.11908	Normal	BRCA
TCGA-A8-A06P-01	1.38208	Tumor	BRCA
TCGA-S3-AA12-01	1.65373	Tumor	BRCA
TCGA-E9-A1N5-11	2.01163	Normal	BRCA
TCGA-E9-A3Q9-01	0.742995	Tumor	BRCA
TCGA-BH-A0HX-01	1.71631	Tumor	BRCA
TCGA-AC-A3W7-01	1.4492	Tumor	BRCA
TCGA-AO-A124-01	2.28285	Tumor	BRCA
TCGA-AC-A5XU-01	1.86168	Tumor	BRCA
TCGA-LL-A6FQ-01	0.908151	Tumor	BRCA
TCGA-AQ-A1H2-01	0.995457	Tumor	BRCA
TCGA-BH-A0DQ-01	1.66653	Tumor	BRCA
TCGA-E2-A106-01	1.0086	Tumor	BRCA
TCGA-A2-A25F-01	1.94139	Tumor	BRCA
TCGA-AN-A0AT-01	3.0202	Tumor	BRCA
TCGA-D8-A27T-01	1.30086	Tumor	BRCA
TCGA-A2-A04X-01	1.79326	Tumor	BRCA
TCGA-A2-A3XT-01	2.93729	Tumor	BRCA
TCGA-AR-A0TY-01	2.18125	Tumor	BRCA
TCGA-A2-A0YG-01	2.22045	Tumor	BRCA
TCGA-B6-A0WZ-01	1.71198	Tumor	BRCA
TCGA-A7-A5ZX-01	1.05546	Tumor	BRCA
TCGA-AC-A23G-01	1.27592	Tumor	BRCA
TCGA-GM-A2DA-01	1.47177	Tumor	BRCA
TCGA-B6-A0X1-01	2.7319	Tumor	BRCA
TCGA-AO-A12E-01	1.80005	Tumor	BRCA
TCGA-AR-A250-01	1.77366	Tumor	BRCA
TCGA-A8-A06O-01	1.86702	Tumor	BRCA
TCGA-AO-A12G-01	1.30915	Tumor	BRCA
TCGA-A7-A3IY-01	1.19877	Tumor	BRCA
TCGA-E2-A1IG-11	0.948219	Normal	BRCA
TCGA-BH-A1EY-01	1.08162	Tumor	BRCA
TCGA-A8-A079-01	2.41465	Tumor	BRCA
TCGA-AO-A03P-01	1.39109	Tumor	BRCA
TCGA-E2-A572-01	0.990227	Tumor	BRCA
TCGA-A2-A0YH-01	1.2727	Tumor	BRCA
TCGA-E2-A15G-01	1.4276	Tumor	BRCA
TCGA-C8-A12M-01	2.0574	Tumor	BRCA
TCGA-AR-A0TV-01	2.2485	Tumor	BRCA
TCGA-A7-A13G-01	2.17212	Tumor	BRCA
TCGA-A8-A07E-01	2.48801	Tumor	BRCA
TCGA-E9-A1N9-01	2.28428	Tumor	BRCA
TCGA-BH-A0H3-01	1.41113	Tumor	BRCA
TCGA-AR-A1AY-01	2.23623	Tumor	BRCA
TCGA-A2-A0D4-01	2.55475	Tumor	BRCA
TCGA-E9-A5UO-01	1.98512	Tumor	BRCA
TCGA-GM-A2DL-01	1.7621	Tumor	BRCA
TCGA-EW-A1PD-01	1.60015	Tumor	BRCA
TCGA-A1-A0SI-01	1.67891	Tumor	BRCA
TCGA-A2-A0CV-01	0.778579	Tumor	BRCA
TCGA-E2-A15E-06	1.05673	Tumor	BRCA
TCGA-AO-A12B-01	1.18297	Tumor	BRCA
TCGA-B6-A408-01	1.15681	Tumor	BRCA
TCGA-OL-A5D7-01	2.89644	Tumor	BRCA
TCGA-A2-A0EW-01	1.47765	Tumor	BRCA
TCGA-A2-A0T4-01	2.04824	Tumor	BRCA
TCGA-C8-A131-01	2.16212	Tumor	BRCA
TCGA-BH-A1EN-01	2.14776	Tumor	BRCA
TCGA-D8-A3Z5-01	1.036	Tumor	BRCA
TCGA-E9-A247-01	2.25034	Tumor	BRCA
TCGA-C8-A12Q-01	1.9037	Tumor	BRCA
TCGA-E2-A1BD-01	1.14571	Tumor	BRCA
TCGA-E9-A1RI-01	1.22396	Tumor	BRCA
TCGA-BH-A18M-11	1.19086	Normal	BRCA
TCGA-E2-A105-01	2.17976	Tumor	BRCA
TCGA-D8-A1JK-01	2.28953	Tumor	BRCA
TCGA-E9-A1N9-11	1.23849	Normal	BRCA
TCGA-BH-A0BJ-01	1.37475	Tumor	BRCA
TCGA-S3-AA14-01	1.51066	Tumor	BRCA
TCGA-C8-A26V-01	1.70252	Tumor	BRCA
TCGA-BH-A1FB-01	1.33953	Tumor	BRCA
TCGA-D8-A1JP-01	1.81284	Tumor	BRCA
TCGA-E2-A14X-01	1.71745	Tumor	BRCA
TCGA-BH-A0E2-01	1.40902	Tumor	BRCA
TCGA-PL-A8LZ-01	2.28221	Tumor	BRCA
TCGA-LL-A740-01	1.6382	Tumor	BRCA
TCGA-BH-A0AZ-11	1.04336	Normal	BRCA
TCGA-D8-A1X7-01	1.42861	Tumor	BRCA
TCGA-AO-A0JD-01	2.01478	Tumor	BRCA
TCGA-D8-A1X5-01	1.64903	Tumor	BRCA
TCGA-E9-A22E-01	0.942007	Tumor	BRCA
TCGA-AC-A23E-01	1.22105	Tumor	BRCA
TCGA-AR-A0U2-01	2.98613	Tumor	BRCA
TCGA-A2-A1FV-01	1.42388	Tumor	BRCA
TCGA-A8-A09B-01	1.41337	Tumor	BRCA
TCGA-AN-A0XO-01	1.21396	Tumor	BRCA
TCGA-A7-A425-01	1.86967	Tumor	BRCA
TCGA-BH-A0DD-11	0.941121	Normal	BRCA
TCGA-A2-A0CZ-01	1.08973	Tumor	BRCA
TCGA-GM-A3NY-01	1.14828	Tumor	BRCA
TCGA-AR-A0U0-01	2.4578	Tumor	BRCA
TCGA-AR-A24P-01	1.51167	Tumor	BRCA
TCGA-AN-A0G0-01	2.91277	Tumor	BRCA
TCGA-AN-A0AM-01	2.19339	Tumor	BRCA
TCGA-BH-A0E6-01	2.15261	Tumor	BRCA
TCGA-E9-A248-01	2.38382	Tumor	BRCA
TCGA-B6-A1KN-01	2.05617	Tumor	BRCA
TCGA-LL-A9Q3-01	1.16868	Tumor	BRCA
TCGA-A8-A08B-01	1.84614	Tumor	BRCA
TCGA-A1-A0SG-01	1.49266	Tumor	BRCA
TCGA-BH-A0H0-01	2.48562	Tumor	BRCA
TCGA-D8-A1XR-01	1.55261	Tumor	BRCA
TCGA-C8-A12P-01	2.10268	Tumor	BRCA
TCGA-BH-A0BJ-11	1.35069	Normal	BRCA
TCGA-LL-A50Y-01	1.7805	Tumor	BRCA
TCGA-AO-A03N-01	1.50484	Tumor	BRCA
TCGA-E2-A1IU-01	1.43531	Tumor	BRCA
TCGA-EW-A1IX-01	1.21967	Tumor	BRCA
TCGA-A2-A0EV-01	1.92475	Tumor	BRCA
TCGA-BH-A0BT-11	1.24815	Normal	BRCA
TCGA-AC-A3W5-01	1.64128	Tumor	BRCA
TCGA-AR-A2LN-01	1.03286	Tumor	BRCA
TCGA-E9-A1QZ-01	1.79843	Tumor	BRCA
TCGA-BH-A8FY-01	1.50364	Tumor	BRCA
TCGA-AC-A6IX-06	1.86464	Tumor	BRCA
TCGA-AR-A1AL-01	1.64593	Tumor	BRCA
TCGA-BH-A42T-01	2.68351	Tumor	BRCA
TCGA-BH-A0B9-01	2.58827	Tumor	BRCA
TCGA-BH-A0BS-11	1.19199	Normal	BRCA
TCGA-AO-A0J8-01	1.12903	Tumor	BRCA
TCGA-BH-A2L8-01	1.49731	Tumor	BRCA
TCGA-E9-A1N5-01	1.85662	Tumor	BRCA
TCGA-A8-A075-01	2.24069	Tumor	BRCA
TCGA-AN-A0FZ-01	1.33529	Tumor	BRCA
TCGA-D8-A1XJ-01	2.12097	Tumor	BRCA
TCGA-E2-A15F-01	1.94331	Tumor	BRCA
TCGA-A2-A0EP-01	1.40378	Tumor	BRCA
TCGA-BH-A18K-01	1.26995	Tumor	BRCA
TCGA-AR-A5QN-01	1.63633	Tumor	BRCA
TCGA-E9-A244-01	2.05944	Tumor	BRCA
TCGA-A8-A0A2-01	1.58103	Tumor	BRCA
TCGA-B6-A40C-01	2.1428	Tumor	BRCA
TCGA-AR-A2LQ-01	1.04964	Tumor	BRCA
TCGA-EW-A1J6-01	1.19189	Tumor	BRCA
TCGA-EW-A1IZ-01	1.99147	Tumor	BRCA
TCGA-AC-A2FG-01	1.31856	Tumor	BRCA
TCGA-A8-A09Z-01	1.89096	Tumor	BRCA
TCGA-EW-A1P1-01	1.43743	Tumor	BRCA
TCGA-A8-A0A9-01	1.681	Tumor	BRCA
TCGA-BH-A0DT-01	1.37814	Tumor	BRCA
TCGA-A2-A0T2-01	1.87923	Tumor	BRCA
TCGA-A7-A4SA-01	1.23613	Tumor	BRCA
TCGA-D8-A27F-01	3.00818	Tumor	BRCA
TCGA-D8-A146-01	1.34347	Tumor	BRCA
TCGA-D8-A27E-01	1.1721	Tumor	BRCA
TCGA-C8-A138-01	1.45739	Tumor	BRCA
TCGA-E2-A14V-01	2.2102	Tumor	BRCA
TCGA-AC-A5EH-01	1.79031	Tumor	BRCA
TCGA-A2-A0YL-01	1.68978	Tumor	BRCA
TCGA-E2-A1LK-01	2.20627	Tumor	BRCA
TCGA-D8-A13Z-01	3.27535	Tumor	BRCA
TCGA-D8-A27V-01	1.24442	Tumor	BRCA
TCGA-EW-A3U0-01	2.11808	Tumor	BRCA
TCGA-A2-A4S2-01	1.44383	Tumor	BRCA
TCGA-D8-A1XV-01	1.14886	Tumor	BRCA
TCGA-BH-A1F0-01	2.40126	Tumor	BRCA
TCGA-AN-A0FT-01	0.962193	Tumor	BRCA
TCGA-A7-A0D9-11	0.821848	Normal	BRCA
TCGA-E2-A15K-01	2.04699	Tumor	BRCA
TCGA-BH-A0DL-01	1.86679	Tumor	BRCA
TCGA-A2-A0EY-01	1.69622	Tumor	BRCA
TCGA-B6-A0IG-01	2.54284	Tumor	BRCA
TCGA-BH-A0HI-01	1.43185	Tumor	BRCA
TCGA-E2-A576-01	2.24264	Tumor	BRCA
TCGA-BH-A201-01	1.45798	Tumor	BRCA
TCGA-D8-A1JB-01	1.23004	Tumor	BRCA
TCGA-A1-A0SN-01	1.61862	Tumor	BRCA
TCGA-A8-A08A-01	1.78501	Tumor	BRCA
TCGA-A2-A0YI-01	1.37253	Tumor	BRCA
TCGA-AR-A1AN-01	1.14215	Tumor	BRCA
TCGA-AR-A2LM-01	1.24778	Tumor	BRCA
TCGA-AR-A5QQ-01	1.97568	Tumor	BRCA
TCGA-AR-A0TR-01	1.26011	Tumor	BRCA
TCGA-GM-A3XG-01	1.00023	Tumor	BRCA
TCGA-BH-A1FC-01	3.34275	Tumor	BRCA
TCGA-A2-A0D1-01	2.40965	Tumor	BRCA
TCGA-EW-A1P7-01	1.68527	Tumor	BRCA
TCGA-AR-A1AP-01	1.86246	Tumor	BRCA
TCGA-E2-A150-01	1.70092	Tumor	BRCA
TCGA-EW-A2FW-01	2.55813	Tumor	BRCA
TCGA-AR-A1AV-01	1.55623	Tumor	BRCA
TCGA-A2-A0T1-01	2.02511	Tumor	BRCA
TCGA-BH-A0BM-11	1.14568	Normal	BRCA
TCGA-BH-A0C0-11	1.24258	Normal	BRCA
TCGA-AO-A0JF-01	1.41657	Tumor	BRCA
TCGA-OL-A6VR-01	1.21631	Tumor	BRCA
TCGA-A8-A090-01	1.9437	Tumor	BRCA
TCGA-BH-A0BG-01	2.07869	Tumor	BRCA
TCGA-AO-A1KP-01	1.42012	Tumor	BRCA
TCGA-LL-A441-01	2.03541	Tumor	BRCA
TCGA-C8-A133-01	1.43364	Tumor	BRCA
TCGA-BH-A8FZ-01	1.27478	Tumor	BRCA
TCGA-E2-A1II-01	2.51209	Tumor	BRCA
TCGA-EW-A6SC-01	1.32624	Tumor	BRCA
TCGA-AN-A0XT-01	1.30713	Tumor	BRCA
TCGA-BH-A0RX-01	2.25389	Tumor	BRCA
TCGA-A8-A08X-01	1.94975	Tumor	BRCA
TCGA-AO-A03V-01	1.68334	Tumor	BRCA
TCGA-EW-A1PH-01	2.40387	Tumor	BRCA
TCGA-A2-A0ST-01	2.21936	Tumor	BRCA
TCGA-BH-A0BC-01	2.11901	Tumor	BRCA
TCGA-E9-A1NH-01	1.25322	Tumor	BRCA
TCGA-B6-A0X5-01	2.4364	Tumor	BRCA
TCGA-AC-A4ZE-01	1.61389	Tumor	BRCA
TCGA-A8-A07Z-01	1.81119	Tumor	BRCA
TCGA-OL-A66P-01	1.83116	Tumor	BRCA
TCGA-E2-A1LE-01	2.10944	Tumor	BRCA
TCGA-C8-A8HR-01	1.37486	Tumor	BRCA
TCGA-BH-A0H7-11	1.4984	Normal	BRCA
TCGA-A8-A09T-01	1.54876	Tumor	BRCA
TCGA-BH-A0HB-01	1.81278	Tumor	BRCA
TCGA-A8-A08G-01	1.87434	Tumor	BRCA
TCGA-A2-A0EQ-01	2.19916	Tumor	BRCA
TCGA-A8-A081-01	2.63684	Tumor	BRCA
TCGA-AO-A1KO-01	1.06088	Tumor	BRCA
TCGA-BH-A0HW-01	1.62476	Tumor	BRCA
TCGA-OL-A66H-01	1.67155	Tumor	BRCA
TCGA-A2-A0T0-01	2.12751	Tumor	BRCA
TCGA-A7-A0DB-11	1.25143	Normal	BRCA
TCGA-AN-A04C-01	2.07707	Tumor	BRCA
TCGA-E2-A573-01	2.45888	Tumor	BRCA
TCGA-AN-A0XS-01	1.42141	Tumor	BRCA
TCGA-D8-A3Z6-01	1.09161	Tumor	BRCA
TCGA-EW-A3E8-01	1.473	Tumor	BRCA
TCGA-C8-A137-01	2.14129	Tumor	BRCA
TCGA-GM-A4E0-01	1.09084	Tumor	BRCA
TCGA-E2-A1B4-01	1.31803	Tumor	BRCA
TCGA-EW-A2FS-01	1.4753	Tumor	BRCA
TCGA-S3-A6ZG-01	2.19109	Tumor	BRCA
TCGA-BH-A209-11	1.0319	Normal	BRCA
TCGA-GM-A3XN-01	1.23726	Tumor	BRCA
TCGA-EW-A1P8-01	2.82783	Tumor	BRCA
TCGA-E2-A156-01	1.64664	Tumor	BRCA
TCGA-AC-A8OP-01	1.43814	Tumor	BRCA
TCGA-AN-A0FS-01	1.32516	Tumor	BRCA
TCGA-E2-A15M-11	0.800604	Normal	BRCA
TCGA-B6-A0IM-01	1.96983	Tumor	BRCA
TCGA-E9-A3HO-01	1.3815	Tumor	BRCA
TCGA-E2-A1L7-11	1.08751	Normal	BRCA
TCGA-D8-A27K-01	1.58397	Tumor	BRCA
TCGA-E9-A2JT-01	1.79248	Tumor	BRCA
TCGA-BH-A1EN-11	0.934951	Normal	BRCA
TCGA-GM-A2DK-01	1.59539	Tumor	BRCA
TCGA-AR-A1AK-01	1.72159	Tumor	BRCA
TCGA-E2-A15R-01	2.39646	Tumor	BRCA
TCGA-BH-A18Q-01	1.84757	Tumor	BRCA
TCGA-BH-A0DV-11	0.994698	Normal	BRCA
TCGA-E2-A153-01	0.88933	Tumor	BRCA
TCGA-BH-A0BT-01	1.1283	Tumor	BRCA
TCGA-E9-A54Y-01	1.66697	Tumor	BRCA
TCGA-E2-A14Q-01	1.42596	Tumor	BRCA
TCGA-BH-A0HN-01	1.12129	Tumor	BRCA
TCGA-E2-A1IK-01	1.4668	Tumor	BRCA
TCGA-E2-A10C-01	1.90908	Tumor	BRCA
TCGA-A8-A095-01	2.18074	Tumor	BRCA
TCGA-BH-A0DH-11	0.935982	Normal	BRCA
TCGA-BH-A18J-01	1.87205	Tumor	BRCA
TCGA-BH-A28O-01	1.18363	Tumor	BRCA
TCGA-AC-A3TN-01	1.4445	Tumor	BRCA
TCGA-A7-A13E-01	2.43501	Tumor	BRCA
TCGA-BH-A0W5-01	1.59655	Tumor	BRCA
TCGA-GM-A2DD-01	1.8477	Tumor	BRCA
TCGA-AN-A0XV-01	1.33399	Tumor	BRCA
TCGA-E2-A1IL-01	1.8713	Tumor	BRCA
TCGA-EW-A2FR-01	1.96168	Tumor	BRCA
TCGA-3C-AAAU-01	1.79226	Tumor	BRCA
TCGA-AR-A24W-01	0.947189	Tumor	BRCA
TCGA-OL-A5RZ-01	1.73883	Tumor	BRCA
TCGA-E9-A1RB-01	2.15744	Tumor	BRCA
TCGA-AN-A0AJ-01	2.51194	Tumor	BRCA
TCGA-AR-A1AT-01	2.02266	Tumor	BRCA
TCGA-BH-A1FD-11	0.9406	Normal	BRCA
TCGA-A8-A09Q-01	1.53907	Tumor	BRCA
TCGA-A8-A083-01	1.3104	Tumor	BRCA
TCGA-AN-A0XL-01	1.7517	Tumor	BRCA
TCGA-E9-A1RC-01	1.63694	Tumor	BRCA
TCGA-D8-A27I-01	1.73185	Tumor	BRCA
TCGA-A2-A04Y-01	1.37627	Tumor	BRCA
TCGA-PE-A5DC-01	2.12091	Tumor	BRCA
TCGA-OL-A5D8-01	1.00613	Tumor	BRCA
TCGA-A7-A26E-01	1.54626	Tumor	BRCA
TCGA-AN-A0FL-01	0.947857	Tumor	BRCA
TCGA-A8-A0A1-01	1.69703	Tumor	BRCA
TCGA-AN-A0FN-01	1.36573	Tumor	BRCA
TCGA-D8-A1J9-01	2.04593	Tumor	BRCA
TCGA-BH-A1EO-01	1.35173	Tumor	BRCA
TCGA-B6-A0I2-01	1.83768	Tumor	BRCA
TCGA-E9-A5UP-01	1.12484	Tumor	BRCA
TCGA-A2-A0T5-01	1.36701	Tumor	BRCA
TCGA-A7-A0DA-01	2.38588	Tumor	BRCA
TCGA-BH-A1FJ-11	0.809378	Normal	BRCA
TCGA-B6-A0IC-01	1.98829	Tumor	BRCA
TCGA-BH-A1FH-11	1.02732	Normal	BRCA
TCGA-BH-A5J0-01	1.03029	Tumor	BRCA
TCGA-A2-A0CY-01	1.44309	Tumor	BRCA
TCGA-E9-A245-01	1.57656	Tumor	BRCA
TCGA-GM-A3NW-01	1.29041	Tumor	BRCA
TCGA-A1-A0SB-01	1.72005	Tumor	BRCA
TCGA-BH-A0B8-11	0.77217	Normal	BRCA
TCGA-OL-A66N-01	1.14138	Tumor	BRCA
TCGA-A2-A0CQ-01	1.08822	Tumor	BRCA
TCGA-C8-A1HG-01	1.55643	Tumor	BRCA
TCGA-AC-A2BK-01	3.74273	Tumor	BRCA
TCGA-A8-A08J-01	1.77044	Tumor	BRCA
TCGA-A8-A09V-01	1.81629	Tumor	BRCA
TCGA-A2-A0T3-01	2.62676	Tumor	BRCA
TCGA-AC-A2FM-11	1.08572	Normal	BRCA
TCGA-C8-A1HK-01	2.4241	Tumor	BRCA
TCGA-AN-A04A-01	1.50893	Tumor	BRCA
TCGA-E9-A1RG-01	1.92541	Tumor	BRCA
TCGA-JL-A3YW-01	2.02428	Tumor	BRCA
TCGA-E2-A154-01	1.83478	Tumor	BRCA
TCGA-A2-A04U-01	2.21288	Tumor	BRCA
TCGA-BH-A0EE-01	1.78826	Tumor	BRCA
TCGA-BH-A0H5-01	1.56087	Tumor	BRCA
TCGA-EW-A1IW-01	2.11548	Tumor	BRCA
TCGA-AO-A0J4-01	2.19745	Tumor	BRCA
TCGA-A7-A3J1-01	1.38103	Tumor	BRCA
TCGA-E9-A243-01	1.80407	Tumor	BRCA
TCGA-C8-A134-01	2.74378	Tumor	BRCA
TCGA-BH-A1FC-11	1.14917	Normal	BRCA
TCGA-D8-A1Y1-01	1.64279	Tumor	BRCA
TCGA-AO-A12A-01	1.49201	Tumor	BRCA
TCGA-E2-A108-01	1.56023	Tumor	BRCA
TCGA-BH-A1F8-11	1.27918	Normal	BRCA
TCGA-BH-A0E1-01	1.86091	Tumor	BRCA
TCGA-BH-A204-11	0.689547	Normal	BRCA
TCGA-E2-A14U-01	1.16661	Tumor	BRCA
TCGA-BH-A0HL-01	2.51398	Tumor	BRCA
TCGA-E9-A229-01	1.7995	Tumor	BRCA
TCGA-A8-A08T-01	1.41207	Tumor	BRCA
TCGA-E9-A1RF-01	1.48137	Tumor	BRCA
TCGA-A2-A04T-01	2.42376	Tumor	BRCA
TCGA-E2-A15P-01	1.41991	Tumor	BRCA
TCGA-C8-A3M8-01	1.8283	Tumor	BRCA
TCGA-LL-A5YO-01	1.62819	Tumor	BRCA
TCGA-OL-A66L-01	0.881535	Tumor	BRCA
TCGA-OL-A66K-01	1.48623	Tumor	BRCA
TCGA-E2-A1LG-01	1.59971	Tumor	BRCA
TCGA-E2-A1LS-01	0.99715	Tumor	BRCA
TCGA-BH-A0H5-11	1.15657	Normal	BRCA
TCGA-A7-A426-01	1.35657	Tumor	BRCA
TCGA-BH-A0B7-01	1.67934	Tumor	BRCA
TCGA-AC-A2FO-01	1.29843	Tumor	BRCA
TCGA-D8-A27L-01	1.65582	Tumor	BRCA
TCGA-AC-A2FF-01	1.43112	Tumor	BRCA
TCGA-GM-A2D9-01	1.22443	Tumor	BRCA
TCGA-A2-A0D3-01	1.24378	Tumor	BRCA
TCGA-A7-A0CH-11	1.13136	Normal	BRCA
TCGA-A2-A0EO-01	0.96581	Tumor	BRCA
TCGA-E9-A1NA-11	1.27139	Normal	BRCA
TCGA-A2-A0T7-01	1.65711	Tumor	BRCA
TCGA-OL-A6VO-01	2.67835	Tumor	BRCA
TCGA-BH-A0EI-01	1.66292	Tumor	BRCA
TCGA-A8-A094-01	2.18764	Tumor	BRCA
TCGA-A8-A092-01	2.34378	Tumor	BRCA
TCGA-AC-A3W6-01	1.76008	Tumor	BRCA
TCGA-BH-A0BA-01	1.58933	Tumor	BRCA
TCGA-EW-A1OX-01	1.39498	Tumor	BRCA
TCGA-A2-A0CR-01	1.33421	Tumor	BRCA
TCGA-D8-A1JD-01	1.99236	Tumor	BRCA
TCGA-C8-A26X-01	1.86403	Tumor	BRCA
TCGA-E9-A1RC-11	0.807165	Normal	BRCA
TCGA-A1-A0SE-01	1.65763	Tumor	BRCA
TCGA-A7-A4SF-01	1.84155	Tumor	BRCA
TCGA-OL-A66O-01	1.87258	Tumor	BRCA
TCGA-C8-A26W-01	2.56799	Tumor	BRCA
TCGA-E2-A9RU-01	1.5498	Tumor	BRCA
TCGA-AN-A0FW-01	1.93133	Tumor	BRCA
TCGA-D8-A1JC-01	2.20811	Tumor	BRCA
TCGA-C8-A12V-01	2.58621	Tumor	BRCA
TCGA-A2-A04P-01	1.9909	Tumor	BRCA
TCGA-BH-A0W3-01	2.20514	Tumor	BRCA
TCGA-BH-A0B5-01	2.11769	Tumor	BRCA
TCGA-S3-AA10-01	2.87105	Tumor	BRCA
TCGA-BH-A0B0-01	1.21027	Tumor	BRCA
TCGA-E2-A574-01	2.13122	Tumor	BRCA
TCGA-AN-A0XN-01	1.00573	Tumor	BRCA
TCGA-AN-A0XW-01	1.72086	Tumor	BRCA
TCGA-BH-A0DK-11	1.16875	Normal	BRCA
TCGA-C8-A1HF-01	2.3731	Tumor	BRCA
TCGA-BH-A0AU-11	1.26814	Normal	BRCA
TCGA-AR-A2LO-01	2.06285	Tumor	BRCA
TCGA-D8-A1XA-01	1.25579	Tumor	BRCA
TCGA-BH-A0BL-01	1.86126	Tumor	BRCA
TCGA-EW-A1J2-01	1.16266	Tumor	BRCA
TCGA-BH-A0AZ-01	1.15731	Tumor	BRCA
TCGA-E9-A227-01	1.44691	Tumor	BRCA
TCGA-A2-A0D2-01	2.30044	Tumor	BRCA
TCGA-D8-A1XM-01	1.97189	Tumor	BRCA
TCGA-D8-A1Y3-01	2.22	Tumor	BRCA
TCGA-C8-A275-01	2.15015	Tumor	BRCA
TCGA-E2-A3DX-01	1.22739	Tumor	BRCA
TCGA-C8-A1HM-01	2.15767	Tumor	BRCA
TCGA-E2-A158-01	2.26948	Tumor	BRCA
TCGA-AR-A0TP-01	2.0079	Tumor	BRCA
TCGA-A7-A26F-01	2.5863	Tumor	BRCA
TCGA-A2-A1FW-01	2.43376	Tumor	BRCA
TCGA-E2-A15A-06	2.40424	Tumor	BRCA
TCGA-BH-A0C7-01	2.23341	Tumor	BRCA
TCGA-AR-A1AJ-01	2.33293	Tumor	BRCA
TCGA-E9-A1R5-01	1.28084	Tumor	BRCA
TCGA-A8-A09A-01	2.18958	Tumor	BRCA
TCGA-GM-A2DC-01	0.757199	Tumor	BRCA
TCGA-A2-A3KC-01	1.63307	Tumor	BRCA
TCGA-AO-A0J9-01	1.28489	Tumor	BRCA
TCGA-E2-A14Y-01	1.74	Tumor	BRCA
TCGA-D8-A4Z1-01	1.3788	Tumor	BRCA
TCGA-3C-AALI-01	2.59043	Tumor	BRCA
TCGA-E2-A159-01	2.36267	Tumor	BRCA
TCGA-E2-A155-01	1.99527	Tumor	BRCA
TCGA-A8-A082-01	2.27382	Tumor	BRCA
TCGA-E2-A14R-01	1.81595	Tumor	BRCA
TCGA-D8-A141-01	1.40222	Tumor	BRCA
TCGA-BH-A204-01	2.69541	Tumor	BRCA
TCGA-E2-A109-01	2.40761	Tumor	BRCA
TCGA-C8-A1HJ-01	2.54258	Tumor	BRCA
TCGA-BH-A0C1-01	1.98542	Tumor	BRCA
TCGA-E9-A1RI-11	0.663793	Normal	BRCA
TCGA-D8-A1Y2-01	1.44165	Tumor	BRCA
TCGA-E2-A1LH-11	1.22925	Normal	BRCA
TCGA-AR-A2LJ-01	1.32406	Tumor	BRCA
TCGA-AC-A2QH-01	3.26923	Tumor	BRCA
TCGA-A2-A0YK-01	1.45511	Tumor	BRCA
TCGA-E9-A22H-01	2.04473	Tumor	BRCA
TCGA-E2-A1L8-01	1.27993	Tumor	BRCA
TCGA-BH-A0B8-01	1.85087	Tumor	BRCA
TCGA-BH-A18G-01	1.38343	Tumor	BRCA
TCGA-JL-A3YX-01	2.06374	Tumor	BRCA
TCGA-S3-AA17-01	2.02734	Tumor	BRCA
TCGA-BH-A0B5-11	0.842723	Normal	BRCA
TCGA-E2-A15M-01	1.42182	Tumor	BRCA
TCGA-E2-A56Z-01	1.31442	Tumor	BRCA
TCGA-A7-A0CH-01	1.36401	Tumor	BRCA
TCGA-AR-A0TZ-01	2.22997	Tumor	BRCA
TCGA-E2-A15I-01	1.05355	Tumor	BRCA
TCGA-BH-A0B4-01	2.16382	Tumor	BRCA
TCGA-E2-A15K-06	1.82752	Tumor	BRCA
TCGA-BH-A0WA-01	3.16299	Tumor	BRCA
TCGA-A2-A0ET-01	1.4969	Tumor	BRCA
TCGA-OL-A5RW-01	2.38982	Tumor	BRCA
TCGA-AN-A0FD-01	1.27332	Tumor	BRCA
TCGA-BH-A0H7-01	1.67978	Tumor	BRCA
TCGA-LL-A5YL-01	2.10838	Tumor	BRCA
TCGA-A2-A0D0-01	2.36531	Tumor	BRCA
TCGA-AO-A129-01	2.14918	Tumor	BRCA
TCGA-BH-A1EW-01	1.88291	Tumor	BRCA
TCGA-AO-A03M-01	1.72955	Tumor	BRCA
TCGA-B6-A0RP-01	1.29305	Tumor	BRCA
TCGA-E2-A15T-01	2.11188	Tumor	BRCA
TCGA-A2-A4RW-01	1.79098	Tumor	BRCA
TCGA-AC-A2FF-11	1.61561	Normal	BRCA
TCGA-BH-A0B7-11	1.31091	Normal	BRCA
TCGA-A8-A08O-01	1.7695	Tumor	BRCA
TCGA-BH-A18I-01	1.44552	Tumor	BRCA
TCGA-BH-A0BM-01	0.730133	Tumor	BRCA
TCGA-E2-A14N-01	3.2388	Tumor	BRCA
TCGA-5L-AAT0-01	1.62812	Tumor	BRCA
TCGA-E9-A1NG-11	0.901241	Normal	BRCA
TCGA-BH-A6R9-01	1.32759	Tumor	BRCA
TCGA-EW-A1PG-01	0.994304	Tumor	BRCA
TCGA-AN-A03Y-01	1.50501	Tumor	BRCA
TCGA-BH-A0DL-11	1.23559	Normal	BRCA
TCGA-B6-A0RT-01	2.22245	Tumor	BRCA
TCGA-A2-A25D-01	1.45366	Tumor	BRCA
TCGA-A7-A56D-01	1.59051	Tumor	BRCA
TCGA-D8-A73W-01	1.51116	Tumor	BRCA
TCGA-AO-A0J5-01	1.47777	Tumor	BRCA
TCGA-E9-A1R7-11	0.85435	Normal	BRCA
TCGA-A2-A1G6-01	0.971314	Tumor	BRCA
TCGA-AC-A3OD-01	1.94519	Tumor	BRCA
TCGA-BH-A0H9-11	0.827757	Normal	BRCA
TCGA-A7-A0CJ-01	2.11588	Tumor	BRCA
TCGA-A8-A07U-01	2.27026	Tumor	BRCA
TCGA-D8-A1XS-01	1.93407	Tumor	BRCA
TCGA-B6-A0I8-01	1.48666	Tumor	BRCA
TCGA-LL-A5YM-01	2.1012	Tumor	BRCA
TCGA-E2-A15E-01	1.4067	Tumor	BRCA
TCGA-D8-A27G-01	1.99386	Tumor	BRCA
TCGA-BH-A1EX-01	1.35849	Tumor	BRCA
TCGA-A8-A076-01	2.33219	Tumor	BRCA
TCGA-EW-A1OV-01	2.08011	Tumor	BRCA
TCGA-B6-A0X7-01	1.2786	Tumor	BRCA
TCGA-B6-A0WT-01	2.03923	Tumor	BRCA
TCGA-A2-A4S3-01	2.78314	Tumor	BRCA
TCGA-BH-A0BZ-01	1.66158	Tumor	BRCA
TCGA-OL-A5RU-01	0.979732	Tumor	BRCA
TCGA-D8-A73U-01	1.27501	Tumor	BRCA
TCGA-A2-A0YT-01	2.4743	Tumor	BRCA
TCGA-A1-A0SK-01	3.17143	Tumor	BRCA
TCGA-E9-A295-01	1.61132	Tumor	BRCA
TCGA-AR-A1AR-01	2.51239	Tumor	BRCA
TCGA-D8-A1XY-01	1.43715	Tumor	BRCA
TCGA-LL-A8F5-01	2.12229	Tumor	BRCA
TCGA-E9-A1R6-01	2.04669	Tumor	BRCA
TCGA-BH-A1FL-01	1.26311	Tumor	BRCA
TCGA-BH-A18S-11	0.900036	Normal	BRCA
TCGA-E9-A1RE-01	1.85969	Tumor	BRCA
TCGA-BH-A0BC-11	1.23206	Normal	BRCA
TCGA-D8-A1JN-01	1.05634	Tumor	BRCA
TCGA-D8-A145-01	0.749632	Tumor	BRCA
TCGA-B6-A0IK-01	2.2154	Tumor	BRCA
TCGA-C8-A1HE-01	1.40142	Tumor	BRCA
TCGA-A8-A0AB-01	1.9934	Tumor	BRCA
TCGA-EW-A1J3-01	1.36647	Tumor	BRCA
TCGA-GI-A2C8-01	0.619832	Tumor	BRCA
TCGA-A2-A0YJ-01	2.75639	Tumor	BRCA
TCGA-A8-A0A7-01	1.64388	Tumor	BRCA
TCGA-A8-A08L-01	2.28686	Tumor	BRCA
TCGA-BH-A0H6-01	1.22505	Tumor	BRCA
TCGA-D8-A1XL-01	2.11218	Tumor	BRCA
TCGA-E2-A10B-01	1.83331	Tumor	BRCA
TCGA-E9-A228-01	2.58906	Tumor	BRCA
TCGA-A2-A3KD-01	1.45028	Tumor	BRCA
TCGA-AQ-A7U7-01	1.55389	Tumor	BRCA
TCGA-AO-A1KS-01	1.8365	Tumor	BRCA
TCGA-BH-A0EB-01	1.38902	Tumor	BRCA
TCGA-E2-A1LB-11	1.52771	Normal	BRCA
TCGA-C8-A12W-01	1.85447	Tumor	BRCA
TCGA-AR-A24L-01	1.89842	Tumor	BRCA
TCGA-EW-A1PB-01	1.97309	Tumor	BRCA
TCGA-D8-A1JJ-01	1.8319	Tumor	BRCA
TCGA-C8-A12Z-01	1.88405	Tumor	BRCA
TCGA-A8-A09X-01	2.28913	Tumor	BRCA
TCGA-AC-A62Y-01	1.22947	Tumor	BRCA
TCGA-AC-A3YJ-01	1.18463	Tumor	BRCA
TCGA-E9-A22G-01	3.30931	Tumor	BRCA
TCGA-GM-A5PX-01	1.06327	Tumor	BRCA
TCGA-A2-A4RX-01	1.49098	Tumor	BRCA
TCGA-BH-A0HK-11	0.932313	Normal	BRCA
TCGA-B6-A0WW-01	1.76576	Tumor	BRCA
TCGA-A2-A0SV-01	1.75352	Tumor	BRCA
TCGA-AR-A24U-01	1.75676	Tumor	BRCA
TCGA-B6-A0X0-01	1.53839	Tumor	BRCA
TCGA-BH-A0EA-01	1.07012	Tumor	BRCA
TCGA-LL-A440-01	1.38472	Tumor	BRCA
TCGA-A1-A0SQ-01	2.04227	Tumor	BRCA
TCGA-A8-A09N-01	1.49772	Tumor	BRCA
TCGA-AC-A3QQ-01	1.95668	Tumor	BRCA
TCGA-E2-A1BC-11	0.627995	Normal	BRCA
TCGA-BH-A18V-06	2.72384	Tumor	BRCA
TCGA-BH-A18H-01	1.32337	Tumor	BRCA
TCGA-E2-A1LH-01	1.46359	Tumor	BRCA
TCGA-C8-A27A-01	2.70965	Tumor	BRCA
TCGA-E9-A1R4-01	1.83214	Tumor	BRCA
TCGA-A2-A3XU-01	1.43526	Tumor	BRCA
TCGA-HN-A2NL-01	3.03148	Tumor	BRCA
TCGA-BH-A0BO-01	0.934557	Tumor	BRCA
TCGA-D8-A1Y0-01	1.97587	Tumor	BRCA
TCGA-B6-A40B-01	1.81264	Tumor	BRCA
TCGA-PL-A8LX-01	1.15554	Tumor	BRCA
TCGA-B6-A1KF-01	2.30724	Tumor	BRCA
TCGA-AO-A0J7-01	1.93225	Tumor	BRCA
TCGA-EW-A2FV-01	1.76989	Tumor	BRCA
TCGA-AR-A252-01	1.60524	Tumor	BRCA
TCGA-AN-A0XR-01	2.20159	Tumor	BRCA
TCGA-A2-A0YC-01	1.60055	Tumor	BRCA
TCGA-A8-A07P-01	1.61704	Tumor	BRCA
TCGA-BH-A1FR-11	1.14482	Normal	BRCA
TCGA-E9-A3X8-01	0.879383	Tumor	BRCA
TCGA-AC-A2B8-01	1.458	Tumor	BRCA
TCGA-AO-A0JL-01	1.53164	Tumor	BRCA
TCGA-BH-A1FB-11	1.1926	Normal	BRCA
TCGA-D8-A27W-01	2.18232	Tumor	BRCA
TCGA-B6-A0RO-01	1.47582	Tumor	BRCA
TCGA-BH-A0DE-01	1.54875	Tumor	BRCA
TCGA-D8-A147-01	2.89635	Tumor	BRCA
TCGA-BH-A202-01	1.76405	Tumor	BRCA
TCGA-BH-A18R-01	2.36772	Tumor	BRCA
TCGA-BH-A0HA-11	1.24181	Normal	BRCA
TCGA-B6-A0RV-01	2.06756	Tumor	BRCA
TCGA-D8-A27P-01	1.59058	Tumor	BRCA
TCGA-BH-A0W7-01	1.93011	Tumor	BRCA
TCGA-BH-A0E1-11	1.18805	Normal	BRCA
TCGA-AC-A7VB-01	2.32036	Tumor	BRCA
TCGA-AN-A046-01	1.33804	Tumor	BRCA
TCGA-A2-A0SX-01	2.14789	Tumor	BRCA
TCGA-A8-A06N-01	1.3445	Tumor	BRCA
TCGA-BH-A8G0-01	1.31511	Tumor	BRCA
TCGA-BH-A0HP-01	1.44701	Tumor	BRCA
TCGA-BH-A18U-01	2.0736	Tumor	BRCA
TCGA-AN-A0AS-01	0.954246	Tumor	BRCA
TCGA-AO-A0JC-01	1.31699	Tumor	BRCA
TCGA-BH-A1F2-01	1.51199	Tumor	BRCA
TCGA-BH-A18M-01	1.37866	Tumor	BRCA
TCGA-C8-A12L-01	2.45013	Tumor	BRCA
TCGA-E9-A1R7-01	1.93934	Tumor	BRCA
TCGA-BH-A1FH-01	1.43884	Tumor	BRCA
TCGA-AR-A24V-01	1.37252	Tumor	BRCA
TCGA-AC-A6IX-01	1.80674	Tumor	BRCA
TCGA-D8-A1JH-01	1.40902	Tumor	BRCA
TCGA-BH-A1FE-01	2.26787	Tumor	BRCA
TCGA-A2-A25C-01	2.32173	Tumor	BRCA
TCGA-B6-A0IQ-01	2.35049	Tumor	BRCA
TCGA-AO-A0JI-01	1.84475	Tumor	BRCA
TCGA-AC-A2FB-11	1.0547	Normal	BRCA
TCGA-B6-A0IA-01	1.04826	Tumor	BRCA
TCGA-E2-A1L7-01	2.56125	Tumor	BRCA
TCGA-BH-A18F-01	2.27595	Tumor	BRCA
TCGA-C8-A1HI-01	1.16719	Tumor	BRCA
TCGA-A2-A0YD-01	1.04917	Tumor	BRCA
TCGA-A8-A06U-01	2.31587	Tumor	BRCA
TCGA-BH-A18S-01	0.83628	Tumor	BRCA
TCGA-A8-A08S-01	1.90236	Tumor	BRCA
TCGA-A8-A08C-01	1.4975	Tumor	BRCA
TCGA-C8-A1HO-01	2.03824	Tumor	BRCA
TCGA-AO-A0JG-01	1.27785	Tumor	BRCA
TCGA-E9-A1NF-01	1.19848	Tumor	BRCA
TCGA-AO-A0J6-01	2.90092	Tumor	BRCA
TCGA-LL-A5YP-01	2.79512	Tumor	BRCA
TCGA-BH-A0DI-01	1.19885	Tumor	BRCA
TCGA-BH-A1FJ-01	2.07093	Tumor	BRCA
TCGA-UU-A93S-01	2.14153	Tumor	BRCA
TCGA-A2-A0YE-01	2.73866	Tumor	BRCA
TCGA-BH-A209-01	2.15136	Tumor	BRCA
TCGA-OL-A5RX-01	1.07146	Tumor	BRCA
TCGA-E2-A15D-01	1.15987	Tumor	BRCA
TCGA-D8-A27H-01	1.90239	Tumor	BRCA
TCGA-BH-A1F6-01	2.10439	Tumor	BRCA
TCGA-A1-A0SD-01	1.47621	Tumor	BRCA
TCGA-D8-A1XC-01	1.24525	Tumor	BRCA
TCGA-A2-A04R-01	2.12924	Tumor	BRCA
TCGA-LD-A66U-01	1.13035	Tumor	BRCA
TCGA-E2-A15O-01	2.40493	Tumor	BRCA
TCGA-AR-A24T-01	1.56964	Tumor	BRCA
TCGA-BH-A0HO-01	1.12383	Tumor	BRCA
TCGA-A7-A6VW-01	2.66186	Tumor	BRCA
TCGA-E2-A153-11	1.3293	Normal	BRCA
TCGA-BH-A0HY-01	2.27254	Tumor	BRCA
TCGA-3C-AALJ-01	2.24006	Tumor	BRCA
TCGA-BH-AB28-01	1.72528	Tumor	BRCA
TCGA-A7-A0CG-01	1.50554	Tumor	BRCA
TCGA-A8-A08H-01	2.06846	Tumor	BRCA
TCGA-B6-A0WV-01	2.19023	Tumor	BRCA
TCGA-D8-A1XF-01	3.33748	Tumor	BRCA
TCGA-BH-A0BQ-01	1.23509	Tumor	BRCA
TCGA-E9-A1RF-11	0.702999	Normal	BRCA
TCGA-EW-A1PC-01	2.52519	Tumor	BRCA
TCGA-A8-A08I-01	1.79108	Tumor	BRCA
TCGA-B6-A0X4-01	1.00649	Tumor	BRCA
TCGA-E9-A2JS-01	2.713	Tumor	BRCA
TCGA-A8-A096-01	1.95787	Tumor	BRCA
TCGA-BH-A1F6-11	0.811617	Normal	BRCA
TCGA-B6-A0WY-01	1.37499	Tumor	BRCA
TCGA-BH-A18V-11	0.866676	Normal	BRCA
TCGA-A8-A09E-01	1.705	Tumor	BRCA
TCGA-BH-A1ES-06	0.686611	Tumor	BRCA
TCGA-EW-A1OW-01	2.34434	Tumor	BRCA
TCGA-D8-A1XD-01	2.15109	Tumor	BRCA
TCGA-E9-A54X-01	1.77358	Tumor	BRCA
TCGA-B6-A0RG-01	1.46263	Tumor	BRCA
TCGA-A8-A097-01	2.17048	Tumor	BRCA
TCGA-A2-A0CX-01	1.94269	Tumor	BRCA
TCGA-E9-A5FK-01	1.08339	Tumor	BRCA
TCGA-BH-A1FG-11	0.536005	Normal	BRCA
TCGA-C8-A8HQ-01	2.14417	Tumor	BRCA
TCGA-BH-A0BP-01	1.36183	Tumor	BRCA
TCGA-B6-A0RL-01	2.77977	Tumor	BRCA
TCGA-A8-A08F-01	2.03463	Tumor	BRCA
TCGA-A2-A0CK-01	1.84619	Tumor	BRCA
TCGA-E9-A1N4-01	1.2077	Tumor	BRCA
TCGA-D8-A1XZ-01	2.06574	Tumor	BRCA
TCGA-AR-A1AS-01	1.66932	Tumor	BRCA
TCGA-BH-A18N-11	1.04526	Normal	BRCA
TCGA-EW-A424-01	1.61791	Tumor	BRCA
TCGA-A7-A3RF-01	1.23453	Tumor	BRCA
TCGA-AR-A24H-01	2.14967	Tumor	BRCA
TCGA-A8-A06T-01	1.38673	Tumor	BRCA
TCGA-C8-A1HL-01	2.02718	Tumor	BRCA
TCGA-D8-A1X8-01	1.65688	Tumor	BRCA
TCGA-AO-A1KT-01	2.05116	Tumor	BRCA
TCGA-E2-A15K-11	1.04053	Normal	BRCA
TCGA-B6-A0RQ-01	1.19203	Tumor	BRCA
TCGA-AR-A1AQ-01	2.16132	Tumor	BRCA
TCGA-OL-A5D6-01	1.32974	Tumor	BRCA
TCGA-A8-A091-01	1.82532	Tumor	BRCA
TCGA-A7-A4SE-01	2.29548	Tumor	BRCA
TCGA-AC-A2FE-01	1.71667	Tumor	BRCA
TCGA-BH-A1F2-11	0.830517	Normal	BRCA
TCGA-E9-A1ND-11	1.09508	Normal	BRCA
TCGA-C8-A26Z-01	1.80801	Tumor	BRCA
TCGA-C8-A12Y-01	1.27678	Tumor	BRCA
TCGA-A7-A13F-01	1.90937	Tumor	BRCA
TCGA-BH-A28Q-01	1.20605	Tumor	BRCA
TCGA-GM-A5PV-01	1.21178	Tumor	BRCA
TCGA-A7-A4SC-01	1.45625	Tumor	BRCA
TCGA-A8-A09G-01	2.14851	Tumor	BRCA
TCGA-A7-A13E-11	1.07759	Normal	BRCA
TCGA-E2-A15H-01	1.58167	Tumor	BRCA
TCGA-B6-A0IH-01	0.977239	Tumor	BRCA
TCGA-A2-A1G4-01	2.09572	Tumor	BRCA
TCGA-A8-A093-01	1.40688	Tumor	BRCA
TCGA-C8-A12O-01	1.71749	Tumor	BRCA
TCGA-AO-A1KQ-01	1.83459	Tumor	BRCA
TCGA-AR-A256-01	3.14666	Tumor	BRCA
TCGA-OL-A66I-01	2.88057	Tumor	BRCA
TCGA-C8-A3M7-01	1.37702	Tumor	BRCA
TCGA-A2-A04W-01	1.96261	Tumor	BRCA
TCGA-OL-A97C-01	1.54372	Tumor	BRCA
TCGA-AR-A1AM-01	1.20257	Tumor	BRCA
TCGA-AR-A2LR-01	3.20612	Tumor	BRCA
TCGA-EW-A1OZ-01	2.41052	Tumor	BRCA
TCGA-A1-A0SF-01	1.542	Tumor	BRCA
TCGA-A1-A0SJ-01	1.51138	Tumor	BRCA
TCGA-A7-A13G-11	0.669765	Normal	BRCA
TCGA-D8-A1JU-01	1.05807	Tumor	BRCA
TCGA-A8-A07F-01	1.70996	Tumor	BRCA
TCGA-A7-A6VY-01	2.14748	Tumor	BRCA
TCGA-BH-A1FU-11	1.26194	Normal	BRCA
TCGA-BH-A0BZ-11	0.940033	Normal	BRCA
TCGA-A2-A0CU-01	1.59566	Tumor	BRCA
TCGA-BH-A18L-11	0.882774	Normal	BRCA
TCGA-E9-A1NE-01	1.67311	Tumor	BRCA
TCGA-A7-A0D9-01	1.4506	Tumor	BRCA
TCGA-C8-A12K-01	1.88202	Tumor	BRCA
TCGA-A8-A07O-01	2.33051	Tumor	BRCA
TCGA-C8-A12U-01	1.95223	Tumor	BRCA
TCGA-C8-A8HP-01	2.49565	Tumor	BRCA
TCGA-A2-A3XV-01	1.70698	Tumor	BRCA
TCGA-BH-A0AW-01	1.91759	Tumor	BRCA
TCGA-AN-A0FF-01	1.6747	Tumor	BRCA
TCGA-AR-A24M-01	1.14498	Tumor	BRCA
TCGA-BH-A0DP-11	1.11008	Normal	BRCA
TCGA-E2-A2P6-01	1.57007	Tumor	BRCA
TCGA-C8-A130-01	2.53397	Tumor	BRCA
TCGA-C8-A274-01	2.09524	Tumor	BRCA
TCGA-E9-A1RD-11	0.949215	Normal	BRCA
TCGA-D8-A73X-01	1.31073	Tumor	BRCA
TCGA-AO-A0JA-01	1.78889	Tumor	BRCA
TCGA-LL-A5YN-01	1.45777	Tumor	BRCA
TCGA-D8-A1XB-01	1.42722	Tumor	BRCA
TCGA-LL-A6FP-01	1.50025	Tumor	BRCA
TCGA-A7-A6VX-01	1.33928	Tumor	BRCA
TCGA-AC-A6IW-01	2.49265	Tumor	BRCA
TCGA-BH-A0C3-01	1.81162	Tumor	BRCA
TCGA-E9-A1NF-11	0.903535	Normal	BRCA
TCGA-E2-A1L9-01	1.28432	Tumor	BRCA
TCGA-BH-A1EV-01	2.04144	Tumor	BRCA
TCGA-A2-A3XX-01	2.2985	Tumor	BRCA
TCGA-E9-A1NA-01	1.8353	Tumor	BRCA
TCGA-EW-A1OY-01	1.73372	Tumor	BRCA
TCGA-BH-A0AU-01	2.08708	Tumor	BRCA
TCGA-B6-A0WS-01	2.05271	Tumor	BRCA
TCGA-B6-A0I5-01	1.07789	Tumor	BRCA
TCGA-E2-A14P-01	1.52144	Tumor	BRCA
TCGA-GM-A2DF-01	1.85434	Tumor	BRCA
TCGA-AQ-A04H-01	2.29211	Tumor	BRCA
TCGA-AC-A6NO-01	1.74324	Tumor	BRCA
TCGA-BH-A0E9-01	1.57716	Tumor	BRCA
TCGA-E9-A1N4-11	1.24618	Normal	BRCA
TCGA-BH-A0B1-01	1.41552	Tumor	BRCA
TCGA-AR-A0TW-01	1.43717	Tumor	BRCA
TCGA-AN-A0FX-01	2.46499	Tumor	BRCA
TCGA-BH-A0BD-01	1.98783	Tumor	BRCA
TCGA-D8-A1JA-01	1.90472	Tumor	BRCA
TCGA-S3-AA11-01	1.8111	Tumor	BRCA
TCGA-AO-A03T-01	1.55484	Tumor	BRCA
TCGA-AC-A3YI-01	1.35749	Tumor	BRCA
TCGA-BH-A0B2-01	1.08436	Tumor	BRCA
TCGA-LL-A7T0-01	2.35831	Tumor	BRCA
TCGA-BH-A0DH-01	1.99989	Tumor	BRCA
TCGA-AC-A8OQ-01	2.65863	Tumor	BRCA
TCGA-C8-A12N-01	1.22173	Tumor	BRCA
TCGA-AO-A03U-01	1.36419	Tumor	BRCA
TCGA-C8-A12T-01	2.08053	Tumor	BRCA
TCGA-AO-A0J2-01	2.34858	Tumor	BRCA
TCGA-D8-A27R-01	2.47823	Tumor	BRCA
TCGA-A2-A0EU-01	1.62963	Tumor	BRCA
TCGA-AO-A12D-01	1.5434	Tumor	BRCA
TCGA-D8-A1XT-01	2.17944	Tumor	BRCA
TCGA-A2-A0CW-01	2.51711	Tumor	BRCA
TCGA-E2-A10F-01	1.64595	Tumor	BRCA
TCGA-BH-A0E7-01	1.51902	Tumor	BRCA
TCGA-D8-A1XG-01	0.972119	Tumor	BRCA
TCGA-BH-A0AY-11	1.05403	Normal	BRCA
TCGA-E9-A1N8-01	2.47471	Tumor	BRCA
TCGA-E2-A2P5-01	1.38042	Tumor	BRCA
TCGA-BH-A18P-11	0.744699	Normal	BRCA
TCGA-C8-A278-01	2.3398	Tumor	BRCA
TCGA-A8-A08R-01	2.97532	Tumor	BRCA
TCGA-E2-A15A-01	2.10948	Tumor	BRCA
TCGA-BH-A1FE-11	1.07324	Normal	BRCA
TCGA-BH-A1EO-11	0.912259	Normal	BRCA
TCGA-D8-A1JT-01	1.21786	Tumor	BRCA
TCGA-D8-A142-01	2.37492	Tumor	BRCA
TCGA-A2-A3Y0-01	2.25728	Tumor	BRCA
TCGA-AQ-A0Y5-01	1.26899	Tumor	BRCA
TCGA-A8-A07W-01	2.19748	Tumor	BRCA
TCGA-A1-A0SM-01	1.44444	Tumor	BRCA
TCGA-AC-A3EH-01	1.16991	Tumor	BRCA
TCGA-MS-A51U-01	1.20796	Tumor	BRCA
TCGA-AR-A24K-01	1.45086	Tumor	BRCA
TCGA-AC-A2BM-01	1.89319	Tumor	BRCA
TCGA-A2-A3XY-01	2.42489	Tumor	BRCA
TCGA-E2-A14W-01	1.58437	Tumor	BRCA
TCGA-BH-A1F8-01	1.87713	Tumor	BRCA
TCGA-E9-A1RA-01	1.48156	Tumor	BRCA
TCGA-A8-A0A6-01	1.3639	Tumor	BRCA
TCGA-AC-A7VC-01	2.22557	Tumor	BRCA
TCGA-C8-A27B-01	2.4527	Tumor	BRCA
TCGA-S3-AA15-01	2.46339	Tumor	BRCA
TCGA-BH-A1ES-01	1.63696	Tumor	BRCA
TCGA-E2-A1L6-01	1.62879	Tumor	BRCA
TCGA-BH-A0DT-11	1.18874	Normal	BRCA
TCGA-E9-A1R0-01	1.75575	Tumor	BRCA
TCGA-BH-A0B6-01	1.33134	Tumor	BRCA
TCGA-B6-A0RN-01	1.23105	Tumor	BRCA
TCGA-A8-A09W-01	2.02815	Tumor	BRCA
TCGA-EW-A1P3-01	1.40389	Tumor	BRCA
TCGA-A7-A13F-11	0.988709	Normal	BRCA
TCGA-A2-A0T6-01	1.09364	Tumor	BRCA
TCGA-A7-A5ZW-01	1.37001	Tumor	BRCA
TCGA-BH-A203-01	1.82913	Tumor	BRCA
TCGA-DS-A7WI-01	1.79638	Tumor	CESC
TCGA-EX-A449-01	2.51827	Tumor	CESC
TCGA-VS-A958-01	2.3706	Tumor	CESC
TCGA-MY-A5BE-01	1.96461	Tumor	CESC
TCGA-C5-A905-01	2.32953	Tumor	CESC
TCGA-Q1-A73Q-01	2.872	Tumor	CESC
TCGA-BI-A0VR-01	1.86779	Tumor	CESC
TCGA-EK-A2PK-01	2.00343	Tumor	CESC
TCGA-FU-A3WB-01	3.26222	Tumor	CESC
TCGA-MA-AA41-01	3.31677	Tumor	CESC
TCGA-IR-A3LK-01	2.66568	Tumor	CESC
TCGA-VS-A952-01	3.37776	Tumor	CESC
TCGA-C5-A8YT-01	2.41581	Tumor	CESC
TCGA-EA-A5ZD-01	1.99432	Tumor	CESC
TCGA-C5-A1MI-01	2.83985	Tumor	CESC
TCGA-EK-A2RO-01	1.832	Tumor	CESC
TCGA-FU-A3YQ-01	2.37917	Tumor	CESC
TCGA-C5-A7CL-01	2.07788	Tumor	CESC
TCGA-VS-A9UB-01	3.40035	Tumor	CESC
TCGA-C5-A1BM-01	1.45681	Tumor	CESC
TCGA-C5-A2LY-01	2.36688	Tumor	CESC
TCGA-EA-A50E-01	2.33444	Tumor	CESC
TCGA-ZJ-AAXU-01	2.40703	Tumor	CESC
TCGA-HM-A6W2-01	2.17093	Tumor	CESC
TCGA-C5-A1MQ-01	1.94924	Tumor	CESC
TCGA-C5-A1BE-01	2.1825	Tumor	CESC
TCGA-C5-A1MN-01	2.67535	Tumor	CESC
TCGA-VS-A9U7-01	2.73895	Tumor	CESC
TCGA-ZJ-AB0I-01	2.83449	Tumor	CESC
TCGA-LP-A4AX-01	2.95551	Tumor	CESC
TCGA-JW-A5VH-01	2.62234	Tumor	CESC
TCGA-C5-A902-01	1.95455	Tumor	CESC
TCGA-FU-A23L-01	2.28859	Tumor	CESC
TCGA-FU-A3NI-01	1.87749	Tumor	CESC
TCGA-VS-A9UT-01	2.49621	Tumor	CESC
TCGA-C5-A8YR-01	2.75376	Tumor	CESC
TCGA-VS-A94X-01	2.85307	Tumor	CESC
TCGA-VS-A8EK-01	2.51966	Tumor	CESC
TCGA-FU-A3HZ-01	2.65404	Tumor	CESC
TCGA-ZJ-AAXT-01	2.90651	Tumor	CESC
TCGA-C5-A2LT-01	1.9643	Tumor	CESC
TCGA-WL-A834-01	2.37018	Tumor	CESC
TCGA-FU-A40J-01	2.13963	Tumor	CESC
TCGA-MU-A5YI-01	1.53417	Tumor	CESC
TCGA-MA-AA3W-01	2.18621	Tumor	CESC
TCGA-EK-A2PG-01	2.07741	Tumor	CESC
TCGA-UC-A7PG-06	1.87464	Tumor	CESC
TCGA-EA-A5ZE-01	1.93093	Tumor	CESC
TCGA-4J-AA1J-01	2.17322	Tumor	CESC
TCGA-C5-A7CH-01	2.32112	Tumor	CESC
TCGA-C5-A8XH-01	2.99498	Tumor	CESC
TCGA-JW-A69B-01	2.24736	Tumor	CESC
TCGA-ZX-AA5X-01	1.97077	Tumor	CESC
TCGA-VS-A9V0-01	2.54496	Tumor	CESC
TCGA-EA-A97N-01	1.96085	Tumor	CESC
TCGA-Q1-A73S-01	2.59507	Tumor	CESC
TCGA-ZJ-AAXA-01	2.16518	Tumor	CESC
TCGA-DS-A0VL-01	2.42878	Tumor	CESC
TCGA-C5-A1BN-01	2.97573	Tumor	CESC
TCGA-EK-A2IR-01	2.68413	Tumor	CESC
TCGA-C5-A2M1-01	2.68371	Tumor	CESC
TCGA-C5-A7CJ-01	2.06234	Tumor	CESC
TCGA-EA-A1QT-01	2.86258	Tumor	CESC
TCGA-VS-A957-01	2.66887	Tumor	CESC
TCGA-JW-A5VK-01	2.09777	Tumor	CESC
TCGA-EK-A2R7-01	1.82192	Tumor	CESC
TCGA-EA-A4BA-01	2.16532	Tumor	CESC
TCGA-EA-A411-01	2.57695	Tumor	CESC
TCGA-HM-A6W2-06	3.08283	Tumor	CESC
TCGA-C5-A7UE-01	2.46774	Tumor	CESC
TCGA-JW-A5VI-01	2.89165	Tumor	CESC
TCGA-VS-A9UD-01	2.959	Tumor	CESC
TCGA-DS-A0VN-01	2.03381	Tumor	CESC
TCGA-HM-A3JK-01	1.78191	Tumor	CESC
TCGA-LP-A5U3-01	2.45184	Tumor	CESC
TCGA-DG-A2KH-01	2.59931	Tumor	CESC
TCGA-C5-A2LS-01	2.44767	Tumor	CESC
TCGA-IR-A3LH-01	1.96179	Tumor	CESC
TCGA-Q1-A5R3-01	2.48296	Tumor	CESC
TCGA-MA-AA3X-01	1.91794	Tumor	CESC
TCGA-VS-A954-01	1.73274	Tumor	CESC
TCGA-EA-A3HS-01	2.24013	Tumor	CESC
TCGA-EA-A3HR-01	2.52716	Tumor	CESC
TCGA-ZJ-AB0H-01	2.69235	Tumor	CESC
TCGA-JX-A3Q0-01	2.00982	Tumor	CESC
TCGA-DS-A3LQ-01	1.82247	Tumor	CESC
TCGA-EK-A2R8-01	2.3284	Tumor	CESC
TCGA-FU-A3TX-01	2.59403	Tumor	CESC
TCGA-EA-A556-01	2.14658	Tumor	CESC
TCGA-VS-A9UO-01	2.8772	Tumor	CESC
TCGA-EX-A3L1-01	2.27552	Tumor	CESC
TCGA-C5-A7CM-01	2.06535	Tumor	CESC
TCGA-ZJ-AAXF-01	2.03216	Tumor	CESC
TCGA-2W-A8YY-01	2.54003	Tumor	CESC
TCGA-VS-A9UR-01	2.54928	Tumor	CESC
TCGA-C5-A7X3-01	2.51148	Tumor	CESC
TCGA-HM-A4S6-01	2.28169	Tumor	CESC
TCGA-FU-A770-01	2.46101	Tumor	CESC
TCGA-VS-A9UC-01	2.99992	Tumor	CESC
TCGA-DS-A1OC-01	2.37168	Tumor	CESC
TCGA-EX-A69M-01	1.94654	Tumor	CESC
TCGA-C5-A1MK-01	2.11995	Tumor	CESC
TCGA-JW-A5VJ-01	2.6703	Tumor	CESC
TCGA-EX-A1H6-01	1.76894	Tumor	CESC
TCGA-EA-A3Y4-01	1.56642	Tumor	CESC
TCGA-JW-A5VL-01	3.06828	Tumor	CESC
TCGA-EA-A1QS-01	1.81648	Tumor	CESC
TCGA-EK-A2PM-01	1.70411	Tumor	CESC
TCGA-JX-A3PZ-01	1.74724	Tumor	CESC
TCGA-DG-A2KK-01	2.59999	Tumor	CESC
TCGA-VS-A8QM-01	1.85075	Tumor	CESC
TCGA-C5-A7CO-01	2.08109	Tumor	CESC
TCGA-VS-A9UH-01	2.04259	Tumor	CESC
TCGA-EA-A439-01	2.62999	Tumor	CESC
TCGA-EK-A3GJ-01	3.13771	Tumor	CESC
TCGA-EA-A3HQ-01	2.24558	Tumor	CESC
TCGA-EA-A6QX-01	2.41562	Tumor	CESC
TCGA-C5-A7UI-01	2.04506	Tumor	CESC
TCGA-ZJ-AAXD-01	2.09249	Tumor	CESC
TCGA-LP-A4AV-01	1.49888	Tumor	CESC
TCGA-VS-A950-01	2.951	Tumor	CESC
TCGA-C5-A3HD-01	2.66365	Tumor	CESC
TCGA-DS-A5RQ-01	1.85026	Tumor	CESC
TCGA-VS-A9UP-01	2.98485	Tumor	CESC
TCGA-C5-A7CG-01	2.32901	Tumor	CESC
TCGA-MY-A5BD-01	2.57483	Tumor	CESC
TCGA-C5-A1M6-01	2.82232	Tumor	CESC
TCGA-VS-A8QF-01	2.25731	Tumor	CESC
TCGA-EK-A2RE-01	2.0189	Tumor	CESC
TCGA-UC-A7PG-01	1.56385	Tumor	CESC
TCGA-VS-AA62-01	2.3364	Tumor	CESC
TCGA-C5-A2M2-01	3.06068	Tumor	CESC
TCGA-MA-AA3Y-01	2.48359	Tumor	CESC
TCGA-MY-A913-01	2.94201	Tumor	CESC
TCGA-C5-A7CK-01	2.69643	Tumor	CESC
TCGA-UC-A7PI-01	2.27803	Tumor	CESC
TCGA-C5-A7X5-01	2.46032	Tumor	CESC
TCGA-DG-A2KJ-01	1.8125	Tumor	CESC
TCGA-VS-A9V3-01	2.91262	Tumor	CESC
TCGA-DS-A7WF-01	2.4471	Tumor	CESC
TCGA-C5-A8XK-01	2.9512	Tumor	CESC
TCGA-EA-A5FO-01	2.4465	Tumor	CESC
TCGA-VS-A9UZ-01	2.34267	Tumor	CESC
TCGA-EK-A2IP-01	1.92698	Tumor	CESC
TCGA-VS-A94W-01	2.50814	Tumor	CESC
TCGA-DS-A1OB-01	2.2345	Tumor	CESC
TCGA-EA-A410-01	2.65051	Tumor	CESC
TCGA-EX-A8YF-01	1.98706	Tumor	CESC
TCGA-EK-A2H0-01	2.18141	Tumor	CESC
TCGA-VS-A9UV-01	3.03029	Tumor	CESC
TCGA-LP-A7HU-01	3.16137	Tumor	CESC
TCGA-VS-A8EI-01	2.36654	Tumor	CESC
TCGA-BI-A0VS-01	2.41061	Tumor	CESC
TCGA-DS-A0VM-01	2.49626	Tumor	CESC
TCGA-IR-A3LB-01	1.56916	Tumor	CESC
TCGA-VS-A8EC-01	2.90716	Tumor	CESC
TCGA-VS-A9V2-01	2.59576	Tumor	CESC
TCGA-EK-A3GN-01	2.3419	Tumor	CESC
TCGA-IR-A3LA-01	2.44731	Tumor	CESC
TCGA-C5-A7X8-01	2.22549	Tumor	CESC
TCGA-EK-A2RL-01	2.65982	Tumor	CESC
TCGA-C5-A0TN-01	2.39941	Tumor	CESC
TCGA-FU-A57G-01	1.61777	Tumor	CESC
TCGA-EK-A2PI-01	2.39239	Tumor	CESC
TCGA-Q1-A73P-01	2.12803	Tumor	CESC
TCGA-C5-A1MP-01	1.83091	Tumor	CESC
TCGA-VS-A8EL-01	2.42137	Tumor	CESC
TCGA-C5-A1BQ-01	2.14215	Tumor	CESC
TCGA-ZJ-AAXI-01	1.39625	Tumor	CESC
TCGA-FU-A23K-01	2.11717	Tumor	CESC
TCGA-Q1-A6DT-01	2.59923	Tumor	CESC
TCGA-EK-A2H1-01	2.52625	Tumor	CESC
TCGA-C5-A1M5-01	2.16108	Tumor	CESC
TCGA-EA-A44S-01	2.47104	Tumor	CESC
TCGA-EA-A78R-01	2.04373	Tumor	CESC
TCGA-C5-A7XC-01	2.73209	Tumor	CESC
TCGA-VS-A9V4-01	2.23909	Tumor	CESC
TCGA-EK-A2RA-01	2.42785	Tumor	CESC
TCGA-EX-A1H5-01	2.41451	Tumor	CESC
TCGA-VS-A953-01	2.31065	Tumor	CESC
TCGA-MA-AA3Z-01	2.701	Tumor	CESC
TCGA-VS-A959-01	2.57454	Tumor	CESC
TCGA-FU-A3EO-01	1.68986	Tumor	CESC
TCGA-BI-A20A-01	2.37804	Tumor	CESC
TCGA-DS-A1OD-01	2.1612	Tumor	CESC
TCGA-C5-A1M9-01	2.98997	Tumor	CESC
TCGA-MY-A5BF-11	0.67118	Normal	CESC
TCGA-Q1-A6DW-01	2.50958	Tumor	CESC
TCGA-C5-A3HF-01	2.02017	Tumor	CESC
TCGA-VS-A8Q9-01	2.7435	Tumor	CESC
TCGA-Q1-A5R2-01	2.35926	Tumor	CESC
TCGA-VS-A8Q8-01	1.49593	Tumor	CESC
TCGA-C5-A1BJ-01	2.33925	Tumor	CESC
TCGA-Q1-A6DV-01	2.56157	Tumor	CESC
TCGA-EK-A3GK-01	2.37655	Tumor	CESC
TCGA-IR-A3LF-01	2.45583	Tumor	CESC
TCGA-C5-A1M7-01	1.65125	Tumor	CESC
TCGA-EK-A2PL-01	1.71833	Tumor	CESC
TCGA-LP-A4AU-01	2.23084	Tumor	CESC
TCGA-ZJ-AAXJ-01	1.59079	Tumor	CESC
TCGA-VS-A94Z-01	2.9084	Tumor	CESC
TCGA-EK-A2GZ-01	2.40207	Tumor	CESC
TCGA-JW-A852-01	2.22603	Tumor	CESC
TCGA-VS-A9V5-01	3.24061	Tumor	CESC
TCGA-ZJ-AAXB-01	2.85375	Tumor	CESC
TCGA-EK-A2R9-01	2.14139	Tumor	CESC
TCGA-C5-A3HE-01	1.92899	Tumor	CESC
TCGA-ZJ-A8QR-01	2.59165	Tumor	CESC
TCGA-EK-A2RC-01	2.10014	Tumor	CESC
TCGA-C5-A1ML-01	2.24422	Tumor	CESC
TCGA-FU-A5XV-01	1.57732	Tumor	CESC
TCGA-EA-A43B-01	2.77976	Tumor	CESC
TCGA-MA-AA42-01	1.74044	Tumor	CESC
TCGA-VS-A9UJ-01	2.49075	Tumor	CESC
TCGA-VS-A9V1-01	2.58635	Tumor	CESC
TCGA-JW-AAVH-01	1.95132	Tumor	CESC
TCGA-VS-A8EJ-01	2.00782	Tumor	CESC
TCGA-Q1-A73O-01	2.02061	Tumor	CESC
TCGA-FU-A2QG-01	2.9453	Tumor	CESC
TCGA-DS-A1O9-01	2.08593	Tumor	CESC
TCGA-VS-A8QA-01	2.96674	Tumor	CESC
TCGA-C5-A1MH-01	2.22285	Tumor	CESC
TCGA-XS-A8TJ-01	1.68919	Tumor	CESC
TCGA-C5-A1ME-01	2.02364	Tumor	CESC
TCGA-C5-A2LZ-01	2.41418	Tumor	CESC
TCGA-HM-A3JJ-11	0.684193	Normal	CESC
TCGA-GH-A9DA-01	2.55262	Tumor	CESC
TCGA-VS-A8QH-01	2.39151	Tumor	CESC
TCGA-VS-A9U6-01	2.5981	Tumor	CESC
TCGA-C5-A8YQ-01	2.35478	Tumor	CESC
TCGA-DS-A1OA-01	2.70494	Tumor	CESC
TCGA-HG-A2PA-01	2.35335	Tumor	CESC
TCGA-EA-A3QD-01	2.09972	Tumor	CESC
TCGA-C5-A7UC-01	2.50582	Tumor	CESC
TCGA-MA-AA43-01	2.02494	Tumor	CESC
TCGA-Q1-A73R-01	3.22043	Tumor	CESC
TCGA-PN-A8MA-01	2.19612	Tumor	CESC
TCGA-C5-A2LV-01	2.61655	Tumor	CESC
TCGA-VS-A9UQ-01	2.62962	Tumor	CESC
TCGA-MY-A5BF-01	2.03064	Tumor	CESC
TCGA-JX-A3Q8-01	1.89537	Tumor	CESC
TCGA-VS-A9UM-01	2.1423	Tumor	CESC
TCGA-VS-A8EH-01	1.83198	Tumor	CESC
TCGA-LP-A4AW-01	2.1173	Tumor	CESC
TCGA-C5-A1MJ-01	2.74278	Tumor	CESC
TCGA-UC-A7PD-01	3.09764	Tumor	CESC
TCGA-EK-A2RK-01	1.9286	Tumor	CESC
TCGA-Q1-A5R1-01	2.73632	Tumor	CESC
TCGA-VS-A9U5-01	2.46808	Tumor	CESC
TCGA-EA-A3QE-01	2.09601	Tumor	CESC
TCGA-EK-A3GM-01	2.04674	Tumor	CESC
TCGA-EA-A3HT-01	2.09734	Tumor	CESC
TCGA-IR-A3L7-01	2.40593	Tumor	CESC
TCGA-C5-A2LX-01	2.14777	Tumor	CESC
TCGA-MU-A51Y-01	2.00974	Tumor	CESC
TCGA-JX-A5QV-01	1.86217	Tumor	CESC
TCGA-FU-A3HY-01	2.49704	Tumor	CESC
TCGA-MU-A8JM-01	2.62778	Tumor	CESC
TCGA-RA-A741-01	1.83175	Tumor	CESC
TCGA-C5-A1BF-01	1.9692	Tumor	CESC
TCGA-C5-A3HL-01	2.3504	Tumor	CESC
TCGA-EK-A2RN-01	1.0475	Tumor	CESC
TCGA-C5-A901-01	1.99488	Tumor	CESC
TCGA-VS-A9UI-01	2.31716	Tumor	CESC
TCGA-VS-A9UY-01	2.48839	Tumor	CESC
TCGA-C5-A1MF-01	1.35948	Tumor	CESC
TCGA-VS-A9UL-01	3.6463	Tumor	CESC
TCGA-ZJ-AAXN-01	1.95933	Tumor	CESC
TCGA-ZJ-A8QQ-01	2.44473	Tumor	CESC
TCGA-C5-A8XI-01	1.87215	Tumor	CESC
TCGA-C5-A8XJ-01	2.31397	Tumor	CESC
TCGA-EA-A5ZF-01	2.47814	Tumor	CESC
TCGA-IR-A3LC-01	2.97162	Tumor	CESC
TCGA-C5-A1BK-01	1.74889	Tumor	CESC
TCGA-DR-A0ZM-01	0.951359	Tumor	CESC
TCGA-EK-A2RB-01	2.34617	Tumor	CESC
TCGA-VS-A8EB-01	2.68625	Tumor	CESC
TCGA-VS-A94Y-01	2.53858	Tumor	CESC
TCGA-ZJ-AAX8-01	2.09665	Tumor	CESC
TCGA-VS-A8QC-01	2.32282	Tumor	CESC
TCGA-C5-A907-01	2.58918	Tumor	CESC
TCGA-EK-A2RM-01	2.43603	Tumor	CESC
[truncated: 9,008 more rows]
