# Supplementary material for: Prognostic and immune infiltrative biomarkers of CENPO in pan–cancer and its relationship with lung adenocarcinoma cell proliferation and metastasis
Source: BMC Cancer. 2023 Aug 9;23:735. doi: 10.1186/s12885-023-11233-2 (PMC10410993; doi:10.1186/s12885-023-11233-2)
Supplement: Supplementary file 12 — Additional file 12. [file 12885_2023_11233_MOESM12_ESM.xls]

## Sheet: Sheet1
Supplementary Table 5 The result of functional enrichment analysis of DEGs
GO
ONTOLOGY	ID	Description	GeneRatio	BgRatio	pvalue	p.adjust	qvalue	geneID	Count
BP	GO:0007059	chromosome segregation	66/751	346/18723	1.10265e-26	5.00713e-23	4.38158e-23	NCAPH/KIF23/BUB1/TTK/CDCA5/KIF4A/BUB1B/HJURP/KIF2C/PRC1/SPAG5/PLK1/RACGAP1/CDCA8/CDC6/ESPL1/KIFC1/NCAPG/KIF18B/SKA1/TOP2A/BIRC5/CDC20/NEK2/NCAPG2/KIF14/ZWINT/NUF2/SPC25/NDC80/SKA3/DLGAP5/CENPE/AURKB/NUSAP1/MAD2L1/DSCC1/TRIP13/EME1/BRCA1/CCNB1/SPC24/MKI67/CDCA2/UBE2C/OIP5/CENPW/TACC3/CDT1/FAM83D/CENPF/BRIP1/ESCO2/KIF18A/PSRC1/CCNE1/ECT2/PSMC3IP/KNTC1/KIF4B/CENPK/CCNE2/PTTG1/TEX15/SMC1B/MAPK15	66
BP	GO:0000280	nuclear division	73/751	439/18723	1.4703e-25	3.33831e-22	2.92124e-22	NCAPH/TPX2/KIF23/BUB1/TTK/CDCA5/KIF4A/BUB1B/KIF2C/PRC1/SPAG5/PLK1/RACGAP1/CDCA8/CDC6/ESPL1/KIFC1/NCAPG/KIF18B/CCNB2/AURKA/KIF11/TOP2A/MYBL2/CDC20/NEK2/NCAPG2/KIF14/RAD54L/ZWINT/KIF15/RAD51/NUF2/NDC80/DLGAP5/RAD51AP1/CENPE/AURKB/ANLN/NUSAP1/MAD2L1/CHEK1/CDC25C/DSCC1/ASPM/TRIP13/EME1/CCNB1/MKI67/CDCA2/UBE2C/TACC3/CDT1/CENPF/BRIP1/KIF20B/PKMYT1/KIF18A/PSRC1/CCNE1/UBE2S/PSMC3IP/RAD54B/MTBP/KNTC1/KIF4…	73
BP	GO:0140014	mitotic nuclear division	58/751	287/18723	6.75446e-25	1.0224e-21	8.9467e-22	NCAPH/TPX2/KIF23/BUB1/TTK/CDCA5/KIF4A/BUB1B/KIF2C/PRC1/SPAG5/PLK1/RACGAP1/CDCA8/CDC6/ESPL1/KIFC1/NCAPG/KIF18B/AURKA/KIF11/MYBL2/CDC20/NEK2/NCAPG2/KIF14/ZWINT/KIF15/NUF2/NDC80/DLGAP5/CENPE/AURKB/ANLN/NUSAP1/MAD2L1/CHEK1/CDC25C/DSCC1/TRIP13/CCNB1/MKI67/CDCA2/UBE2C/TACC3/CDT1/CENPF/KIF20B/PKMYT1/KIF18A/PSRC1/UBE2S/MTBP/KNTC1/KIF4B/CENPK/PTTG1/SMC1B	58
BP	GO:0000070	mitotic sister chromatid segregation	44/751	168/18723	5.92561e-24	6.72705e-21	5.88663e-21	NCAPH/KIF23/BUB1/TTK/CDCA5/KIF4A/BUB1B/KIF2C/PRC1/SPAG5/PLK1/RACGAP1/CDCA8/CDC6/ESPL1/KIFC1/NCAPG/KIF18B/CDC20/NEK2/NCAPG2/KIF14/ZWINT/NUF2/NDC80/DLGAP5/CENPE/AURKB/NUSAP1/MAD2L1/DSCC1/TRIP13/CCNB1/UBE2C/TACC3/CDT1/CENPF/KIF18A/PSRC1/KNTC1/KIF4B/CENPK/PTTG1/SMC1B	44
BP	GO:0048285	organelle fission	74/751	488/18723	2.273e-23	2.06434e-20	1.80644e-20	NCAPH/TPX2/KIF23/BUB1/TTK/CDCA5/KIF4A/BUB1B/KIF2C/PRC1/SPAG5/PLK1/RACGAP1/CDCA8/CDC6/ESPL1/KIFC1/NCAPG/KIF18B/CCNB2/AURKA/KIF11/TOP2A/MYBL2/CDC20/NEK2/NCAPG2/KIF14/RAD54L/ZWINT/KIF15/RAD51/NUF2/NDC80/DLGAP5/RAD51AP1/CENPE/AURKB/ANLN/NUSAP1/MAD2L1/CHEK1/CDC25C/DSCC1/ASPM/TRIP13/EME1/CCNB1/MKI67/CDCA2/UBE2C/TACC3/CDT1/CENPF/BRIP1/KIF20B/PKMYT1/KIF18A/PSRC1/CCNE1/UBE2S/PSMC3IP/RAD54B/MTBP/KNTC1/KIF4…	74
BP	GO:0000819	sister chromatid segregation	47/751	202/18723	4.11265e-23	3.11259e-20	2.72373e-20	NCAPH/KIF23/BUB1/TTK/CDCA5/KIF4A/BUB1B/KIF2C/PRC1/SPAG5/PLK1/RACGAP1/CDCA8/CDC6/ESPL1/KIFC1/NCAPG/KIF18B/TOP2A/CDC20/NEK2/NCAPG2/KIF14/ZWINT/NUF2/NDC80/DLGAP5/CENPE/AURKB/NUSAP1/MAD2L1/DSCC1/TRIP13/CCNB1/UBE2C/TACC3/CDT1/CENPF/ESCO2/KIF18A/PSRC1/KNTC1/KIF4B/CENPK/PTTG1/SMC1B/MAPK15	47
BP	GO:0098813	nuclear chromosome segregation	55/751	281/18723	5.90382e-23	3.82989e-20	3.35142e-20	NCAPH/KIF23/BUB1/TTK/CDCA5/KIF4A/BUB1B/KIF2C/PRC1/SPAG5/PLK1/RACGAP1/CDCA8/CDC6/ESPL1/KIFC1/NCAPG/KIF18B/TOP2A/CDC20/NEK2/NCAPG2/KIF14/ZWINT/NUF2/NDC80/DLGAP5/CENPE/AURKB/NUSAP1/MAD2L1/DSCC1/TRIP13/EME1/CCNB1/UBE2C/TACC3/CDT1/FAM83D/CENPF/BRIP1/ESCO2/KIF18A/PSRC1/CCNE1/ECT2/PSMC3IP/KNTC1/KIF4B/CENPK/CCNE2/PTTG1/TEX15/SMC1B/MAPK15	55
BP	GO:1902850	microtubule cytoskeleton organization involved in mitosis	32/751	147/18723	2.99247e-15	1.6986e-12	1.48639e-12	TPX2/CENPA/KIF23/TTK/KIF4A/PRC1/PLK1/RACGAP1/ESPL1/KIFC1/AURKA/KIF11/MYBL2/CDC20/NEK2/KIF15/NUF2/SPC25/NDC80/DLGAP5/CENPE/AURKB/NUSAP1/MAD2L1/STIL/CCNB1/TACC3/PSRC1/STMN1/KIF4B/WDR62/ANKFN1	32
BP	GO:0051983	regulation of chromosome segregation	24/751	91/18723	9.85165e-14	4.97071e-11	4.34971e-11	BUB1/TTK/BUB1B/KIF2C/PLK1/CDC6/ESPL1/ZWINT/NDC80/DLGAP5/CENPE/AURKB/MAD2L1/TRIP13/CCNB1/MKI67/CDCA2/UBE2C/TACC3/CDT1/CENPF/KNTC1/PTTG1/MAPK15	24
BP	GO:0007052	mitotic spindle organization	27/751	120/18723	1.90159e-13	8.63513e-11	7.55632e-11	TPX2/KIF23/TTK/KIF4A/PRC1/PLK1/RACGAP1/KIFC1/AURKA/KIF11/MYBL2/CDC20/NEK2/KIF15/NUF2/SPC25/NDC80/DLGAP5/CENPE/AURKB/STIL/CCNB1/TACC3/PSRC1/STMN1/KIF4B/WDR62	27
BP	GO:0007051	spindle organization	33/751	184/18723	3.88105e-13	1.38607e-10	1.2129e-10	TPX2/KIF23/TTK/KIF4A/PRC1/SPAG5/PLK1/RACGAP1/ESPL1/KIFC1/CCNB2/AURKA/KIF11/MYBL2/CDC20/NEK2/KIF15/NUF2/SPC25/NDC80/DLGAP5/CENPE/AURKB/ASPM/STIL/CCNB1/TACC3/PSRC1/STMN1/KIF4B/WDR62/TPPP/MAPK15	33
BP	GO:0033045	regulation of sister chromatid segregation	21/751	72/18723	3.96805e-13	1.38607e-10	1.2129e-10	BUB1/TTK/BUB1B/PLK1/CDC6/ESPL1/ZWINT/NDC80/DLGAP5/CENPE/AURKB/MAD2L1/TRIP13/CCNB1/UBE2C/TACC3/CDT1/CENPF/KNTC1/PTTG1/MAPK15	21
BP	GO:1905818	regulation of chromosome separation	21/751	72/18723	3.96805e-13	1.38607e-10	1.2129e-10	BUB1/TTK/BUB1B/PLK1/CDC6/ESPL1/ZWINT/NDC80/DLGAP5/CENPE/AURKB/MAD2L1/TRIP13/CCNB1/UBE2C/TACC3/CDT1/CENPF/KNTC1/PTTG1/MAPK15	21
BP	GO:0010965	regulation of mitotic sister chromatid separation	20/751	65/18723	4.68372e-13	1.41792e-10	1.24077e-10	BUB1/TTK/BUB1B/PLK1/CDC6/ESPL1/ZWINT/NDC80/DLGAP5/CENPE/AURKB/MAD2L1/TRIP13/CCNB1/UBE2C/TACC3/CDT1/CENPF/KNTC1/PTTG1	20
BP	GO:0044784	metaphase/anaphase transition of cell cycle	20/751	65/18723	4.68372e-13	1.41792e-10	1.24077e-10	BUB1/TTK/BUB1B/PLK1/CDC6/ESPL1/ZWINT/NDC80/DLGAP5/CENPE/AURKB/MAD2L1/TRIP13/CCNB1/UBE2C/TACC3/CDT1/CENPF/KNTC1/MAPK15	20
BP	GO:0051306	mitotic sister chromatid separation	20/751	67/18723	8.88121e-13	2.5206e-10	2.2057e-10	BUB1/TTK/BUB1B/PLK1/CDC6/ESPL1/ZWINT/NDC80/DLGAP5/CENPE/AURKB/MAD2L1/TRIP13/CCNB1/UBE2C/TACC3/CDT1/CENPF/KNTC1/PTTG1	20
BP	GO:0007088	regulation of mitotic nuclear division	25/751	110/18723	1.17413e-12	3.13631e-10	2.74449e-10	BUB1/TTK/BUB1B/PLK1/ESPL1/AURKA/NEK2/ZWINT/NDC80/DLGAP5/AURKB/NUSAP1/MAD2L1/CHEK1/CDC25C/TRIP13/CCNB1/MKI67/CDCA2/CDT1/CENPF/KIF20B/PKMYT1/MTBP/KNTC1	25
BP	GO:0007091	metaphase/anaphase transition of mitotic cell cycle	19/751	62/18723	1.95508e-12	4.93223e-10	4.31604e-10	BUB1/TTK/BUB1B/PLK1/CDC6/ESPL1/ZWINT/NDC80/DLGAP5/CENPE/AURKB/MAD2L1/TRIP13/CCNB1/UBE2C/TACC3/CDT1/CENPF/KNTC1	19
BP	GO:1902099	regulation of metaphase/anaphase transition of cell cycle	19/751	63/18723	2.69548e-12	6.4422e-10	5.63737e-10	BUB1/TTK/BUB1B/PLK1/CDC6/ESPL1/ZWINT/NDC80/DLGAP5/CENPE/AURKB/MAD2L1/TRIP13/CCNB1/UBE2C/CDT1/CENPF/KNTC1/MAPK15	19
BP	GO:0051304	chromosome separation	23/751	96/18723	2.89891e-12	6.58197e-10	5.75967e-10	BUB1/TTK/BUB1B/PLK1/CDC6/ESPL1/TOP2A/ZWINT/NDC80/DLGAP5/CENPE/AURKB/MAD2L1/TRIP13/EME1/CCNB1/UBE2C/TACC3/CDT1/CENPF/KNTC1/PTTG1/MAPK15	23
BP	GO:0051783	regulation of nuclear division	27/751	139/18723	7.77409e-12	1.68105e-09	1.47104e-09	BUB1/TTK/BUB1B/PLK1/ESPL1/AURKA/CDC20/NEK2/ZWINT/NDC80/DLGAP5/RAD51AP1/AURKB/NUSAP1/MAD2L1/CHEK1/CDC25C/TRIP13/CCNB1/MKI67/CDCA2/CDT1/CENPF/KIF20B/PKMYT1/MTBP/KNTC1	27
BP	GO:0030071	regulation of mitotic metaphase/anaphase transition	18/751	60/18723	1.12234e-11	2.31662e-09	2.0272e-09	BUB1/TTK/BUB1B/PLK1/CDC6/ESPL1/ZWINT/NDC80/DLGAP5/CENPE/AURKB/MAD2L1/TRIP13/CCNB1/UBE2C/CDT1/CENPF/KNTC1	18
BP	GO:1901987	regulation of cell cycle phase transition	47/751	390/18723	1.65624e-11	3.27e-09	2.86147e-09	BUB1/TTK/CDCA5/BUB1B/PLK1/CDC6/ESPL1/AURKA/CDC45/KIF14/ZWINT/CDC25A/NDC80/GTSE1/DLGAP5/CENPE/AURKB/ANLN/MAD2L1/CHEK1/CDC25C/BLM/DTL/TRIP13/EME1/CLSPN/BRCA1/CCNB1/CDK1/UBE2C/CDT1/FAM83D/CENPF/BRIP1/WDR76/EZH2/ATAD5/E2F1/MTBP/KNTC1/DNA2/CDC7/E2F7/HMGA2/SUSD2/MUC1/MAPK15	47
BP	GO:0044772	mitotic cell cycle phase transition	49/751	424/18723	2.7749e-11	5.25033e-09	4.5944e-09	BUB1/TTK/CDCA5/BUB1B/FOXM1/PLK1/CDC6/ESPL1/CCNA2/CCNB2/AURKA/KIF14/MELK/ZWINT/CDC25A/NDC80/GTSE1/DLGAP5/CENPE/AURKB/ANLN/MAD2L1/CHEK1/CDC25C/BLM/DTL/TRIP13/CLSPN/BRCA1/CCNB1/CDK1/UBE2C/TACC3/CDKN3/CDT1/CENPF/PKMYT1/CCNE1/EZH2/UBE2S/E2F1/MTBP/IQGAP3/KNTC1/CDC7/E2F7/CCNE2/HMGA2/MUC1	49
BP	GO:0000075	cell cycle checkpoint signaling	29/751	169/18723	3.214e-11	5.83791e-09	5.10857e-09	BUB1/TTK/BUB1B/PLK1/CDC6/CDC45/ZWINT/NDC80/GTSE1/AURKB/MAD2L1/CHEK1/BLM/DTL/TRIP13/EME1/CLSPN/BRCA1/CCNB1/CDK1/CDT1/CENPF/BRIP1/WDR76/E2F1/KNTC1/DNA2/HMGA2/MUC1	29
BP	GO:0006260	DNA replication	36/751	260/18723	8.47479e-11	1.48015e-08	1.29524e-08	MCM10/RRM2/CDC6/CCNA2/CDC45/RAD51/POLQ/CHEK1/DSCC1/BLM/GINS1/DTL/EME1/CDK1/MCM2/CDT1/MCM4/ESCO2/WDHD1/GINS4/E2F8/RFC4/GINS2/CCNE1/POLE2/ATAD5/PRIM1/HMGA1/DNA2/CDC7/E2F7/RECQL4/PIF1/FAM111B/CCNE2/NFIX	36
BP	GO:0007093	mitotic cell cycle checkpoint signaling	24/751	129/18723	2.88784e-10	4.85691e-08	4.25013e-08	BUB1/TTK/BUB1B/PLK1/CDC6/ZWINT/NDC80/GTSE1/AURKB/MAD2L1/CHEK1/BLM/DTL/TRIP13/EME1/CLSPN/BRCA1/CCNB1/CDK1/CDT1/CENPF/KNTC1/HMGA2/MUC1	24
BP	GO:0045839	negative regulation of mitotic nuclear division	15/751	48/18723	3.10002e-10	5.02757e-08	4.39946e-08	BUB1/TTK/BUB1B/PLK1/ZWINT/NDC80/AURKB/MAD2L1/CHEK1/TRIP13/CCNB1/CDT1/CENPF/MTBP/KNTC1	15
BP	GO:1901990	regulation of mitotic cell cycle phase transition	38/751	299/18723	3.23735e-10	5.06924e-08	4.43593e-08	BUB1/TTK/CDCA5/BUB1B/PLK1/CDC6/ESPL1/AURKA/KIF14/ZWINT/CDC25A/NDC80/GTSE1/DLGAP5/CENPE/AURKB/ANLN/MAD2L1/CHEK1/CDC25C/BLM/DTL/TRIP13/CLSPN/BRCA1/CCNB1/CDK1/UBE2C/CDT1/CENPF/EZH2/E2F1/MTBP/KNTC1/CDC7/E2F7/HMGA2/MUC1	38
BP	GO:0051321	meiotic cell cycle	35/751	261/18723	3.77656e-10	5.71645e-08	5.00228e-08	BUB1/TTK/BUB1B/EXO1/PLK1/ESPL1/CCNB2/AURKA/TOP2A/CDC20/NEK2/RAD54L/RAD51/NUF2/CDC25A/RAD51AP1/CDC25C/ASPM/TRIP13/EME1/XRCC2/BRIP1/PKMYT1/KIF18A/CCNE1/PSMC3IP/RAD54B/MND1/CCNE2/PTTG1/TEX15/DUSP13/SMC1B/RSPH1/MAPK15	35
BP	GO:0033046	negative regulation of sister chromatid segregation	14/751	43/18723	6.57875e-10	9.05276e-08	7.92178e-08	BUB1/TTK/BUB1B/PLK1/ZWINT/NDC80/AURKB/MAD2L1/TRIP13/CCNB1/CDT1/CENPF/KNTC1/PTTG1	14
BP	GO:0033048	negative regulation of mitotic sister chromatid segregation	14/751	43/18723	6.57875e-10	9.05276e-08	7.92178e-08	BUB1/TTK/BUB1B/PLK1/ZWINT/NDC80/AURKB/MAD2L1/TRIP13/CCNB1/CDT1/CENPF/KNTC1/PTTG1	14
BP	GO:2000816	negative regulation of mitotic sister chromatid separation	14/751	43/18723	6.57875e-10	9.05276e-08	7.92178e-08	BUB1/TTK/BUB1B/PLK1/ZWINT/NDC80/AURKB/MAD2L1/TRIP13/CCNB1/CDT1/CENPF/KNTC1/PTTG1	14
BP	GO:0034508	centromere complex assembly	12/751	30/18723	7.07062e-10	9.44344e-08	8.26365e-08	CENPO/CENPA/HJURP/CENPI/DLGAP5/CENPE/OIP5/CENPW/CENPF/HELLS/KNTC1/CENPK	12
BP	GO:0010948	negative regulation of cell cycle process	37/751	294/18723	7.32661e-10	9.50576e-08	8.31819e-08	BUB1/TTK/BUB1B/PLK1/CDC6/ESPL1/CDC45/NEK2/ZWINT/NDC80/GTSE1/AURKB/MAD2L1/CHEK1/BLM/DTL/TRIP13/EME1/CLSPN/BRCA1/CCNB1/CDK1/CDT1/CENPF/BRIP1/E2F8/WDR76/EZH2/E2F1/MTBP/KNTC1/DNA2/E2F7/PTTG1/HMGA2/SUSD2/MUC1	37
BP	GO:0051985	negative regulation of chromosome segregation	14/751	45/18723	1.29992e-09	1.52474e-07	1.33425e-07	BUB1/TTK/BUB1B/PLK1/ZWINT/NDC80/AURKB/MAD2L1/TRIP13/CCNB1/CDT1/CENPF/KNTC1/PTTG1	14
BP	GO:1905819	negative regulation of chromosome separation	14/751	45/18723	1.29992e-09	1.52474e-07	1.33425e-07	BUB1/TTK/BUB1B/PLK1/ZWINT/NDC80/AURKB/MAD2L1/TRIP13/CCNB1/CDT1/CENPF/KNTC1/PTTG1	14
BP	GO:0007094	mitotic spindle assembly checkpoint signaling	13/751	38/18723	1.34309e-09	1.52474e-07	1.33425e-07	BUB1/TTK/BUB1B/PLK1/ZWINT/NDC80/AURKB/MAD2L1/TRIP13/CCNB1/CDT1/CENPF/KNTC1	13
BP	GO:0071173	spindle assembly checkpoint signaling	13/751	38/18723	1.34309e-09	1.52474e-07	1.33425e-07	BUB1/TTK/BUB1B/PLK1/ZWINT/NDC80/AURKB/MAD2L1/TRIP13/CCNB1/CDT1/CENPF/KNTC1	13
BP	GO:0071174	mitotic spindle checkpoint signaling	13/751	38/18723	1.34309e-09	1.52474e-07	1.33425e-07	BUB1/TTK/BUB1B/PLK1/ZWINT/NDC80/AURKB/MAD2L1/TRIP13/CCNB1/CDT1/CENPF/KNTC1	13
BP	GO:0006261	DNA-dependent DNA replication	25/751	151/18723	1.59584e-09	1.75498e-07	1.53573e-07	MCM10/CDC6/CDC45/RAD51/POLQ/DSCC1/BLM/GINS1/EME1/MCM2/CDT1/MCM4/WDHD1/GINS4/E2F8/RFC4/CCNE1/POLE2/PRIM1/HMGA1/DNA2/CDC7/E2F7/RECQL4/CCNE2	25
BP	GO:0090068	positive regulation of cell cycle process	32/751	236/18723	1.62319e-09	1.75498e-07	1.53573e-07	KIF23/CDCA5/SPAG5/RACGAP1/CDC6/ESPL1/AURKA/KIF14/CDC25A/NDC80/DLGAP5/PLK4/RAD51AP1/AURKB/NUSAP1/MAD2L1/CDC25C/DTL/CCNB1/CDK1/UBE2C/CDT1/FAM83D/KIF20B/E2F8/EZH2/ECT2/ATAD5/MTBP/CDC7/E2F7/MAPK15	32
BP	GO:0033047	regulation of mitotic sister chromatid segregation	14/751	46/18723	1.80022e-09	1.90111e-07	1.6636e-07	BUB1/TTK/BUB1B/PLK1/ZWINT/NDC80/AURKB/MAD2L1/TRIP13/CCNB1/CDT1/CENPF/KNTC1/PTTG1	14
BP	GO:0031577	spindle checkpoint signaling	13/751	39/18723	1.94113e-09	2.00333e-07	1.75305e-07	BUB1/TTK/BUB1B/PLK1/ZWINT/NDC80/AURKB/MAD2L1/TRIP13/CCNB1/CDT1/CENPF/KNTC1	13
BP	GO:0045841	negative regulation of mitotic metaphase/anaphase transition	13/751	40/18723	2.77085e-09	2.79609e-07	2.44677e-07	BUB1/TTK/BUB1B/PLK1/ZWINT/NDC80/AURKB/MAD2L1/TRIP13/CCNB1/CDT1/CENPF/KNTC1	13
BP	GO:0051784	negative regulation of nuclear division	15/751	56/18723	3.41632e-09	3.37251e-07	2.95117e-07	BUB1/TTK/BUB1B/PLK1/ZWINT/NDC80/AURKB/MAD2L1/CHEK1/TRIP13/CCNB1/CDT1/CENPF/MTBP/KNTC1	15
BP	GO:0051310	metaphase plate congression	16/751	65/18723	3.95095e-09	3.81729e-07	3.34039e-07	CDCA5/KIF2C/SPAG5/CDCA8/KIFC1/KIF14/NUF2/NDC80/CENPE/AURKB/CCNB1/CDT1/FAM83D/CENPF/KIF18A/PSRC1	16
BP	GO:0045787	positive regulation of cell cycle	37/751	313/18723	4.18788e-09	3.96191e-07	3.46694e-07	KIF23/CDCA5/SPAG5/RACGAP1/CDC6/ESPL1/AURKA/KIF14/CDC25A/NDC80/DLGAP5/PLK4/RAD51AP1/AURKB/NUSAP1/MAD2L1/CHEK1/CDC25C/DTL/CCNB1/CDK1/UBE2C/CDT1/FAM83D/KIF20B/E2F8/PSRC1/EZH2/ECT2/ATAD5/MTBP/CDC7/E2F7/FOSL1/MAGEA4/FGFR2/MAPK15	37
BP	GO:1902100	negative regulation of metaphase/anaphase transition of cell cycle	13/751	42/18723	5.45534e-09	5.05565e-07	4.42404e-07	BUB1/TTK/BUB1B/PLK1/ZWINT/NDC80/AURKB/MAD2L1/TRIP13/CCNB1/CDT1/CENPF/KNTC1	13
BP	GO:1901988	negative regulation of cell cycle phase transition	32/751	249/18723	6.20771e-09	5.63784e-07	4.9335e-07	BUB1/TTK/BUB1B/PLK1/CDC6/CDC45/ZWINT/NDC80/GTSE1/AURKB/MAD2L1/CHEK1/BLM/DTL/TRIP13/EME1/CLSPN/BRCA1/CCNB1/CDK1/CDT1/CENPF/BRIP1/WDR76/EZH2/E2F1/KNTC1/DNA2/E2F7/HMGA2/SUSD2/MUC1	32
BP	GO:2001251	negative regulation of chromosome organization	18/751	86/18723	6.94882e-09	6.18717e-07	5.4142e-07	BUB1/TTK/BUB1B/PLK1/ESPL1/TOP2A/ZWINT/NDC80/AURKB/MAD2L1/TRIP13/CCNB1/MCM2/CDT1/CENPF/KNTC1/PIF1/PTTG1	18
BP	GO:0051383	kinetochore organization	10/751	23/18723	7.23366e-09	6.31693e-07	5.52774e-07	CENPA/NUF2/NDC80/DLGAP5/CENPE/CENPW/CDT1/CENPF/KNTC1/CENPK	10
BP	GO:1903046	meiotic cell cycle process	28/751	202/18723	1.04051e-08	8.91497e-07	7.80121e-07	BUB1/TTK/BUB1B/PLK1/ESPL1/CCNB2/AURKA/TOP2A/CDC20/RAD54L/RAD51/NUF2/CDC25A/RAD51AP1/CDC25C/ASPM/TRIP13/EME1/BRIP1/KIF18A/CCNE1/PSMC3IP/RAD54B/MND1/CCNE2/PTTG1/TEX15/MAPK15	28
BP	GO:0051303	establishment of chromosome localization	17/751	80/18723	1.42955e-08	1.20215e-06	1.05196e-06	CDCA5/KIF2C/SPAG5/CDCA8/KIFC1/KIF14/NUF2/NDC80/DLGAP5/CENPE/AURKB/CCNB1/CDT1/FAM83D/CENPF/KIF18A/PSRC1	17
BP	GO:0050000	chromosome localization	17/751	82/18723	2.11731e-08	1.74813e-06	1.52973e-06	CDCA5/KIF2C/SPAG5/CDCA8/KIFC1/KIF14/NUF2/NDC80/DLGAP5/CENPE/AURKB/CCNB1/CDT1/FAM83D/CENPF/KIF18A/PSRC1	17
BP	GO:0044839	cell cycle G2/M phase transition	23/751	148/18723	2.47048e-08	2.0033e-06	1.75302e-06	FOXM1/PLK1/CDC6/CCNA2/CCNB2/AURKA/KIF14/MELK/CDC25A/AURKB/CHEK1/CDC25C/BLM/DTL/CLSPN/BRCA1/CCNB1/CDK1/CENPF/PKMYT1/ATAD5/CDC7/HMGA2	23
BP	GO:0140013	meiotic nuclear division	26/751	185/18723	2.6122e-08	2.08105e-06	1.82106e-06	BUB1/TTK/BUB1B/PLK1/ESPL1/CCNB2/AURKA/TOP2A/CDC20/RAD54L/RAD51/NUF2/RAD51AP1/ASPM/TRIP13/EME1/BRIP1/KIF18A/CCNE1/PSMC3IP/RAD54B/MND1/CCNE2/PTTG1/TEX15/MAPK15	26
BP	GO:0007346	regulation of mitotic cell cycle	45/751	457/18723	2.81156e-08	2.20126e-06	1.92625e-06	BUB1/TTK/CDCA5/BUB1B/PLK1/CDC6/ESPL1/AURKA/NEK2/KIF14/ZWINT/CDC25A/NDC80/GTSE1/DLGAP5/CENPE/AURKB/ANLN/NUSAP1/MAD2L1/CHEK1/CDC25C/BLM/DTL/TRIP13/EME1/CLSPN/BRCA1/CCNB1/CDK1/MKI67/CDCA2/UBE2C/CDT1/CENPF/KIF20B/PKMYT1/EZH2/E2F1/MTBP/KNTC1/CDC7/E2F7/HMGA2/MUC1	45
BP	GO:0033044	regulation of chromosome organization	26/751	187/18723	3.26925e-08	2.51622e-06	2.20186e-06	BUB1/TTK/CDCA5/BUB1B/PLK1/CDC6/ESPL1/TOP2A/NEK2/ZWINT/NDC80/DLGAP5/CENPE/AURKB/MAD2L1/TRIP13/CCNB1/UBE2C/MCM2/TACC3/CDT1/CENPF/KNTC1/PIF1/PTTG1/MAPK15	26
BP	GO:0045786	negative regulation of cell cycle	40/751	385/18723	3.91862e-08	2.96574e-06	2.59523e-06	BUB1/TTK/BUB1B/PLK1/CDC6/ESPL1/CDC45/NEK2/ZWINT/NDC80/GTSE1/AURKB/MAD2L1/CHEK1/BLM/DTL/TRIP13/EME1/CLSPN/BRCA1/CCNB1/CDK1/CDT1/CENPF/BRIP1/E2F8/WDR76/EZH2/E2F1/MTBP/KNTC1/DNA2/E2F7/PTTG1/HMGA2/SUSD2/MUC1/ALOX15B/MYOCD/HPGD	40
BP	GO:1901991	negative regulation of mitotic cell cycle phase transition	25/751	179/18723	5.47854e-08	4.07837e-06	3.56885e-06	BUB1/TTK/BUB1B/PLK1/CDC6/ZWINT/NDC80/GTSE1/AURKB/MAD2L1/CHEK1/BLM/DTL/TRIP13/CLSPN/BRCA1/CCNB1/CDK1/CDT1/CENPF/EZH2/KNTC1/E2F7/HMGA2/MUC1	25
BP	GO:0007080	mitotic metaphase plate congression	13/751	50/18723	5.63723e-08	4.12882e-06	3.613e-06	CDCA5/KIF2C/CDCA8/KIFC1/KIF14/NUF2/NDC80/CENPE/AURKB/CCNB1/CDT1/KIF18A/PSRC1	13
BP	GO:0008608	attachment of spindle microtubules to kinetochore	11/751	35/18723	6.94615e-08	5.00674e-06	4.38124e-06	KIF2C/SPAG5/RACGAP1/NEK2/NUF2/NDC80/CENPE/AURKB/CCNB1/CDT1/ECT2	11
BP	GO:0061982	meiosis I cell cycle process	21/751	135/18723	9.80284e-08	6.95542e-06	6.08646e-06	PLK1/ESPL1/CCNB2/AURKA/TOP2A/RAD54L/RAD51/CDC25A/RAD51AP1/CDC25C/TRIP13/EME1/BRIP1/CCNE1/PSMC3IP/RAD54B/MND1/CCNE2/PTTG1/TEX15/MAPK15	21
BP	GO:1902749	regulation of cell cycle G2/M phase transition	18/751	102/18723	1.13034e-07	7.89674e-06	6.91018e-06	PLK1/CDC6/AURKA/KIF14/CDC25A/AURKB/CHEK1/CDC25C/BLM/DTL/CLSPN/BRCA1/CCNB1/CDK1/CENPF/ATAD5/CDC7/HMGA2	18
BP	GO:0006833	water transport	9/751	23/18723	1.2624e-07	8.60462e-06	7.52963e-06	AQP3/AQP1/AQP7/SLC14A1/AQP4/AQP5/AQP2/CFTR/SLC5A1	9
BP	GO:0000086	G2/M transition of mitotic cell cycle	21/751	137/18723	1.26957e-07	8.60462e-06	7.52963e-06	FOXM1/PLK1/CDC6/CCNA2/AURKA/KIF14/MELK/CDC25A/AURKB/CHEK1/CDC25C/BLM/DTL/CLSPN/BRCA1/CCNB1/CDK1/CENPF/PKMYT1/CDC7/HMGA2	21
BP	GO:0010389	regulation of G2/M transition of mitotic cell cycle	17/751	94/18723	1.75376e-07	1.16894e-05	1.0229e-05	PLK1/CDC6/AURKA/KIF14/CDC25A/AURKB/CHEK1/CDC25C/BLM/DTL/CLSPN/BRCA1/CCNB1/CDK1/CENPF/CDC7/HMGA2	17
BP	GO:0051302	regulation of cell division	24/751	177/18723	1.77619e-07	1.16894e-05	1.0229e-05	KIF23/PRC1/PLK1/RACGAP1/CDC6/KIF18B/AURKA/KIF14/PLK4/AURKB/ASPM/BLM/KIF20B/KIF20A/E2F8/ECT2/E2F7/FGF5/SUSD2/SHH/FGFR2/POU5F1/THBS4/FGF9	24
BP	GO:0032508	DNA duplex unwinding	16/751	84/18723	1.91127e-07	1.23987e-05	1.08497e-05	TOP2A/RAD54L/ERCC6L/RAD51/POLQ/DSCC1/BLM/MCM2/MCM4/BRIP1/RFC4/RAD54B/HMGA1/DNA2/RECQL4/PIF1	16
BP	GO:0051225	spindle assembly	19/751	117/18723	1.98478e-07	1.26942e-05	1.11083e-05	TPX2/KIF23/KIF4A/PRC1/SPAG5/PLK1/RACGAP1/KIFC1/CCNB2/AURKA/KIF11/MYBL2/CDC20/NEK2/KIF15/AURKB/ASPM/KIF4B/MAPK15	19
BP	GO:0090307	mitotic spindle assembly	14/751	65/18723	2.25569e-07	1.42265e-05	1.24492e-05	TPX2/KIF23/KIF4A/PRC1/PLK1/RACGAP1/KIFC1/KIF11/MYBL2/CDC20/NEK2/KIF15/AURKB/KIF4B	14
BP	GO:0007018	microtubule-based movement	38/751	382/18723	2.63304e-07	1.63789e-05	1.43327e-05	KIF23/KIF4A/KIF2C/KIFC1/KIF18B/KIF11/KIF14/KIF15/DLGAP5/CENPE/KIF20B/KIF20A/KIF18A/KIF4B/KIF3C/UCHL1/CABYR/KIF1A/GAS2L2/TMEM108/NME5/KIF6/AQP4/DNAI2/KIF12/DYNLRB2/SYBU/DNAH9/TEKT1/DNAH6/DNAH10/TCTE1/ZMYND10/DNAH12/DNAI1/TTC29/RSPH4A/ZBBX	38
BP	GO:0071459	protein localization to chromosome, centromeric region	9/751	25/18723	2.93586e-07	1.77838e-05	1.55621e-05	CENPA/TTK/BUB1B/NDC80/AURKB/CDK1/CDT1/MTBP/KNTC1	9
BP	GO:0042044	fluid transport	10/751	32/18723	2.93721e-07	1.77838e-05	1.55621e-05	SCNN1B/AQP3/AQP1/AQP7/SLC14A1/AQP4/AQP5/AQP2/CFTR/SLC5A1	10
BP	GO:0044786	cell cycle DNA replication	11/751	41/18723	4.22057e-07	2.52179e-05	2.20674e-05	CDC45/RAD51/BLM/GINS1/MCM2/CDT1/MCM4/E2F8/DNA2/CDC7/E2F7	11
BP	GO:0032392	DNA geometric change	16/751	90/18723	5.13251e-07	3.02685e-05	2.6487e-05	TOP2A/RAD54L/ERCC6L/RAD51/POLQ/DSCC1/BLM/MCM2/MCM4/BRIP1/RFC4/RAD54B/HMGA1/DNA2/RECQL4/PIF1	16
BP	GO:0006575	cellular modified amino acid metabolic process	24/751	188/18723	5.50104e-07	3.20259e-05	2.80249e-05	TYMS/MTHFD2/GGH/PLOD2/GCLC/FOLR1/GGTLC1/PLA2G10/HPGDS/CRYM/GNMT/CLIC3/DUOXA1/GGT3P/GGT6/DUOX1/PRODH/ACADL/CLIC5/DUOXA2/DUOX2/DIO1/IYD/GSTA1	24
BP	GO:0000281	mitotic cytokinesis	14/751	71/18723	7.12296e-07	4.02964e-05	3.52621e-05	CENPA/KIF23/KIF4A/PLK1/RACGAP1/ESPL1/CEP55/ANLN/NUSAP1/KIF20B/KIF20A/ECT2/STMN1/KIF4B	14
BP	GO:0009410	response to xenobiotic stimulus	42/751	462/18723	7.18096e-07	4.02964e-05	3.52621e-05	RAD54L/RAD51/CCNB1/CDK1/TYMS/CENPF/RAD54B/E2F1/GGH/DNMT3B/GAL/CSAG3/TRPA1/GCLC/CSAG2/FOSL1/UCHL1/HMGA2/ABCC2/HTR2C/CPS1/SCNN1B/ABCC6/FMO5/KCNQ1/MAOB/SLC26A5/HNF1B/ABCA3/GRIN2A/ACSM1/CPB2/SCGB1A1/LPL/DRD1/APOD/CYP2A6/CYP4F12/AADAC/UGT2B15/GSTA1/ALDH3A1	42
BP	GO:0071103	DNA conformation change	31/751	290/18723	7.18786e-07	4.02964e-05	3.52621e-05	NCAPH/CDCA5/HJURP/PLK1/NCAPG/TOP2A/NCAPG2/RAD54L/ERCC6L/RAD51/POLQ/NUSAP1/DSCC1/BLM/CCNB1/CDK1/OIP5/MCM2/CENPW/MCM4/HELLS/BRIP1/RFC4/ASF1B/RAD54B/HMGA1/DNA2/RECQL4/PIF1/HMGA2/ERN2	31
BP	GO:0140694	non-membrane-bounded organelle assembly	36/751	367/18723	7.60106e-07	4.20932e-05	3.68344e-05	TPX2/CENPA/KIF23/KIF4A/PRC1/SPAG5/PLK1/RACGAP1/KIFC1/CCNB2/AURKA/KIF11/MYBL2/CDC20/NEK2/KIF15/DLGAP5/PLK4/CENPE/AURKB/ANLN/ASPM/STIL/BRCA1/CENPW/CENPF/KNTC1/KIF4B/CENPK/WDR62/TNNT1/CAPN3/MYOZ1/PGM5/MYH11/MAPK15	36
BP	GO:0045132	meiotic chromosome segregation	16/751	93/18723	8.13917e-07	4.4e-05	3.8503e-05	BUB1/TTK/BUB1B/PLK1/ESPL1/TOP2A/NUF2/TRIP13/EME1/BRIP1/CCNE1/PSMC3IP/CCNE2/PTTG1/TEX15/MAPK15	16
BP	GO:0060993	kidney morphogenesis	16/751	93/18723	8.13917e-07	4.4e-05	3.8503e-05	GREM1/GREB1L/HOXA11/HOXD11/FOXD1/SHH/SOX8/IRX2/IRX3/LRRK2/TCF21/ERBB4/HNF1B/WNT11/IRX1/AGTR2	16
BP	GO:0045930	negative regulation of mitotic cell cycle	27/751	235/18723	9.19932e-07	4.9146e-05	4.30061e-05	BUB1/TTK/BUB1B/PLK1/CDC6/ZWINT/NDC80/GTSE1/AURKB/MAD2L1/CHEK1/BLM/DTL/TRIP13/EME1/CLSPN/BRCA1/CCNB1/CDK1/CDT1/CENPF/EZH2/MTBP/KNTC1/E2F7/HMGA2/MUC1	27
BP	GO:0072028	nephron morphogenesis	14/751	76/18723	1.68902e-06	8.91842e-05	7.80423e-05	GREM1/GREB1L/HOXA11/HOXD11/FOXD1/SHH/SOX8/IRX2/IRX3/TCF21/ERBB4/WNT11/IRX1/AGTR2	14
BP	GO:0000910	cytokinesis	22/751	173/18723	1.72937e-06	9.0265e-05	7.8988e-05	CENPA/KIF23/KIF4A/PRC1/PLK1/RACGAP1/CDC6/ESPL1/AURKA/KIF14/CEP55/PLK4/AURKB/ANLN/NUSAP1/KIF20B/KIF20A/E2F8/ECT2/STMN1/KIF4B/E2F7	22
BP	GO:0031570	DNA integrity checkpoint signaling	18/751	123/18723	1.98921e-06	0.000102648	8.98236e-05	PLK1/CDC6/CDC45/GTSE1/CHEK1/BLM/DTL/EME1/CLSPN/BRCA1/CDK1/CDT1/BRIP1/WDR76/E2F1/DNA2/HMGA2/MUC1	18
BP	GO:0030261	chromosome condensation	11/751	48/18723	2.33569e-06	0.000119173	0.000104284	NCAPH/CDCA5/PLK1/NCAPG/TOP2A/NCAPG2/NUSAP1/CCNB1/CDK1/HMGA2/ERN2	11
BP	GO:0042445	hormone metabolic process	25/751	218/18723	2.39452e-06	0.000120817	0.000105723	STC2/GAL/PCSK1/AKR1B15/CRABP1/KLK6/SCNN1B/SHH/HSD17B6/ADH1B/ADH1A/CRYM/DUOXA1/DUOX1/CTSG/CPA3/DUOXA2/DUOX2/ADH1C/DIO1/PCSK2/IYD/HSD17B2/UGT2B15/CHST9	25
BP	GO:0000727	double-strand break repair via break-induced replication	6/751	12/18723	3.06632e-06	0.00015135	0.000132441	CDC45/MCM2/MCM4/GINS4/GINS2/CDC7	6
BP	GO:0051255	spindle midzone assembly	6/751	12/18723	3.06632e-06	0.00015135	0.000132441	KIF23/KIF4A/PRC1/RACGAP1/AURKB/KIF4B	6
BP	GO:1901989	positive regulation of cell cycle phase transition	17/751	115/18723	3.30886e-06	0.000161565	0.00014138	CDCA5/CDC6/ESPL1/CDC25A/DLGAP5/CDC25C/DTL/CCNB1/CDK1/UBE2C/CDT1/FAM83D/EZH2/ATAD5/MTBP/CDC7/MAPK15	17
BP	GO:0051382	kinetochore assembly	7/751	18/18723	3.50954e-06	0.00016954	0.000148359	CENPA/DLGAP5/CENPE/CENPW/CENPF/KNTC1/CENPK	7
BP	GO:0019731	antibacterial humoral response	12/751	60/18723	3.78152e-06	0.000180757	0.000158175	FGB/FGA/PLA2G1B/SFTPD/WFDC2/ELANE/PGC/SPINK5/SLPI/DMBT1/CTSG/LTF	12
BP	GO:0007127	meiosis I	18/751	129/18723	3.99055e-06	0.000188761	0.000165179	PLK1/ESPL1/CCNB2/AURKA/TOP2A/RAD54L/RAD51/RAD51AP1/TRIP13/EME1/BRIP1/CCNE1/PSMC3IP/RAD54B/MND1/CCNE2/PTTG1/TEX15	18
BP	GO:0015850	organic hydroxy compound transport	29/751	284/18723	4.08535e-06	0.000191254	0.00016736	RAB3B/GAL/SYT1/SLC5A12/ABCC2/NPC2/SLC22A3/SHH/ABCA8/PLA2G10/KCNQ1/CLU/MAOB/AQP3/AQP1/AQP7/ABCA3/SYT15/ADRA2A/SLC18A2/AQP2/CFTR/CNR1/DRD1/SYT8/MAPK15/NR0B2/SLC5A1/AGTR2	29
BP	GO:0072078	nephron tubule morphogenesis	13/751	71/18723	4.24278e-06	0.000196596	0.000172035	GREM1/GREB1L/HOXA11/HOXD11/FOXD1/SHH/SOX8/IRX2/IRX3/TCF21/WNT11/IRX1/AGTR2	13
BP	GO:0034501	protein localization to kinetochore	7/751	19/18723	5.36464e-06	0.000243608	0.000213174	TTK/NDC80/AURKB/CDK1/CDT1/MTBP/KNTC1	7
BP	GO:1903083	protein localization to condensed chromosome	7/751	19/18723	5.36464e-06	0.000243608	0.000213174	TTK/NDC80/AURKB/CDK1/CDT1/MTBP/KNTC1	7
BP	GO:0051988	regulation of attachment of spindle microtubules to kinetochore	6/751	13/18723	5.50114e-06	0.000247333	0.000216433	SPAG5/RACGAP1/NEK2/AURKB/CCNB1/ECT2	6
BP	GO:0072088	nephron epithelium morphogenesis	13/751	73/18723	5.85097e-06	0.000260483	0.00022794	GREM1/GREB1L/HOXA11/HOXD11/FOXD1/SHH/SOX8/IRX2/IRX3/TCF21/WNT11/IRX1/AGTR2	13
BP	GO:0001655	urogenital system development	32/751	338/18723	6.54702e-06	0.000288641	0.000252581	CENPF/HELLS/HOXD13/GREM1/GREB1L/HOXA11/HOXD11/FOXD1/SERPINB5/CTSH/ROBO2/SHH/SOX8/IRX2/IRX3/ALOX15B/LRRK2/TCF21/ERBB4/MYOCD/COL4A3/KLF15/HNF1B/HPGD/FGFR2/WNT11/IRX1/COL4A4/ZBTB16/AQP2/FREM2/AGTR2	32
BP	GO:0061333	renal tubule morphogenesis	13/751	75/18723	7.97516e-06	0.000348223	0.000304719	GREM1/GREB1L/HOXA11/HOXD11/FOXD1/SHH/SOX8/IRX2/IRX3/TCF21/WNT11/IRX1/AGTR2	13
BP	GO:0006302	double-strand break repair	26/751	251/18723	9.85983e-06	0.000426414	0.000373141	CDCA5/FOXM1/CDC45/RAD54L/RAD51/POLQ/RAD51AP1/CHEK1/BLM/TRIP13/EME1/BRCA1/MCM2/XRCC2/MCM4/FANCB/BRIP1/ESCO2/GINS4/GINS2/RAD54B/DNA2/CDC7/RECQL4/TEX15/HMGA2	26
BP	GO:0061640	cytoskeleton-dependent cytokinesis	15/751	100/18723	1.03235e-05	0.000442255	0.000387003	CENPA/KIF23/KIF4A/PLK1/RACGAP1/ESPL1/CEP55/AURKB/ANLN/NUSAP1/KIF20B/KIF20A/ECT2/STMN1/KIF4B	15
BP	GO:0000724	double-strand break repair via homologous recombination	18/751	138/18723	1.04395e-05	0.000443046	0.000387696	CDC45/RAD54L/RAD51/POLQ/RAD51AP1/CHEK1/BLM/BRCA1/MCM2/XRCC2/MCM4/FANCB/GINS4/GINS2/RAD54B/CDC7/RECQL4/TEX15	18
BP	GO:0033260	nuclear DNA replication	9/751	37/18723	1.15979e-05	0.000487651	0.000426727	CDC45/RAD51/BLM/GINS1/MCM2/CDT1/MCM4/DNA2/CDC7	9
BP	GO:0000725	recombinational repair	18/751	140/18723	1.27692e-05	0.000531972	0.000465512	CDC45/RAD54L/RAD51/POLQ/RAD51AP1/CHEK1/BLM/BRCA1/MCM2/XRCC2/MCM4/FANCB/GINS4/GINS2/RAD54B/CDC7/RECQL4/TEX15	18
BP	GO:0006268	DNA unwinding involved in DNA replication	6/751	15/18723	1.49744e-05	0.000610438	0.000534175	RAD51/BLM/MCM2/MCM4/HMGA1/RECQL4	6
BP	GO:0051315	attachment of mitotic spindle microtubules to kinetochore	6/751	15/18723	1.49744e-05	0.000610438	0.000534175	KIF2C/NUF2/NDC80/CENPE/AURKB/CDT1	6
BP	GO:0072080	nephron tubule development	14/751	91/18723	1.50559e-05	0.000610438	0.000534175	GREM1/GREB1L/HOXA11/HOXD11/FOXD1/SHH/SOX8/IRX2/IRX3/TCF21/HNF1B/WNT11/IRX1/AGTR2	14
BP	GO:0072006	nephron development	18/751	142/18723	1.55539e-05	0.000625045	0.000546957	GREM1/GREB1L/HOXA11/HOXD11/FOXD1/SHH/SOX8/IRX2/IRX3/TCF21/ERBB4/COL4A3/KLF15/HNF1B/WNT11/IRX1/COL4A4/AGTR2	18
BP	GO:0032465	regulation of cytokinesis	14/751	92/18723	1.71131e-05	0.000681672	0.000596509	KIF23/PRC1/PLK1/RACGAP1/CDC6/AURKA/KIF14/PLK4/AURKB/KIF20B/KIF20A/E2F8/ECT2/E2F7	14
BP	GO:0000079	regulation of cyclin-dependent protein serine/threonine kinase activity	14/751	94/18723	2.1983e-05	0.000860558	0.000753047	PLK1/CDC6/CCNA2/CCNB2/CDC25A/CDC25C/BLM/CCNB1/CDKN3/PKMYT1/PSRC1/CCNE1/CCNE2/MYOCD	14
BP	GO:0061326	renal tubule development	14/751	94/18723	2.1983e-05	0.000860558	0.000753047	GREM1/GREB1L/HOXA11/HOXD11/FOXD1/SHH/SOX8/IRX2/IRX3/TCF21/HNF1B/WNT11/IRX1/AGTR2	14
BP	GO:0009954	proximal/distal pattern formation	8/751	32/18723	2.88323e-05	0.00111904	0.000979234	GREM1/SP8/HOXA11/HOXA10/HOXB9/IRX2/IRX3/IRX1	8
BP	GO:0072009	nephron epithelium development	15/751	109/18723	2.9625e-05	0.00114006	0.000997629	GREM1/GREB1L/HOXA11/HOXD11/FOXD1/SHH/SOX8/IRX2/IRX3/TCF21/KLF15/HNF1B/WNT11/IRX1/AGTR2	15
BP	GO:0072073	kidney epithelium development	17/751	136/18723	3.19441e-05	0.00121818	0.00106599	GREM1/GREB1L/HOXA11/HOXD11/FOXD1/ROBO2/SHH/SOX8/IRX2/IRX3/TCF21/KLF15/HNF1B/FGFR2/WNT11/IRX1/AGTR2	17
BP	GO:0001656	metanephros development	13/751	85/18723	3.21915e-05	0.00121818	0.00106599	GREM1/GREB1L/HOXA11/FOXD1/CTSH/ROBO2/SHH/SOX8/IRX2/IRX3/TCF21/IRX1/AQP2	13
BP	GO:1904029	regulation of cyclin-dependent protein kinase activity	14/751	98/18723	3.54969e-05	0.00132459	0.00115911	PLK1/CDC6/CCNA2/CCNB2/CDC25A/CDC25C/BLM/CCNB1/CDKN3/PKMYT1/PSRC1/CCNE1/CCNE2/MYOCD	14
BP	GO:0072001	renal system development	28/751	302/18723	3.55869e-05	0.00132459	0.00115911	CENPF/GREM1/GREB1L/HOXA11/HOXD11/FOXD1/CTSH/ROBO2/SHH/SOX8/IRX2/IRX3/LRRK2/TCF21/ERBB4/MYOCD/COL4A3/KLF15/HNF1B/HPGD/FGFR2/WNT11/IRX1/COL4A4/ZBTB16/AQP2/FREM2/AGTR2	28
BP	GO:0007389	pattern specification process	36/751	436/18723	3.63067e-05	0.0013404	0.00117294	AURKA/STIL/XRCC2/GBX2/STC1/HOXD13/GREM1/SP8/SEMA3A/HOXA11/LHX2/HOXD11/DLL3/FOXD1/HOXA10/HOXB9/BARX1/ROBO2/FOLR1/SHH/FOXA2/IRX2/IRX3/ERBB4/GATA5/DAAM2/FGFR2/NKX2-1/WNT11/IRX1/DNAI2/ZBTB16/IHH/HHIP/SOSTDC1/DNAI1	36
BP	GO:0044771	meiotic cell cycle phase transition	5/751	11/18723	3.86901e-05	0.00141687	0.00123986	TTK/CCNB2/CDC25A/CDC25C/MAPK15	5
BP	GO:1903522	regulation of blood circulation	25/751	256/18723	3.93819e-05	0.00143067	0.00125193	SHOX2/DSP/STC1/KCNMB4/SEMA3A/PKP2/NMU/FGB/FGA/FXYD1/SCN4B/ATP1A2/TNNI3K/KCNQ1/HOPX/IRX3/CASQ2/CASR/ADRA2A/CACNA1D/AGER/DES/HCN4/ADRB1/AGTR2	25
BP	GO:0001763	morphogenesis of a branching structure	21/751	196/18723	4.20584e-05	0.00151577	0.0013264	SHOX2/GBX2/HOXD13/GREM1/SEMA3A/GREB1L/HOXA11/HOXD11/FOXD1/CTSH/SHH/RSPO2/SOX8/LRRK2/TCF21/CASR/FGFR2/NKX2-1/IHH/HHIP/AGTR2	21
BP	GO:0006310	DNA recombination	28/751	305/18723	4.24486e-05	0.00151779	0.00132817	EXO1/KPNA2/TOP2A/CDC45/RAD54L/RAD51/POLQ/RAD51AP1/CHEK1/BLM/TRIP13/EME1/BRCA1/MCM2/XRCC2/MCM4/FANCB/BRIP1/GINS4/GINS2/PSMC3IP/RAD54B/CDC7/MND1/RECQL4/PIF1/TEX15/ZSCAN4	28
BP	GO:0006270	DNA replication initiation	8/751	34/18723	4.63551e-05	0.00163177	0.00142791	MCM10/CDC6/CDC45/MCM2/CDT1/MCM4/CCNE1/CCNE2	8
BP	GO:0007095	mitotic G2 DNA damage checkpoint signaling	8/751	34/18723	4.63551e-05	0.00163177	0.00142791	PLK1/CHEK1/BLM/DTL/CLSPN/BRCA1/CDK1/HMGA2	8
BP	GO:0031099	regeneration	21/751	198/18723	4.88505e-05	0.00170638	0.0014932	CCNA2/AURKA/CCNB1/CDK1/TYMS/EZH2/KLK6/FOLR1/CAPN3/HOPX/RTN4RL1/ERBB4/MYOZ1/SGCA/LGR6/IHH/CPB2/APOD/NR0B2/BAAT/TM4SF4	21
BP	GO:0051782	negative regulation of cell division	6/751	18/18723	5.00863e-05	0.0017362	0.00151929	AURKB/ASPM/BLM/E2F8/E2F7/SUSD2	6
BP	GO:0001822	kidney development	27/751	293/18723	5.42234e-05	0.00186537	0.00163232	CENPF/GREM1/GREB1L/HOXA11/HOXD11/FOXD1/CTSH/ROBO2/SHH/SOX8/IRX2/IRX3/LRRK2/TCF21/ERBB4/COL4A3/KLF15/HNF1B/HPGD/FGFR2/WNT11/IRX1/COL4A4/ZBTB16/AQP2/FREM2/AGTR2	27
BP	GO:0003018	vascular process in circulatory system	25/751	263/18723	6.1362e-05	0.00209508	0.00183333	SLC2A1/SLC7A5/KCNMB4/GCLC/SLC6A17/ABCC2/HTR1D/FGB/CPS1/FGA/SCNN1B/SLC22A3/ATP1A2/ATP8A1/SLC15A2/SLC4A4/CASR/ADRA2A/AZU1/AGER/DRD1/ADRB1/SLC6A20/SLC5A1/AGTR2	25
BP	GO:0042403	thyroid hormone metabolic process	7/751	27/18723	7.14024e-05	0.00241969	0.00211739	CRYM/DUOXA1/DUOX1/DUOXA2/DUOX2/DIO1/IYD	7
BP	GO:0044818	mitotic G2/M transition checkpoint	9/751	46/18723	7.43465e-05	0.0025008	0.00218837	PLK1/CDC6/CHEK1/BLM/DTL/CLSPN/BRCA1/CDK1/HMGA2	9
BP	GO:0034502	protein localization to chromosome	13/751	92/18723	7.52e-05	0.00251091	0.00219721	CENPA/TTK/CDCA5/BUB1B/PLK1/NDC80/AURKB/CDK1/CDT1/ESCO2/EZH2/MTBP/KNTC1	13
BP	GO:0051591	response to cAMP	13/751	93/18723	8.42652e-05	0.00277281	0.0024264	STC1/PTPRN/FOSL1/CPS1/KCNQ1/AQP1/GPD1/DUOX1/CFTR/PENK/DUOX2/HCN4/ALDH3A1	13
BP	GO:1901992	positive regulation of mitotic cell cycle phase transition	13/751	93/18723	8.42652e-05	0.00277281	0.0024264	CDCA5/CDC6/ESPL1/CDC25A/DLGAP5/CDC25C/DTL/CCNB1/CDK1/UBE2C/CDT1/MTBP/CDC7	13
BP	GO:0007131	reciprocal meiotic recombination	10/751	58/18723	9.24903e-05	0.00297871	0.00260658	TOP2A/RAD54L/RAD51/RAD51AP1/TRIP13/EME1/BRIP1/PSMC3IP/RAD54B/MND1	10
BP	GO:0086065	cell communication involved in cardiac conduction	10/751	58/18723	9.24903e-05	0.00297871	0.00260658	DSP/PKP2/SCN4B/ATP1A2/TNNI3K/KCNQ1/IRX3/CASQ2/CACNA1D/HCN4	10
BP	GO:0140527	reciprocal homologous recombination	10/751	58/18723	9.24903e-05	0.00297871	0.00260658	TOP2A/RAD54L/RAD51/RAD51AP1/TRIP13/EME1/BRIP1/PSMC3IP/RAD54B/MND1	10
BP	GO:0015791	polyol transport	5/751	13/18723	0.000100782	0.00320037	0.00280054	AQP3/AQP1/AQP7/AQP2/SLC5A1	5
BP	GO:0019755	one-carbon compound transport	5/751	13/18723	0.000100782	0.00320037	0.00280054	AQP3/AQP1/AQP7/SLC14A1/AQP5	5
BP	GO:0001823	mesonephros development	13/751	96/18723	0.000117363	0.003701	0.00323863	GREM1/GREB1L/HOXA11/HOXD11/FOXD1/ROBO2/SHH/SOX8/TCF21/FGFR2/WNT11/ZBTB16/AGTR2	13
BP	GO:0048754	branching morphogenesis of an epithelial tube	17/751	151/18723	0.000120479	0.00377308	0.0033017	GBX2/GREM1/GREB1L/HOXA11/HOXD11/FOXD1/CTSH/SHH/RSPO2/SOX8/TCF21/CASR/FGFR2/NKX2-1/IHH/HHIP/AGTR2	17
BP	GO:0006690	icosanoid metabolic process	15/751	123/18723	0.000121785	0.00378784	0.00331462	MGLL/LTC4S/GGTLC1/PLA2G10/PLA2G4F/PLA2G1B/HPGDS/ALOX15B/HPGD/GGT3P/CYP4Z1/GGT6/CYP2A6/CYP4F12/GSTA1	15
BP	GO:0010972	negative regulation of G2/M transition of mitotic cell cycle	10/751	60/18723	0.000124329	0.0037891	0.00331572	PLK1/CDC6/AURKB/CHEK1/BLM/DTL/CLSPN/BRCA1/CDK1/HMGA2	10
BP	GO:0031638	zymogen activation	10/751	60/18723	0.000124329	0.0037891	0.00331572	FGB/FGA/CTSH/F11/GRIN2A/CLEC3B/CPB2/PRSS12/APOH/HP	10
BP	GO:0035825	homologous recombination	10/751	60/18723	0.000124329	0.0037891	0.00331572	TOP2A/RAD54L/RAD51/RAD51AP1/TRIP13/EME1/BRIP1/PSMC3IP/RAD54B/MND1	10
BP	GO:0015844	monoamine transport	12/751	84/18723	0.00012667	0.00383474	0.00335566	RAB3B/SYT1/SLC22A3/MAOB/SYT15/ADRA2A/SLC18A2/CNR1/DRD1/SYT8/MAPK15/AGTR2	12
BP	GO:0018958	phenol-containing compound metabolic process	14/751	110/18723	0.000128345	0.0038597	0.0033775	PAH/CRYM/MAOB/GRIN2A/DUOXA1/DUOX1/DRD1/OCA2/TYRP1/DUOXA2/DUOX2/DIO1/IYD/AGTR2	14
BP	GO:0042246	tissue regeneration	11/751	72/18723	0.000130203	0.00388981	0.00340385	CCNB1/EZH2/KLK6/CAPN3/HOPX/ERBB4/MYOZ1/SGCA/LGR6/APOD/TM4SF4	11
BP	GO:0031960	response to corticosteroid	18/751	167/18723	0.00013484	0.00400202	0.00350204	TYMS/DNMT3B/STC1/FOSL1/ABCC2/CPS1/SCNN1B/NTRK3/ALPL/MAOB/AQP1/ABCA3/S100B/SCNN1G/SCGB1A1/UCN3/AGTR2/ALDH3A1	18
BP	GO:0061138	morphogenesis of a branching epithelium	19/751	182/18723	0.000135842	0.00400558	0.00350516	GBX2/HOXD13/GREM1/SEMA3A/GREB1L/HOXA11/HOXD11/FOXD1/CTSH/SHH/RSPO2/SOX8/TCF21/CASR/FGFR2/NKX2-1/IHH/HHIP/AGTR2	19
BP	GO:0044774	mitotic DNA integrity checkpoint signaling	12/751	85/18723	0.000142201	0.00416604	0.00364557	PLK1/CDC6/GTSE1/CHEK1/BLM/DTL/EME1/CLSPN/BRCA1/CDK1/HMGA2/MUC1	12
BP	GO:0015872	dopamine transport	9/751	50/18723	0.000146509	0.00424883	0.00371801	RAB3B/SYT1/SLC22A3/SYT15/SLC18A2/CNR1/DRD1/SYT8/MAPK15	9
BP	GO:1902751	positive regulation of cell cycle G2/M phase transition	7/751	30/18723	0.000147384	0.00424883	0.00371801	CDC25A/CDC25C/DTL/CCNB1/CDK1/ATAD5/CDC7	7
BP	GO:0051937	catecholamine transport	11/751	73/18723	0.000147834	0.00424883	0.00371801	RAB3B/SYT1/SLC22A3/SYT15/ADRA2A/SLC18A2/CNR1/DRD1/SYT8/MAPK15/AGTR2	11
BP	GO:0002475	antigen processing and presentation via MHC class Ib	5/751	14/18723	0.000151606	0.00430276	0.00376521	CD1E/CD1C/CD1A/CD1B/AZGP1	5
BP	GO:1902969	mitotic DNA replication	5/751	14/18723	0.000151606	0.00430276	0.00376521	CDC45/RAD51/GINS1/MCM2/MCM4	5
BP	GO:0060675	ureteric bud morphogenesis	10/751	62/18723	0.000164961	0.00462399	0.0040463	GREM1/GREB1L/HOXA11/HOXD11/FOXD1/SHH/SOX8/TCF21/WNT11/AGTR2	10
BP	GO:1902750	negative regulation of cell cycle G2/M phase transition	10/751	62/18723	0.000164961	0.00462399	0.0040463	PLK1/CDC6/AURKB/CHEK1/BLM/DTL/CLSPN/BRCA1/CDK1/HMGA2	10
BP	GO:0001578	microtubule bundle formation	14/751	113/18723	0.000171534	0.00477876	0.00418174	PRC1/PLK1/KIF20A/PSRC1/TPPP/GAS2L2/TPPP3/DNAI2/RSPH1/DNAJB13/CAPN6/ZMYND10/DNAI1/RSPH4A	14
BP	GO:0010639	negative regulation of organelle organization	29/751	348/18723	0.000173531	0.00478771	0.00418957	TPX2/BUB1/TTK/BUB1B/PLK1/ESPL1/TOP2A/ZWINT/NDC80/AURKB/MAD2L1/CHEK1/TRIP13/BRCA1/CCNB1/MCM2/CDT1/CENPF/MTBP/KNTC1/STMN1/PIF1/PFN2/PTTG1/GCLC/DLC1/CLU/MYOC/LRRK2	29
BP	GO:0003002	regionalization	28/751	331/18723	0.000173964	0.00478771	0.00418957	AURKA/XRCC2/GBX2/HOXD13/GREM1/SP8/SEMA3A/HOXA11/LHX2/HOXD11/DLL3/FOXD1/HOXA10/HOXB9/BARX1/ROBO2/SHH/FOXA2/IRX2/IRX3/GATA5/FGFR2/NKX2-1/WNT11/IRX1/ZBTB16/HHIP/SOSTDC1	28
BP	GO:0150104	transport across blood-brain barrier	12/751	87/18723	0.000178199	0.00487471	0.00426571	SLC2A1/SLC7A5/SLC6A17/ABCC2/SLC22A3/ATP1A2/ATP8A1/SLC15A2/SLC4A4/AGER/SLC6A20/SLC5A1	12
BP	GO:0021988	olfactory lobe development	7/751	31/18723	0.000183836	0.00499879	0.00437428	KIF14/SEMA3A/LHX2/ROBO2/ATP1A2/LRRK2/ERBB4	7
BP	GO:0072171	mesonephric tubule morphogenesis	10/751	63/18723	0.00018914	0.00511242	0.00447372	GREM1/GREB1L/HOXA11/HOXD11/FOXD1/SHH/SOX8/TCF21/WNT11/AGTR2	10
BP	GO:0010232	vascular transport	12/751	88/18723	0.000198939	0.00534546	0.00467764	SLC2A1/SLC7A5/SLC6A17/ABCC2/SLC22A3/ATP1A2/ATP8A1/SLC15A2/SLC4A4/AGER/SLC6A20/SLC5A1	12
BP	GO:0000077	DNA damage checkpoint signaling	14/751	115/18723	0.000206843	0.00552514	0.00483487	PLK1/GTSE1/CHEK1/BLM/DTL/EME1/CLSPN/BRCA1/CDK1/BRIP1/WDR76/E2F1/HMGA2/MUC1	14
BP	GO:0030198	extracellular matrix organization	26/751	301/18723	0.000211026	0.00560392	0.00490381	GREM1/ADAMTS20/MMP12/COL11A1/SERPINB5/COL2A1/ADAMTS8/MFAP4/CHADL/ELN/MMP28/TNXB/HPSE2/HAS3/COL4A3/ELANE/MYH11/TPSAB1/SPINK5/COL4A4/CTSG/IHH/CPB2/DPP4/COL6A6/COL17A1	26
BP	GO:0030104	water homeostasis	10/751	64/18723	0.00021623	0.00570872	0.00499552	STMN1/SCNN1B/SCTR/AQP3/AQP1/AQP4/SCNN1G/AQP2/CFTR/CYP4F12	10
BP	GO:0051781	positive regulation of cell division	12/751	89/18723	0.000221702	0.00580308	0.00507809	KIF23/RACGAP1/CDC6/KIF14/AURKB/KIF20B/ECT2/FGF5/SHH/FGFR2/THBS4/FGF9	12
BP	GO:0043062	extracellular structure organization	26/751	302/18723	0.00022236	0.00580308	0.00507809	GREM1/ADAMTS20/MMP12/COL11A1/SERPINB5/COL2A1/ADAMTS8/MFAP4/CHADL/ELN/MMP28/TNXB/HPSE2/HAS3/COL4A3/ELANE/MYH11/TPSAB1/SPINK5/COL4A4/CTSG/IHH/CPB2/DPP4/COL6A6/COL17A1	26
BP	GO:0048608	reproductive structure development	33/751	424/18723	0.000229783	0.00596255	0.00521764	PLK4/ASPM/BRIP1/KIF18A/E2F8/E2F7/STC2/STC1/PTPRN/HOXD13/PLAC1/SEMA3A/GREB1L/HOXA11/FOSL1/SERPINB5/HOXA10/NR0B1/ROBO2/SHH/IRX5/SOX8/ALOX15B/GJB1/TCF21/TPPP3/MYOCD/FGFR2/NKX2-1/DLX3/FGF9/RETN/HSD17B2	33
BP	GO:0002027	regulation of heart rate	13/751	103/18723	0.00024074	0.00621137	0.00543537	SHOX2/DSP/SEMA3A/PKP2/NMU/SCN4B/TNNI3K/KCNQ1/CASQ2/CACNA1D/HCN4/ADRB1/AGTR2	13
BP	GO:0045229	external encapsulating structure organization	26/751	304/18723	0.000246658	0.00632811	0.00553753	GREM1/ADAMTS20/MMP12/COL11A1/SERPINB5/COL2A1/ADAMTS8/MFAP4/CHADL/ELN/MMP28/TNXB/HPSE2/HAS3/COL4A3/ELANE/MYH11/TPSAB1/SPINK5/COL4A4/CTSG/IHH/CPB2/DPP4/COL6A6/COL17A1	26
BP	GO:0061458	reproductive system development	33/751	427/18723	0.000261207	0.00666371	0.0058312	PLK4/ASPM/BRIP1/KIF18A/E2F8/E2F7/STC2/STC1/PTPRN/HOXD13/PLAC1/SEMA3A/GREB1L/HOXA11/FOSL1/SERPINB5/HOXA10/NR0B1/ROBO2/SHH/IRX5/SOX8/ALOX15B/GJB1/TCF21/TPPP3/MYOCD/FGFR2/NKX2-1/DLX3/FGF9/RETN/HSD17B2	33
BP	GO:0009914	hormone transport	26/751	306/18723	0.00027328	0.00691075	0.00604738	SLC7A5/GAL/PTPRN/RIMS2/ABCC2/HTR2C/NMU/FOXD1/FGB/FGA/KCNQ1/FOXA2/CRYM/HNF1B/CASR/ADRA2A/CFTR/SYBU/FAM3D/DPP4/TRPV6/CNR1/UCN3/RETN/NR0B2/AGTR2	26
BP	GO:0001657	ureteric bud development	12/751	91/18723	0.000273934	0.00691075	0.00604738	GREM1/GREB1L/HOXA11/HOXD11/FOXD1/ROBO2/SHH/SOX8/TCF21/FGFR2/WNT11/AGTR2	12
BP	GO:0031639	plasminogen activation	6/751	24/18723	0.000295524	0.00741422	0.00648795	FGB/FGA/F11/CLEC3B/CPB2/APOH	6
BP	GO:0016485	protein processing	21/751	225/18723	0.000297907	0.00741561	0.00648916	MAGEA3/PCSK1/FGB/KLK6/FGA/CTSH/TMPRSS2/SHH/F11/LRRK2/CTSE/GRIN2A/CLEC3B/CTSG/IHH/CPB2/PRSS12/CPA3/PCSK2/APOH/HP	21
BP	GO:0060562	epithelial tube morphogenesis	27/751	325/18723	0.000301327	0.00741561	0.00648916	STIL/KIF20B/GBX2/GREM1/GREB1L/HOXA11/LHX2/HOXD11/FOXD1/CTSH/FOLR1/DLC1/SHH/RSPO2/SOX8/IRX2/IRX3/TCF21/CASR/FGFR2/NKX2-1/WNT11/IRX1/IHH/HHIP/SOSTDC1/AGTR2	27
BP	GO:0051384	response to glucocorticoid	16/751	148/18723	0.000301647	0.00741561	0.00648916	TYMS/DNMT3B/STC1/FOSL1/ABCC2/CPS1/NTRK3/ALPL/MAOB/AQP1/ABCA3/S100B/SCGB1A1/UCN3/AGTR2/ALDH3A1	16
BP	GO:0072163	mesonephric epithelium development	12/751	92/18723	0.000303744	0.00741561	0.00648916	GREM1/GREB1L/HOXA11/HOXD11/FOXD1/ROBO2/SHH/SOX8/TCF21/FGFR2/WNT11/AGTR2	12
BP	GO:0072164	mesonephric tubule development	12/751	92/18723	0.000303744	0.00741561	0.00648916	GREM1/GREB1L/HOXA11/HOXD11/FOXD1/ROBO2/SHH/SOX8/TCF21/FGFR2/WNT11/AGTR2	12
BP	GO:0048557	embryonic digestive tract morphogenesis	5/751	16/18723	0.000309364	0.00751243	0.00657389	SHOX2/SHH/TCF21/FGFR2/IHH	5
BP	GO:0030900	forebrain development	30/751	379/18723	0.000328037	0.00792348	0.00693359	KIF14/ASPM/STIL/TACC3/ARHGAP11B/EZH2/E2F1/WDR62/SLC2A1/GBX2/IGF2BP1/SEMA3A/LHX2/POU4F1/KIF1A/NR0B1/ROBO2/ATP1A2/DLC1/SHH/TMEM108/RTN4RL1/LRRK2/ERBB4/AQP1/NRGN/FGFR2/NKX2-1/NTRK2/DRD1	30
BP	GO:0042391	regulation of membrane potential	33/751	434/18723	0.000349901	0.00840688	0.00735659	MLLT11/DSP/POPDC3/KCNMB4/RIMS2/KCND2/GCLC/CHRNA9/GABRA3/PKP2/FXYD1/SCN4B/ATP1A2/KCNQ1/TMEM108/KCNK5/MYOC/SCN7A/LRRK2/GRIA1/CASQ2/SLC26A5/SLC4A4/GRIN2A/SCN1A/KCNK17/NTRK2/CACNA1D/CFTR/CNR1/HCN4/ADRB1/UCN3	33
BP	GO:0006275	regulation of DNA replication	13/751	107/18723	0.000351862	0.0084095	0.00735888	CDC6/CCNA2/DSCC1/BLM/CDK1/CDT1/ESCO2/E2F8/RFC4/ATAD5/DNA2/CDC7/E2F7	13
BP	GO:0001658	branching involved in ureteric bud morphogenesis	9/751	56/18723	0.000357525	0.00845584	0.00739944	GREM1/GREB1L/HOXA11/HOXD11/FOXD1/SHH/SOX8/TCF21/AGTR2	9
BP	GO:0051653	spindle localization	9/751	56/18723	0.000357525	0.00845584	0.00739944	CENPA/SPAG5/PLK1/ESPL1/NDC80/NUSAP1/MAD2L1/ASPM/ANKFN1	9
BP	GO:0016540	protein autoprocessing	6/751	25/18723	0.000375756	0.00882017	0.00771825	KLK6/TMPRSS2/SHH/CTSE/IHH/PCSK2	6
BP	GO:0044773	mitotic DNA damage checkpoint signaling	11/751	81/18723	0.000376814	0.00882017	0.00771825	PLK1/GTSE1/CHEK1/BLM/DTL/EME1/CLSPN/BRCA1/CDK1/HMGA2/MUC1	11
BP	GO:0019730	antimicrobial humoral response	14/751	122/18723	0.000384071	0.00894392	0.00782654	FGB/FGA/PLA2G1B/SFTPD/WFDC2/ELANE/PGC/SPINK5/SLPI/DMBT1/CTSG/AZU1/CXCL14/LTF	14
BP	GO:0055123	digestive system development	15/751	137/18723	0.000401939	0.00931227	0.00814887	CCNB1/TYMS/SHOX2/HOXD13/CPS1/BARX1/SHH/KCNQ1/TCF21/MYOCD/GATA5/FGFR2/WNT11/IHH/CLDN18	15
BP	GO:0014706	striated muscle tissue development	30/751	384/18723	0.000408714	0.00934856	0.00818062	CCNB1/CDK1/CENPF/SHOX2/DSP/POPDC3/GREM1/COL11A1/PKP2/POU4F1/HLF/SHH/ELN/HOPX/SOX8/IRX3/TCF21/ERBB4/MYOCD/MYOZ1/PGM5/GATA5/MYH11/FGFR2/S100B/PI16/SORBS2/TNNC1/HCN4/AGTR2	30
BP	GO:0040001	establishment of mitotic spindle localization	7/751	35/18723	0.000408901	0.00934856	0.00818062	CENPA/PLK1/ESPL1/NDC80/NUSAP1/MAD2L1/ANKFN1	7
BP	GO:0050891	multicellular organismal water homeostasis	9/751	57/18723	0.000409681	0.00934856	0.00818062	STMN1/SCNN1B/AQP3/AQP1/AQP4/SCNN1G/AQP2/CFTR/CYP4F12	9
BP	GO:0000076	DNA replication checkpoint signaling	5/751	17/18723	0.000423866	0.009576	0.00837965	CDC6/CDC45/CLSPN/CDT1/DNA2	5
BP	GO:0007076	mitotic chromosome condensation	5/751	17/18723	0.000423866	0.009576	0.00837965	NCAPH/CDCA5/PLK1/NCAPG/NUSAP1	5
BP	GO:0060537	muscle tissue development	31/751	403/18723	0.000429662	0.00960764	0.00840734	CCNB1/CDK1/CENPF/SHOX2/DSP/POPDC3/GREM1/COL11A1/PKP2/POU4F1/HLF/SHH/ELN/HOPX/SOX8/IRX3/TCF21/ERBB4/MYOCD/MYOZ1/PGM5/GATA5/MYH11/FGFR2/S100B/IHH/PI16/SORBS2/TNNC1/HCN4/AGTR2	31
BP	GO:2000241	regulation of reproductive process	17/751	168/18723	0.000433279	0.00960764	0.00840734	TTK/AURKA/CDC20/CDC25A/RAD51AP1/CDC25C/ASPM/TRIP13/HOXD13/SEMA3A/PAEP/SHH/PLA2G10/CNR1/MAPK15/RETN/SPINK1	17
BP	GO:0035107	appendage morphogenesis	15/751	138/18723	0.000434624	0.00960764	0.00840734	SHOX2/HOXD13/GREM1/SP8/HOXA11/HOXA10/COL2A1/SHH/RSPO2/TBX4/AFF3/FGFR2/ZBTB16/IHH/FREM2	15
BP	GO:0035108	limb morphogenesis	15/751	138/18723	0.000434624	0.00960764	0.00840734	SHOX2/HOXD13/GREM1/SP8/HOXA11/HOXA10/COL2A1/SHH/RSPO2/TBX4/AFF3/FGFR2/ZBTB16/IHH/FREM2	15
BP	GO:0021537	telencephalon development	22/751	248/18723	0.000438771	0.00960764	0.00840734	KIF14/ASPM/TACC3/ARHGAP11B/EZH2/WDR62/SLC2A1/IGF2BP1/SEMA3A/LHX2/ROBO2/ATP1A2/SHH/TMEM108/RTN4RL1/LRRK2/ERBB4/AQP1/NRGN/NKX2-1/NTRK2/DRD1	22
BP	GO:0031055	chromatin remodeling at centromere	4/751	10/18723	0.000444308	0.00960764	0.00840734	HJURP/OIP5/CENPW/HELLS	4
BP	GO:0042045	epithelial fluid transport	4/751	10/18723	0.000444308	0.00960764	0.00840734	SCNN1B/AQP1/CFTR/SLC5A1	4
BP	GO:1901993	regulation of meiotic cell cycle phase transition	4/751	10/18723	0.000444308	0.00960764	0.00840734	TTK/CDC25A/CDC25C/MAPK15	4
BP	GO:1904668	positive regulation of ubiquitin protein ligase activity	4/751	10/18723	0.000444308	0.00960764	0.00840734	PLK1/CDC20/UBE2C/UBE2S	4
BP	GO:0001909	leukocyte mediated cytotoxicity	14/751	124/18723	0.000453936	0.0097693	0.0085488	KIR2DL4/GZMB/CD1E/SCNN1B/CTSH/CD1C/CX3CR1/CD1A/ELANE/CD1B/CTSG/AZU1/AGER/AZGP1	14
BP	GO:0050665	hydrogen peroxide biosynthetic process	5/751	18/18723	0.000567627	0.0121014	0.0105895	MAOB/DUOXA1/DUOX1/DUOXA2/DUOX2	5
BP	GO:0072079	nephron tubule formation	5/751	18/18723	0.000567627	0.0121014	0.0105895	GREM1/SOX8/IRX2/IRX3/IRX1	5
BP	GO:0097305	response to alcohol	22/751	253/18723	0.000575545	0.0122129	0.0106871	RAD51/BLM/BRCA1/CDK1/TYMS/GGH/FOSL1/SCNN1B/CA3/NTRK3/MAOB/HPGD/GRIN2A/FGFR2/SCNN1G/CFTR/PENK/CLDN18/CNR1/ADCY2/UCN3/NR0B2	22
BP	GO:0048565	digestive tract development	14/751	127/18723	0.000578897	0.0122268	0.0106993	CCNB1/TYMS/SHOX2/HOXD13/CPS1/SHH/KCNQ1/TCF21/MYOCD/GATA5/FGFR2/WNT11/IHH/CLDN18	14
BP	GO:0048545	response to steroid hormone	27/751	339/18723	0.0005818	0.0122284	0.0107007	BRCA1/TYMS/DNMT3B/STC1/FOSL1/HMGA2/ABCC2/CPS1/NR0B1/SCNN1B/NR3C2/ATP1A2/NTRK3/ALPL/TCF21/MAOB/AQP1/ABCA3/LMO3/RXRG/S100B/SCNN1G/SCGB2A1/SCGB1A1/UCN3/AGTR2/ALDH3A1	27
BP	GO:0010971	positive regulation of G2/M transition of mitotic cell cycle	6/751	27/18723	0.000586521	0.0122284	0.0107007	CDC25A/CDC25C/DTL/CCNB1/CDK1/CDC7	6
BP	GO:0042908	xenobiotic transport	8/751	48/18723	0.000587049	0.0122284	0.0107007	SLC2A1/SLC7A5/ABCC2/SLC22A3/ABCC6/ABCA8/SLC15A2/ABCA3	8
BP	GO:0008016	regulation of heart contraction	19/751	206/18723	0.00065633	0.0136091	0.0119089	SHOX2/DSP/STC1/SEMA3A/PKP2/NMU/FXYD1/SCN4B/ATP1A2/TNNI3K/KCNQ1/HOPX/IRX3/CASQ2/CACNA1D/DES/HCN4/ADRB1/AGTR2	19
BP	GO:0035404	histone-serine phosphorylation	4/751	11/18723	0.00067609	0.0138541	0.0121233	AURKA/AURKB/CCNB1/HMGA2	4
BP	GO:0070944	neutrophil-mediated killing of bacterium	4/751	11/18723	0.00067609	0.0138541	0.0121233	SCNN1B/ELANE/CTSG/AZU1	4
BP	GO:0051445	regulation of meiotic cell cycle	8/751	49/18723	0.0006773	0.0138541	0.0121233	TTK/CDC20/CDC25A/RAD51AP1/CDC25C/ASPM/TRIP13/MAPK15	8
BP	GO:1901568	fatty acid derivative metabolic process	10/751	74/18723	0.00071571	0.0145742	0.0127534	ELOVL4/ELOVL6/GGTLC1/ALOX15B/HPGD/GGT3P/GGT6/TYRP1/HMGCS2/CYP4F12	10
BP	GO:0035637	multicellular organismal signaling	16/751	160/18723	0.000719078	0.0145774	0.0127562	DSP/KCNMB4/KCND2/PKP2/SCN4B/ATP1A2/TNNI3K/KCNQ1/IRX3/SCN7A/CASQ2/SCN1A/NTRK2/CACNA1D/DRD1/HCN4	16
BP	GO:0060047	heart contraction	21/751	241/18723	0.000740042	0.0149357	0.0130697	SHOX2/DSP/STC1/SEMA3A/PKP2/NMU/FXYD1/SCN4B/ATP1A2/TNNI3K/KCNQ1/HOPX/IRX3/CASQ2/SCN1A/CACNA1D/DES/TNNC1/HCN4/ADRB1/AGTR2	21
BP	GO:0030326	embryonic limb morphogenesis	13/751	116/18723	0.000769041	0.0153842	0.0134622	SHOX2/HOXD13/GREM1/SP8/HOXA11/HOXA10/SHH/RSPO2/TBX4/AFF3/ZBTB16/IHH/FREM2	13
BP	GO:0035113	embryonic appendage morphogenesis	13/751	116/18723	0.000769041	0.0153842	0.0134622	SHOX2/HOXD13/GREM1/SP8/HOXA11/HOXA10/SHH/RSPO2/TBX4/AFF3/ZBTB16/IHH/FREM2	13
BP	GO:0007062	sister chromatid cohesion	9/751	62/18723	0.000773072	0.015397	0.0134734	BUB1/CDCA5/BUB1B/PLK1/ESPL1/CDC20/DSCC1/ESCO2/SMC1B	9
BP	GO:0060688	regulation of morphogenesis of a branching structure	8/751	50/18723	0.000778403	0.0154355	0.0135071	SHOX2/HOXD13/GREM1/SHH/SOX8/LRRK2/FGFR2/AGTR2	8
BP	GO:0046683	response to organophosphorus	14/751	131/18723	0.000789976	0.0155969	0.0136483	TYMS/STC1/PTPRN/FOSL1/CPS1/KCNQ1/AQP1/GPD1/DUOX1/CFTR/PENK/DUOX2/HCN4/ALDH3A1	14
BP	GO:0016572	histone phosphorylation	7/751	39/18723	0.000813786	0.0158601	0.0138787	CCNA2/AURKA/AURKB/CHEK1/CCNB1/CDK1/HMGA2	7
BP	GO:0032506	cytokinetic process	7/751	39/18723	0.000813786	0.0158601	0.0138787	RACGAP1/CEP55/AURKB/ANLN/KIF20B/KIF20A/ECT2	7
BP	GO:0090224	regulation of spindle organization	7/751	39/18723	0.000813786	0.0158601	0.0138787	TPX2/SPAG5/PLK1/KIF15/TACC3/PSRC1/MAPK15	7
BP	GO:0045143	homologous chromosome segregation	9/751	63/18723	0.000870394	0.0168434	0.0147392	PLK1/ESPL1/TRIP13/BRIP1/CCNE1/PSMC3IP/CCNE2/PTTG1/TEX15	9
BP	GO:0007143	female meiotic nuclear division	6/751	29/18723	0.000879078	0.0168434	0.0147392	TTK/PLK1/CCNB2/AURKA/TOP2A/TRIP13	6
BP	GO:0021772	olfactory bulb development	6/751	29/18723	0.000879078	0.0168434	0.0147392	KIF14/SEMA3A/LHX2/ROBO2/LRRK2/ERBB4	6
BP	GO:0060441	epithelial tube branching involved in lung morphogenesis	6/751	29/18723	0.000879078	0.0168434	0.0147392	CTSH/SHH/RSPO2/FGFR2/NKX2-1/HHIP	6
BP	GO:0051293	establishment of spindle localization	8/751	51/18723	0.000891287	0.0170056	0.0148811	CENPA/SPAG5/PLK1/ESPL1/NDC80/NUSAP1/MAD2L1/ANKFN1	8
BP	GO:0014074	response to purine-containing compound	15/751	148/18723	0.000907425	0.0172411	0.0150871	DNMT3B/STC1/PTPRN/FOSL1/CPS1/KCNQ1/CASQ2/AQP1/GPD1/DUOX1/CFTR/PENK/DUOX2/HCN4/ALDH3A1	15
BP	GO:0071695	anatomical structure maturation	20/751	229/18723	0.000951856	0.0179295	0.0156895	AURKA/KIF14/TRIP13/CCNB1/TYMS/GAL/GREM1/CABYR/PAEP/CX3CR1/SOX8/MYOC/LRRK2/SPINK5/ZBTB16/IHH/CFTR/FGFR3/LTF/SPINK1	20
BP	GO:0045740	positive regulation of DNA replication	7/751	40/18723	0.00095274	0.0179295	0.0156895	CDK1/CDT1/E2F8/ATAD5/DNA2/CDC7/E2F7	7
BP	GO:0021700	developmental maturation	23/751	280/18723	0.000955503	0.0179295	0.0156895	AURKA/CDC20/KIF14/TRIP13/CCNB1/TYMS/GAL/PTPRN/GREM1/CABYR/PAEP/CX3CR1/SOX8/MYOC/LRRK2/SPINK5/ZBTB16/IHH/CFTR/SYBU/FGFR3/LTF/SPINK1	23
BP	GO:0006590	thyroid hormone generation	5/751	20/18723	0.000960915	0.0179568	0.0157135	DUOXA1/DUOX1/DUOXA2/DUOX2/DIO1	5
BP	GO:0043129	surfactant homeostasis	4/751	12/18723	0.000982067	0.0181283	0.0158635	NAPSA/CTSH/SFTPD/ABCA3	4
BP	GO:0070943	neutrophil-mediated killing of symbiont cell	4/751	12/18723	0.000982067	0.0181283	0.0158635	SCNN1B/ELANE/CTSG/AZU1	4
BP	GO:2000105	positive regulation of DNA-dependent DNA replication	4/751	12/18723	0.000982067	0.0181283	0.0158635	CDT1/E2F8/CDC7/E2F7	4
BP	GO:0051656	establishment of organelle localization	29/751	390/18723	0.00110431	0.0203024	0.0177659	CENPA/CDCA5/KIF2C/SPAG5/PLK1/CDCA8/ESPL1/KIFC1/KIF14/NUF2/NDC80/DLGAP5/CENPE/AURKB/NUSAP1/MAD2L1/CCNB1/CDT1/FAM83D/CENPF/KIF18A/PSRC1/KIF3C/UCHL1/KIF1A/ANKFN1/LRRK2/SYBU/MAPK15	29
BP	GO:0048286	lung alveolus development	7/751	41/18723	0.0011097	0.0203192	0.0177807	MMP12/SFTPD/HOPX/TCF21/MYOCD/FGFR2/NKX2-1	7
BP	GO:0042886	amide transport	24/751	301/18723	0.00113039	0.0206149	0.0180395	GAL/PTPRN/RIMS2/HTR2C/NMU/FGB/SLC15A1/FGA/FOLR1/FOXA2/SLC15A2/AQP3/HNF1B/CASR/AQP7/SLC14A1/ADRA2A/CFTR/SYBU/FAM3D/DPP4/CNR1/UCN3/NR0B2	24
BP	GO:0045931	positive regulation of mitotic cell cycle	13/751	121/18723	0.00114269	0.0206731	0.0180904	CDCA5/CDC6/ESPL1/CDC25A/DLGAP5/CDC25C/DTL/CCNB1/CDK1/UBE2C/CDT1/MTBP/CDC7	13
BP	GO:0048706	embryonic skeletal system development	13/751	121/18723	0.00114269	0.0206731	0.0180904	SHOX2/HOXA1/HOXA11/ALX1/COL11A1/COL2A1/HOXB9/SHH/IRX5/HOXD1/FGFR2/WNT11/IHH	13
BP	GO:0071320	cellular response to cAMP	8/751	53/18723	0.00115633	0.0207876	0.0181905	STC1/CPS1/KCNQ1/AQP1/GPD1/CFTR/PENK/HCN4	8
BP	GO:0010038	response to metal ion	28/751	373/18723	0.00115817	0.0207876	0.0181905	CCNB1/CDK1/ECT2/GGH/GUCA1A/MT1H/KCNMB4/GCLC/SYT1/ABCC2/FGB/CPS1/FGA/CAPN3/SHH/LRRK2/CASQ2/MAOB/AQP3/SLC26A5/AQP1/CASR/SYT15/AQP2/PENK/TRPV6/TNNC1/SYT8	28
BP	GO:0003091	renal water homeostasis	5/751	21/18723	0.00121993	0.0217244	0.0190103	AQP3/AQP1/AQP4/AQP2/CYP4F12	5
BP	GO:0019370	leukotriene biosynthetic process	5/751	21/18723	0.00121993	0.0217244	0.0190103	LTC4S/GGTLC1/PLA2G1B/GGT3P/GGT6	5
BP	GO:0003015	heart process	21/751	251/18723	0.00124116	0.022016	0.0192655	SHOX2/DSP/STC1/SEMA3A/PKP2/NMU/FXYD1/SCN4B/ATP1A2/TNNI3K/KCNQ1/HOPX/IRX3/CASQ2/SCN1A/CACNA1D/DES/TNNC1/HCN4/ADRB1/AGTR2	21
BP	GO:0065004	protein-DNA complex assembly	18/751	201/18723	0.0012625	0.0223074	0.0195205	CENPO/CENPA/HJURP/CENPI/CDC45/RAD51/DLGAP5/CENPE/OIP5/MCM2/CENPW/CDT1/CENPF/HELLS/ASF1B/KNTC1/CENPK/HNF1B	18
BP	GO:0051443	positive regulation of ubiquitin-protein transferase activity	6/751	31/18723	0.00127276	0.0224016	0.0196029	PLK1/CDC20/UBE2C/UBE2S/MAGEA2/MAGEC2	6
BP	GO:0032467	positive regulation of cytokinesis	7/751	42/18723	0.00128626	0.0225517	0.0197343	KIF23/RACGAP1/CDC6/KIF14/AURKB/KIF20B/ECT2	7
BP	GO:0071900	regulation of protein serine/threonine kinase activity	27/751	359/18723	0.00136857	0.0236433	0.0206895	PLK1/CDC6/CCNA2/CCNB2/CDC25A/CDC25C/BLM/CCNB1/CDKN3/PKMYT1/PSRC1/CCNE1/EZH2/CCNE2/UCHL1/HMGA2/PLA2G1B/TNXB/LRRK2/NTRK3/MYOCD/ELANE/PPP1R1B/ADRA2A/AGER/ERN2/LTF	27
BP	GO:0001833	inner cell mass cell proliferation	4/751	13/18723	0.00137375	0.0236433	0.0206895	NCAPG2/CHEK1/GINS1/GINS4	4
BP	GO:0005513	detection of calcium ion	4/751	13/18723	0.00137375	0.0236433	0.0206895	KCNMB4/SYT1/CASQ2/CASR	4
BP	GO:0048738	cardiac muscle tissue development	20/751	236/18723	0.00137455	0.0236433	0.0206895	CCNB1/CDK1/SHOX2/DSP/GREM1/COL11A1/PKP2/POU4F1/HOPX/IRX3/ERBB4/MYOCD/GATA5/MYH11/FGFR2/PI16/SORBS2/TNNC1/HCN4/AGTR2	20
BP	GO:0048762	mesenchymal cell differentiation	20/751	236/18723	0.00137455	0.0236433	0.0206895	FAM83D/EZH2/GBX2/GREM1/SEMA3A/ALX1/HMGA2/FOLR1/OLFM1/SHH/FOXA2/SOX8/TCF21/ERBB4/GATA5/FGFR2/NKX2-1/WNT11/ZNF750/TMEM100	20
BP	GO:0048705	skeletal system morphogenesis	19/751	220/18723	0.00143838	0.0246478	0.0215685	SHOX2/STC1/GREM1/HOXA1/HOXA11/ALX1/COL11A1/COL2A1/HOXB9/MGP/IRX5/TBX4/ALPL/FGFR2/IHH/HHIP/CHAD/FGFR3/LTF	19
BP	GO:0003229	ventricular cardiac muscle tissue development	8/751	55/18723	0.00148069	0.0252775	0.0221195	DSP/COL11A1/PKP2/POU4F1/HOPX/IRX3/FGFR2/TNNC1	8
BP	GO:0042770	signal transduction in response to DNA damage	16/751	172/18723	0.00155328	0.0264143	0.0231143	FOXM1/PLK1/GTSE1/CHEK1/BLM/DTL/EME1/CLSPN/BRCA1/CDK1/BRIP1/WDR76/E2F1/E2F7/HMGA2/MUC1	16
BP	GO:0046942	carboxylic acid transport	22/751	273/18723	0.00155892	0.0264143	0.0231143	SLC7A5/SLC6A15/SLC6A17/SLC5A12/ABCC2/SLC22A3/FOLR1/ATP1A2/ABCC6/PLA2G10/PLA2G4F/PLA2G1B/SLC26A9/SLC16A11/SLC26A5/CASR/NTRK2/SLC1A7/PLA2G12B/NR0B2/SLC6A20/AGTR2	22
BP	GO:0060485	mesenchyme development	23/751	291/18723	0.00159196	0.0268739	0.0235165	FAM83D/EZH2/GBX2/GREM1/SEMA3A/ALX1/HMGA2/DLL3/FOXD1/ROBO2/FOLR1/OLFM1/SHH/FOXA2/SOX8/TCF21/ERBB4/GATA5/FGFR2/NKX2-1/WNT11/ZNF750/TMEM100	23
BP	GO:0070192	chromosome organization involved in meiotic cell cycle	9/751	69/18723	0.00168415	0.0283249	0.0247862	BUB1/BUB1B/RAD51/TRIP13/BRIP1/CCNE1/PSMC3IP/CCNE2/TEX15	9
BP	GO:0051216	cartilage development	17/751	190/18723	0.00171769	0.0287823	0.0251865	TYMS/SHOX2/STC1/GREM1/HOXA11/PTHLH/COL11A1/HMGA2/COL2A1/MGP/CHADL/RSPO2/WNT11/BMP3/ZBTB16/IHH/FGFR3	17
BP	GO:0051899	membrane depolarization	10/751	83/18723	0.00175525	0.0293037	0.0256427	MLLT11/GCLC/SCN4B/ATP1A2/MYOC/SCN7A/LRRK2/SCN1A/CACNA1D/HCN4	10
BP	GO:0000212	meiotic spindle organization	4/751	14/18723	0.00186261	0.0303158	0.0265284	ESPL1/CCNB2/AURKA/ASPM	4
BP	GO:0007100	mitotic centrosome separation	4/751	14/18723	0.00186261	0.0303158	0.0265284	AURKA/KIF11/NEK2/CHEK1	4
BP	GO:0035641	locomotory exploration behavior	4/751	14/18723	0.00186261	0.0303158	0.0265284	ATP1A2/LRRK2/PENK/DPP4	4
BP	GO:0048875	chemical homeostasis within a tissue	4/751	14/18723	0.00186261	0.0303158	0.0265284	NAPSA/CTSH/SFTPD/ABCA3	4
BP	GO:0051984	positive regulation of chromosome segregation	4/751	14/18723	0.00186261	0.0303158	0.0265284	CDC6/AURKB/CCNB1/CDT1	4
BP	GO:0070942	neutrophil mediated cytotoxicity	4/751	14/18723	0.00186261	0.0303158	0.0265284	SCNN1B/ELANE/CTSG/AZU1	4
BP	GO:0072498	embryonic skeletal joint development	4/751	14/18723	0.00186261	0.0303158	0.0265284	SHOX2/HOXA11/COL2A1/IHH	4
BP	GO:0035988	chondrocyte proliferation	5/751	23/18723	0.00188762	0.0305042	0.0266933	STC1/HMGA2/IHH/FGFR3/LTF	5
BP	GO:1904666	regulation of ubiquitin protein ligase activity	5/751	23/18723	0.00188762	0.0305042	0.0266933	PLK1/CDC20/MAD2L1/UBE2C/UBE2S	5
BP	GO:0046879	hormone secretion	23/751	295/18723	0.00189983	0.0305927	0.0267707	GAL/PTPRN/RIMS2/HTR2C/NMU/FOXD1/FGB/FGA/KCNQ1/FOXA2/HNF1B/CASR/ADRA2A/CFTR/SYBU/FAM3D/DPP4/TRPV6/CNR1/UCN3/RETN/NR0B2/AGTR2	23
BP	GO:0048546	digestive tract morphogenesis	7/751	45/18723	0.00195007	0.0312907	0.0273815	SHOX2/HOXD13/SHH/TCF21/FGFR2/WNT11/IHH	7
BP	GO:0031128	developmental induction	6/751	34/18723	0.00209928	0.0334436	0.0292654	HOXA11/ROBO2/SOX8/GATA5/NKX2-1/WNT11	6
BP	GO:0086019	cell-cell signaling involved in cardiac conduction	6/751	34/18723	0.00209928	0.0334436	0.0292654	PKP2/SCN4B/KCNQ1/CASQ2/CACNA1D/HCN4	6
BP	GO:0061351	neural precursor cell proliferation	14/751	145/18723	0.00210633	0.0334436	0.0292654	RACGAP1/KIF14/MELK/ASPM/SHCBP1/GBX2/IGF2BP1/LHX2/KIF1A/SHH/CX3CR1/LRRK2/FGFR2/HHIP	14
BP	GO:0090329	regulation of DNA-dependent DNA replication	7/751	46/18723	0.0022219	0.0351556	0.0307635	DSCC1/BLM/CDT1/E2F8/RFC4/CDC7/E2F7	7
BP	GO:0006959	humoral immune response	24/751	317/18723	0.00225881	0.0356154	0.0311659	EXO1/FGB/FGA/MFAP4/PLA2G1B/SFTPD/CLU/C7/WFDC2/C6/C4A/ELANE/C4BPA/PGC/SPINK5/SUSD4/SLPI/DMBT1/CTSG/AZU1/CXCL14/FCER2/C8B/LTF	24
BP	GO:0015711	organic anion transport	26/751	354/18723	0.00231073	0.036308	0.031772	SLC2A1/SLC7A5/SLC6A15/SLC6A17/SLC5A12/ABCC2/SLC22A3/FOLR1/ATP1A2/ABCC6/PLA2G10/PLA2G4F/PLA2G1B/SLC26A9/SLC44A4/SLC16A11/SLC26A5/SLC4A4/CASR/NTRK2/CFTR/SLC1A7/PLA2G12B/NR0B2/SLC6A20/AGTR2	26
BP	GO:0033559	unsaturated fatty acid metabolic process	12/751	116/18723	0.00240818	0.0377087	0.0329977	ELOVL4/ELOVL6/MGLL/PLA2G10/PLA2G4F/HPGDS/ALOX15B/HPGD/CYP4Z1/CYP2A6/CYP4F12/GSTA1	12
BP	GO:0006691	leukotriene metabolic process	6/751	35/18723	0.00244902	0.0378665	0.0331358	LTC4S/GGTLC1/PLA2G1B/GGT3P/GGT6/CYP4F12	6
BP	GO:0033280	response to vitamin D	6/751	35/18723	0.00244902	0.0378665	0.0331358	STC2/STC1/ALPL/AQP3/CASR/PENK	6
BP	GO:0098810	neurotransmitter reuptake	6/751	35/18723	0.00244902	0.0378665	0.0331358	RAB3B/SLC22A3/ATP1A2/SLC18A2/SLC1A7/DRD1	6
BP	GO:0006271	DNA strand elongation involved in DNA replication	4/751	15/18723	0.00245995	0.0378665	0.0331358	GINS1/MCM4/RFC4/DNA2	4
BP	GO:0051299	centrosome separation	4/751	15/18723	0.00245995	0.0378665	0.0331358	AURKA/KIF11/NEK2/CHEK1	4
BP	GO:0015698	inorganic anion transport	16/751	180/18723	0.0024748	0.0379664	0.0332232	RACGAP1/GABRA3/ABCC2/FXYD1/ADAMTS8/ABCC6/SLC26A9/KCNQ1/SLC34A2/SLC26A5/SLC4A4/CASR/CLIC3/CFTR/CLIC5/CLIC6	16
BP	GO:0086003	cardiac muscle cell contraction	9/751	73/18723	0.00250383	0.0382824	0.0334997	DSP/STC1/PKP2/SCN4B/ATP1A2/KCNQ1/SCN1A/CACNA1D/HCN4	9
BP	GO:0019884	antigen processing and presentation of exogenous antigen	7/751	47/18723	0.00252205	0.0384316	0.0336303	CD1E/CD1C/CD1A/HLA-DQB2/CTSE/CD1B/HLA-DRB5	7
BP	GO:0035148	tube formation	14/751	148/18723	0.00254878	0.03858	0.0337601	STIL/KIF20B/GREM1/HOXA1/LHX2/FOLR1/DLC1/SHH/SOX8/IRX2/IRX3/FGFR2/ATOH8/IRX1	14
BP	GO:0070507	regulation of microtubule cytoskeleton organization	14/751	148/18723	0.00254878	0.03858	0.0337601	TPX2/SPAG5/PLK1/SKA1/KIF15/SKA3/TACC3/KIF18A/PSRC1/STMN1/TPPP/MAP6/GAS2L2/MAPK15	14
BP	GO:0003012	muscle system process	31/751	452/18723	0.00269947	0.0407252	0.0356374	EZH2/DSP/STC1/PKP2/HTR1D/NMU/TNNT1/SCNN1B/FXYD1/SCN4B/ATP1A2/TNNI3K/KCNQ1/MYOC/SCN7A/CASQ2/MYOCD/MYOZ1/SGCA/KLF15/GATA5/MYH11/SCN1A/ADRA2A/CACNA1D/PI16/SORBS2/DES/TNNC1/HCN4/AGTR2	31
BP	GO:0051592	response to calcium ion	14/751	149/18723	0.00271224	0.0407824	0.0356874	ECT2/GUCA1A/KCNMB4/SYT1/FGB/FGA/CAPN3/CASQ2/AQP3/CASR/SYT15/PENK/TRPV6/SYT8	14
BP	GO:0042730	fibrinolysis	5/751	25/18723	0.0027893	0.0415896	0.0363937	FGB/FGA/F11/CPB2/APOH	5
BP	GO:0051307	meiotic chromosome separation	5/751	25/18723	0.0027893	0.0415896	0.0363937	TTK/ESPL1/TOP2A/EME1/MAPK15	5
BP	GO:0006323	DNA packaging	17/751	199/18723	0.00280065	0.0415896	0.0363937	NCAPH/CDCA5/HJURP/PLK1/NCAPG/TOP2A/NCAPG2/NUSAP1/CCNB1/CDK1/OIP5/MCM2/CENPW/HELLS/ASF1B/HMGA2/ERN2	17
BP	GO:0019233	sensory perception of pain	11/751	103/18723	0.00280256	0.0415896	0.0363937	TRPA1/KCND2/UCHL1/NMU/MGLL/HOXD1/GRIN2A/SCN1A/PENK/CNR1/TMEM100	11
BP	GO:0051385	response to mineralocorticoid	6/751	36/18723	0.00284077	0.041883	0.0366504	FOSL1/SCNN1B/NTRK3/MAOB/SCNN1G/UCN3	6
BP	GO:0086010	membrane depolarization during action potential	6/751	36/18723	0.00284077	0.041883	0.0366504	SCN4B/ATP1A2/SCN7A/SCN1A/CACNA1D/HCN4	6
BP	GO:0001508	action potential	13/751	134/18723	0.00286824	0.042151	0.036885	DSP/KCNMB4/KCND2/PKP2/SCN4B/ATP1A2/KCNQ1/SCN7A/SCN1A/NTRK2/CACNA1D/CNR1/HCN4	13
BP	GO:0061448	connective tissue development	20/751	252/18723	0.00297142	0.0435265	0.0380886	TYMS/SHOX2/STC1/GREM1/HOXA11/PTHLH/COL11A1/HMGA2/FOXD1/COL2A1/MGP/CHADL/RSPO2/SOX8/CASR/WNT11/BMP3/ZBTB16/IHH/FGFR3	20
BP	GO:0071456	cellular response to hypoxia	14/751	151/18723	0.00306505	0.0447536	0.0391625	CCNA2/CCNB1/BRIP1/E2F1/STC2/STC1/KCND2/EGLN3/AQP3/AQP1/CASR/S100B/B3GAT1/UCN3	14
BP	GO:0034116	positive regulation of heterotypic cell-cell adhesion	4/751	16/18723	0.00317681	0.0455075	0.0398222	FGB/FGA/AGER/CEACAM6	4
BP	GO:0070365	hepatocyte differentiation	4/751	16/18723	0.00317681	0.0455075	0.0398222	E2F8/E2F7/CPS1/HNF1B	4
BP	GO:0090231	regulation of spindle checkpoint	4/751	16/18723	0.00317681	0.0455075	0.0398222	NDC80/MAD2L1/CCNB1/CDT1	4
BP	GO:0090266	regulation of mitotic cell cycle spindle assembly checkpoint	4/751	16/18723	0.00317681	0.0455075	0.0398222	NDC80/MAD2L1/CCNB1/CDT1	4
BP	GO:1902101	positive regulation of metaphase/anaphase transition of cell cycle	4/751	16/18723	0.00317681	0.0455075	0.0398222	ESPL1/DLGAP5/CDT1/MAPK15	4
BP	GO:1903504	regulation of mitotic spindle checkpoint	4/751	16/18723	0.00317681	0.0455075	0.0398222	NDC80/MAD2L1/CCNB1/CDT1	4
BP	GO:0001913	T cell mediated cytotoxicity	7/751	49/18723	0.00321493	0.0459088	0.0401734	CD1E/CTSH/CD1C/CD1A/CD1B/AGER/AZGP1	7
BP	GO:0051294	establishment of spindle orientation	6/751	37/18723	0.00327758	0.0466567	0.0408278	CENPA/SPAG5/PLK1/NDC80/MAD2L1/ANKFN1	6
BP	GO:0031100	animal organ regeneration	9/751	76/18723	0.00330447	0.0468924	0.0410341	CCNA2/AURKA/CDK1/TYMS/EZH2/IHH/CPB2/NR0B2/BAAT	9
BP	GO:0019883	antigen processing and presentation of endogenous antigen	5/751	26/18723	0.00334103	0.0472636	0.0413589	CD1E/CD1C/CD1A/CD1B/AZGP1	5
BP	GO:0007586	digestion	13/751	137/18723	0.003477	0.0488825	0.0427755	NMU/KCNQ1/CAPN8/CHIA/AQP1/PGC/AMY2A/ADRA2A/AQP5/CHIT1/UCN3/CAPN9/SLC5A1	13
BP	GO:0045471	response to ethanol	13/751	137/18723	0.003477	0.0488825	0.0427755	CDK1/TYMS/GGH/CA3/NTRK3/MAOB/HPGD/GRIN2A/FGFR2/PENK/CLDN18/CNR1/NR0B2	13
BP	GO:0002062	chondrocyte differentiation	11/751	106/18723	0.00350718	0.0491546	0.0430136	SHOX2/GREM1/HOXA11/PTHLH/COL11A1/HMGA2/COL2A1/CHADL/ZBTB16/IHH/FGFR3	11
BP	GO:0060425	lung morphogenesis	7/751	50/18723	0.00361158	0.0503073	0.0440223	CTSH/SHH/RSPO2/TCF21/FGFR2/NKX2-1/HHIP	7
BP	GO:1901570	fatty acid derivative biosynthetic process	7/751	50/18723	0.00361158	0.0503073	0.0440223	ELOVL4/ELOVL6/GGTLC1/ALOX15B/GGT3P/GGT6/HMGCS2	7
BP	GO:0042596	fear response	6/751	38/18723	0.0037625	0.0522493	0.0457217	HTR2C/ATP1A2/ADRA2A/PENK/DPP4/ADRB1	6
BP	GO:0001906	cell killing	16/751	188/18723	0.00381131	0.0527657	0.0461736	KIR2DL4/GZMB/CD1E/SCNN1B/CTSH/CD1C/CX3CR1/CD1A/ELANE/CD1B/CTSG/AZU1/AGER/FCER2/AZGP1/LTF	16
BP	GO:0023061	signal release	31/751	463/18723	0.00385553	0.0532157	0.0465674	GAL/KCNMB4/PTPRN/RIMS2/SYT1/HTR2C/NMU/FOXD1/FGB/FGA/PLA2G10/KCNQ1/FOXA2/SLC44A4/LRRK2/MAOB/HNF1B/CASR/SYT15/ADRA2A/CFTR/SYBU/FAM3D/DPP4/TRPV6/CNR1/SYT8/UCN3/RETN/NR0B2/AGTR2	31
BP	GO:0051604	protein maturation	22/751	294/18723	0.00387546	0.0533286	0.0466662	MAGEA3/PCSK1/FGB/KLK6/FGA/CTSH/TMPRSS2/SHH/F11/LRRK2/CTSE/GRIN2A/CLEC3B/CTSG/IHH/CPB2/PRSS12/CPA3/DUOXA2/PCSK2/APOH/HP	22
BP	GO:0006749	glutathione metabolic process	8/751	64/18723	0.00392753	0.0538819	0.0471503	GCLC/GGTLC1/HPGDS/CLIC3/GGT3P/GGT6/CLIC5/GSTA1	8
BP	GO:0033688	regulation of osteoblast proliferation	5/751	27/18723	0.00396706	0.0539008	0.0471669	GREM1/SOX8/FGFR2/NELL1/LTF	5
BP	GO:0035116	embryonic hindlimb morphogenesis	5/751	27/18723	0.00396706	0.0539008	0.0471669	SHH/RSPO2/TBX4/AFF3/ZBTB16	5
BP	GO:0048736	appendage development	15/751	172/18723	0.00398238	0.0539008	0.0471669	SHOX2/HOXD13/GREM1/SP8/HOXA11/HOXA10/COL2A1/SHH/RSPO2/TBX4/AFF3/FGFR2/ZBTB16/IHH/FREM2	15
BP	GO:0060173	limb development	15/751	172/18723	0.00398238	0.0539008	0.0471669	SHOX2/HOXD13/GREM1/SP8/HOXA11/HOXA10/COL2A1/SHH/RSPO2/TBX4/AFF3/FGFR2/ZBTB16/IHH/FREM2	15
BP	GO:0071824	protein-DNA complex subunit organization	19/751	241/18723	0.00400889	0.0539008	0.0471669	CENPO/CENPA/HJURP/CENPI/CDC45/RAD51/DLGAP5/CENPE/OIP5/MCM2/CENPW/CDT1/CENPF/HELLS/ASF1B/KNTC1/HMGA1/CENPK/HNF1B	19
BP	GO:0007096	regulation of exit from mitosis	4/751	17/18723	0.00402387	0.0539008	0.0471669	CDCA5/ANLN/UBE2C/KNTC1	4
BP	GO:0030002	cellular anion homeostasis	4/751	17/18723	0.00402387	0.0539008	0.0471669	ABCC2/ABCC6/KCNQ1/SLC34A2	4
BP	GO:0090494	dopamine uptake	4/751	17/18723	0.00402387	0.0539008	0.0471669	RAB3B/SLC22A3/DRD1/MAPK15	4
BP	GO:0033273	response to vitamin	10/751	93/18723	0.00408062	0.0545003	0.0476915	TYMS/BRIP1/DNMT3B/STC2/STC1/FOLR1/ALPL/AQP3/CASR/PENK	10
BP	GO:0001914	regulation of T cell mediated cytotoxicity	6/751	39/18723	0.00429863	0.0569099	0.0498	CD1E/CD1C/CD1A/CD1B/AGER/AZGP1	6
BP	GO:0086091	regulation of heart rate by cardiac conduction	6/751	39/18723	0.00429863	0.0569099	0.0498	DSP/PKP2/SCN4B/KCNQ1/CACNA1D/HCN4	6
BP	GO:1903115	regulation of actin filament-based movement	6/751	39/18723	0.00429863	0.0569099	0.0498	DSP/STC1/PKP2/ATP1A2/TNNC1/HCN4	6
BP	GO:0007584	response to nutrient	15/751	174/18723	0.00443524	0.0583725	0.0510799	TYMS/BRIP1/DNMT3B/STC2/STC1/GCLC/FOLR1/FOXA2/ALPL/AQP3/CASR/PENK/LPL/CNR1/ALDH3A1	15
BP	GO:0035296	regulation of tube diameter	13/751	141/18723	0.00444767	0.0583725	0.0510799	KCNMB4/GCLC/HTR1D/FGB/CPS1/FGA/SCNN1B/ATP1A2/CASR/ADRA2A/DRD1/ADRB1/AGTR2	13
BP	GO:0097746	blood vessel diameter maintenance	13/751	141/18723	0.00444767	0.0583725	0.0510799	KCNMB4/GCLC/HTR1D/FGB/CPS1/FGA/SCNN1B/ATP1A2/CASR/ADRA2A/DRD1/ADRB1/AGTR2	13
BP	GO:0003156	regulation of animal organ formation	5/751	28/18723	0.00467263	0.0608533	0.0532508	HOXA11/ROBO2/SHH/GATA5/WNT11	5
BP	GO:0010464	regulation of mesenchymal cell proliferation	5/751	28/18723	0.00467263	0.0608533	0.0532508	SHOX2/SHH/FGFR2/WNT11/IHH	5
BP	GO:0050954	sensory perception of mechanical stimulus	15/751	175/18723	0.0046769	0.0608533	0.0532508	BIRC5/COCH/TRPA1/HOXA1/COL11A1/CHRNA9/COL2A1/KCNQ1/CRYM/LHFPL3/SLC26A5/COL4A3/SCN1A/CACNA1D/CLIC5	15
BP	GO:0035150	regulation of tube size	13/751	142/18723	0.00472161	0.0611474	0.0535081	KCNMB4/GCLC/HTR1D/FGB/CPS1/FGA/SCNN1B/ATP1A2/CASR/ADRA2A/DRD1/ADRB1/AGTR2	13
BP	GO:0098657	import into cell	18/751	227/18723	0.00472643	0.0611474	0.0535081	SLC2A1/SLC7A5/RAB3B/SLC15A1/SLC22A3/FOLR1/ATP1A2/KCNQ1/SLC15A2/SLC18A2/TRPV6/SLC1A7/DRD1/KCNJ15/HCN4/MAPK15/SLC6A20/SLC5A1	18
BP	GO:0042446	hormone biosynthetic process	8/751	66/18723	0.00475289	0.0613149	0.0536547	STC2/AKR1B15/HSD17B6/DUOX1/DUOX2/DIO1/HSD17B2/CHST9	8
BP	GO:0006814	sodium ion transport	19/751	245/18723	0.00478499	0.0615542	0.0538642	SLC6A15/NKAIN1/SLC6A17/PKP2/SLC5A12/SCNN1B/FXYD1/SCN4B/ATP1A2/KCNQ1/SCN7A/SLC34A2/SLC4A4/SLC5A9/SCN1A/SCNN1G/HCN4/SLC6A20/SLC5A1	19
BP	GO:0006730	one-carbon metabolic process	6/751	40/18723	0.00488908	0.0625389	0.0547258	TYMS/MTHFD2/CA3/AHCYL2/GNMT/CA10	6
BP	GO:0072210	metanephric nephron development	6/751	40/18723	0.00488908	0.0625389	0.0547258	GREM1/FOXD1/SOX8/IRX2/TCF21/IRX1	6
BP	GO:0003007	heart morphogenesis	19/751	246/18723	0.00499723	0.0632272	0.0553281	STIL/SHOX2/DSP/COL11A1/PKP2/POU4F1/COL2A1/ROBO2/FOLR1/DLC1/OLFM1/SHH/ELN/GATA5/FGFR2/WNT11/IHH/TNNC1/TMEM100	19
BP	GO:0015833	peptide transport	20/751	264/18723	0.00500437	0.0632272	0.0553281	GAL/PTPRN/RIMS2/HTR2C/NMU/FGB/SLC15A1/FGA/FOXA2/SLC15A2/HNF1B/CASR/ADRA2A/CFTR/SYBU/FAM3D/DPP4/CNR1/UCN3/NR0B2	20
BP	GO:0090493	catecholamine uptake	4/751	18/18723	0.00501136	0.0632272	0.0553281	RAB3B/SLC22A3/DRD1/MAPK15	4
BP	GO:1905820	positive regulation of chromosome separation	4/751	18/18723	0.00501136	0.0632272	0.0553281	ESPL1/DLGAP5/CDT1/MAPK15	4
BP	GO:0051438	regulation of ubiquitin-protein transferase activity	7/751	53/18723	0.00502643	0.0632272	0.0553281	PLK1/CDC20/MAD2L1/UBE2C/UBE2S/MAGEA2/MAGEC2	7
BP	GO:0071715	icosanoid transport	7/751	53/18723	0.00502643	0.0632272	0.0553281	ABCC2/ABCC6/PLA2G10/PLA2G4F/PLA2G1B/PLA2G12B/AGTR2	7
BP	GO:2000243	positive regulation of reproductive process	9/751	81/18723	0.00507233	0.0636284	0.0556791	AURKA/CDC25A/RAD51AP1/CDC25C/SEMA3A/SHH/PLA2G10/MAPK15/RETN	9
BP	GO:0030324	lung development	15/751	177/18723	0.00519233	0.0647758	0.0566832	MMP12/CTSH/SHH/RSPO2/SFTPD/TBX4/HOPX/TCF21/MYOCD/ABCA3/FGFR2/NKX2-1/WNT11/HHIP/FGF9	15
BP	GO:0071453	cellular response to oxygen levels	15/751	177/18723	0.00519233	0.0647758	0.0566832	CCNA2/CCNB1/BRIP1/E2F1/DNMT3B/STC2/STC1/KCND2/EGLN3/AQP3/AQP1/CASR/S100B/B3GAT1/UCN3	15
BP	GO:0001676	long-chain fatty acid metabolic process	11/751	112/18723	0.00533935	0.0664273	0.0581284	ELOVL6/MGLL/LTC4S/PLA2G10/ALOX15B/ACSM1/CYP4Z1/ACADL/CYP2A6/CYP4F12/GSTA1	11
BP	GO:0036294	cellular response to decreased oxygen levels	14/751	161/18723	0.00543701	0.0670936	0.0587115	CCNA2/CCNB1/BRIP1/E2F1/STC2/STC1/KCND2/EGLN3/AQP3/AQP1/CASR/S100B/B3GAT1/UCN3	14
BP	GO:0001916	positive regulation of T cell mediated cytotoxicity	5/751	29/18723	0.00546296	0.0670936	0.0587115	CD1E/CD1C/CD1A/CD1B/AZGP1	5
BP	GO:0010458	exit from mitosis	5/751	29/18723	0.00546296	0.0670936	0.0587115	CDCA5/ANLN/UBE2C/UBE2S/KNTC1	5
BP	GO:0019433	triglyceride catabolic process	5/751	29/18723	0.00546296	0.0670936	0.0587115	CPS1/MGLL/PLIN5/LPL/AADAC	5
BP	GO:0035725	sodium ion transmembrane transport	15/751	178/18723	0.00546678	0.0670936	0.0587115	SLC6A15/SLC6A17/SCNN1B/FXYD1/SCN4B/ATP1A2/KCNQ1/SCN7A/SLC34A2/SLC4A4/SCN1A/SCNN1G/HCN4/SLC6A20/SLC5A1	15
BP	GO:0070252	actin-mediated cell contraction	10/751	97/18723	0.00550953	0.067436	0.0590111	DSP/STC1/PKP2/SCN4B/ATP1A2/KCNQ1/SCN1A/CACNA1D/TNNC1/HCN4	10
BP	GO:0060350	endochondral bone morphogenesis	7/751	54/18723	0.00557986	0.0679307	0.059444	SHOX2/STC1/HOXA11/COL2A1/ALPL/IHH/FGFR3	7
BP	GO:0072698	protein localization to microtubule cytoskeleton	7/751	54/18723	0.00557986	0.0679307	0.059444	TTK/SPAG5/AURKA/STIL/FAM83D/KIF20B/GAS2L2	7
BP	GO:0007585	respiratory gaseous exchange by respiratory system	8/751	68/18723	0.00570505	0.0692691	0.0606152	ATP1A2/SFTPB/ELN/SFTPD/SFTPA1/SFTPA2/SFTPC/TNNC1	8
BP	GO:0061337	cardiac conduction	10/751	98/18723	0.00592145	0.0717049	0.0627466	DSP/PKP2/SCN4B/ATP1A2/TNNI3K/KCNQ1/IRX3/CASQ2/CACNA1D/HCN4	10
BP	GO:0007098	centrosome cycle	12/751	130/18723	0.00608822	0.073253	0.0641014	PLK1/AURKA/KIF11/NEK2/NDC80/PLK4/CHEK1/STIL/BRCA1/CDK1/XRCC2/WDR62	12
BP	GO:0060065	uterus development	4/751	19/18723	0.00614904	0.073253	0.0641014	GREB1L/HOXA11/HOXA10/MYOCD	4
BP	GO:0001755	neural crest cell migration	7/751	55/18723	0.00617766	0.073253	0.0641014	GBX2/SEMA3A/ALX1/FOLR1/SHH/SOX8/ERBB4	7
BP	GO:0003129	heart induction	3/751	10/18723	0.00624288	0.073253	0.0641014	ROBO2/GATA5/WNT11	3
BP	GO:0015824	proline transport	3/751	10/18723	0.00624288	0.073253	0.0641014	SLC6A15/SLC6A17/SLC6A20	3
BP	GO:0048251	elastic fiber assembly	3/751	10/18723	0.00624288	0.073253	0.0641014	MFAP4/TNXB/MYH11	3
BP	GO:0048755	branching morphogenesis of a nerve	3/751	10/18723	0.00624288	0.073253	0.0641014	SHOX2/LRRK2/FGFR2	3
BP	GO:0060272	embryonic skeletal joint morphogenesis	3/751	10/18723	0.00624288	0.073253	0.0641014	SHOX2/HOXA11/COL2A1	3
BP	GO:0072070	loop of Henle development	3/751	10/18723	0.00624288	0.073253	0.0641014	IRX2/IRX3/IRX1	3
BP	GO:0072378	blood coagulation, fibrin clot formation	3/751	10/18723	0.00624288	0.073253	0.0641014	FGB/FGA/APOH	3
BP	GO:1901748	leukotriene D4 metabolic process	3/751	10/18723	0.00624288	0.073253	0.0641014	GGTLC1/GGT3P/GGT6	3
BP	GO:1901750	leukotriene D4 biosynthetic process	3/751	10/18723	0.00624288	0.073253	0.0641014	GGTLC1/GGT3P/GGT6	3
BP	GO:0000132	establishment of mitotic spindle orientation	5/751	30/18723	0.00634315	0.073877	0.0646474	CENPA/PLK1/NDC80/MAD2L1/ANKFN1	5
BP	GO:0060351	cartilage development involved in endochondral bone morphogenesis	5/751	30/18723	0.00634315	0.073877	0.0646474	SHOX2/STC1/HOXA11/COL2A1/IHH	5
BP	GO:0015837	amine transport	10/751	99/18723	0.00635699	0.073877	0.0646474	RAB3B/SYT1/ATP1A2/SYT15/ADRA2A/SLC18A2/CNR1/DRD1/SYT8/AGTR2	10
BP	GO:0030323	respiratory tube development	15/751	181/18723	0.00636114	0.073877	0.0646474	MMP12/CTSH/SHH/RSPO2/SFTPD/TBX4/HOPX/TCF21/MYOCD/ABCA3/FGFR2/NKX2-1/WNT11/HHIP/FGF9	15
BP	GO:0001666	response to hypoxia	22/751	307/18723	0.00640958	0.0742497	0.0649736	CCNA2/CCNB1/BRIP1/E2F1/DNMT3B/SLC2A1/PLOD2/STC2/STC1/KCND2/EGLN3/AQP3/MYOCD/AQP1/CASR/S100B/B3GAT1/PENK/AGER/DPP4/UCN3/ALDH3A1	22
BP	GO:0009953	dorsal/ventral pattern formation	9/751	84/18723	0.00643994	0.0744116	0.0651152	GREM1/SP8/HOXA11/LHX2/HOXD11/SHH/NKX2-1/HHIP/SOSTDC1	9
BP	GO:0000723	telomere maintenance	12/751	131/18723	0.00646524	0.0745144	0.0652052	EXO1/NEK2/RAD51/AURKB/BLM/CCNE1/DNA2/RECQL4/PIF1/CCNE2/ZSCAN4/MAPK15	12
BP	GO:0022412	cellular process involved in reproduction in multicellular organism	26/751	384/18723	0.00671175	0.0771214	0.0674865	TTK/PLK1/CCNB2/AURKA/TOP2A/ASPM/TRIP13/CCNB1/BRIP1/KIF18A/YBX2/TEX15/FOSL1/CABYR/PAEP/ROBO2/FOLR1/NME5/ZBTB16/RSPH1/IHH/CFTR/OCA2/PACRG/RETN/SPINK1	26
BP	GO:0046661	male sex differentiation	14/751	165/18723	0.00672541	0.0771214	0.0674865	ASPM/BRIP1/KIF18A/HOXD13/SEMA3A/GREB1L/HOXA11/HOXA10/NR0B1/SHH/SOX8/TCF21/NKX2-1/FGF9	14
BP	GO:0046456	icosanoid biosynthetic process	7/751	56/18723	0.00682191	0.0778349	0.0681108	LTC4S/GGTLC1/PLA2G4F/PLA2G1B/HPGDS/GGT3P/GGT6	7
BP	GO:0055078	sodium ion homeostasis	7/751	56/18723	0.00682191	0.0778349	0.0681108	SCNN1B/ATP1A2/C7/SCN7A/SCNN1G/CYP4F12/AGTR2	7
BP	GO:0030072	peptide hormone secretion	18/751	236/18723	0.00701729	0.0796667	0.0697138	GAL/PTPRN/RIMS2/HTR2C/NMU/FGB/FGA/FOXA2/HNF1B/CASR/ADRA2A/CFTR/SYBU/FAM3D/DPP4/CNR1/UCN3/NR0B2	18
BP	GO:0001504	neurotransmitter uptake	6/751	43/18723	0.00701755	0.0796667	0.0697138	RAB3B/SLC22A3/ATP1A2/SLC18A2/SLC1A7/DRD1	6
BP	GO:0001701	in utero embryonic development	25/751	367/18723	0.00720683	0.0816115	0.0714156	RRM2/CCNB2/NEK2/NCAPG2/PLK4/CHEK1/GINS1/STIL/CCNB1/XRCC2/GINS4/E2F8/ASF1B/E2F7/FOSL1/HOPX/SOX8/SLC34A2/C6/FGFR2/MYBPHL/IHH/TMEM100/POU5F1/HSD17B2	25
BP	GO:0048566	embryonic digestive tract development	5/751	31/18723	0.00731822	0.0824616	0.0721596	SHOX2/SHH/TCF21/FGFR2/IHH	5
BP	GO:0070633	transepithelial transport	5/751	31/18723	0.00731822	0.0824616	0.0721596	ABCC2/SCNN1B/AQP1/CFTR/SLC5A1	5
BP	GO:0033555	multicellular organismal response to stress	8/751	71/18723	0.00739704	0.0830776	0.0726986	TRPA1/HTR2C/ATP1A2/ADRA2A/PENK/DPP4/THBS4/ADRB1	8
BP	GO:0001832	blastocyst growth	4/751	20/18723	0.00744607	0.0830776	0.0726986	NCAPG2/CHEK1/GINS1/GINS4	4
BP	GO:0006837	serotonin transport	4/751	20/18723	0.00744607	0.0830776	0.0726986	SLC22A3/MAOB/SLC18A2/CNR1	4
BP	GO:0051900	regulation of mitochondrial depolarization	4/751	20/18723	0.00744607	0.0830776	0.0726986	MLLT11/GCLC/MYOC/LRRK2	4
BP	GO:0007548	sex differentiation	20/751	276/18723	0.00806855	0.0898022	0.078583	CENPI/ASPM/BRIP1/KIF18A/PTPRN/HOXD13/SEMA3A/GREB1L/HOXA11/HOXA10/NR0B1/ROBO2/SHH/CDKL2/IRX5/SOX8/TCF21/NKX2-1/FGF9/RETN	20
BP	GO:0006631	fatty acid metabolic process	26/751	390/18723	0.00813606	0.0903322	0.0790468	BRCA1/ELOVL4/ELOVL6/CYP4B1/MGLL/LTC4S/PLA2G10/PLA2G4F/PLA2G1B/HPGDS/TNXB/ALOX15B/PLIN5/ACSM3/HPGD/ACOXL/ACSM1/CYP4Z1/ACADL/LPL/CNR1/TYRP1/CYP2A6/CYP4F12/BAAT/GSTA1	26
BP	GO:0007405	neuroblast proliferation	7/751	58/18723	0.00825816	0.0907158	0.0793825	RACGAP1/ASPM/SHH/CX3CR1/LRRK2/FGFR2/HHIP	7
BP	GO:0044380	protein localization to cytoskeleton	7/751	58/18723	0.00825816	0.0907158	0.0793825	TTK/SPAG5/AURKA/STIL/FAM83D/KIF20B/GAS2L2	7
BP	GO:0071383	cellular response to steroid hormone stimulus	16/751	204/18723	0.00825978	0.0907158	0.0793825	BRCA1/DNMT3B/STC1/HMGA2/ABCC2/NR0B1/SCNN1B/NR3C2/ATP1A2/TCF21/AQP1/LMO3/RXRG/SCNN1G/SCGB2A1/AGTR2	16
BP	GO:0032886	regulation of microtubule-based process	18/751	240/18723	0.00828992	0.0907158	0.0793825	TPX2/SPAG5/PLK1/AURKA/SKA1/KIF15/SKA3/PLK4/STIL/BRCA1/TACC3/KIF18A/PSRC1/STMN1/TPPP/MAP6/GAS2L2/MAPK15	18
BP	GO:0007144	female meiosis I	3/751	11/18723	0.00833043	0.0907158	0.0793825	CCNB2/AURKA/TRIP13	3
BP	GO:0060174	limb bud formation	3/751	11/18723	0.00833043	0.0907158	0.0793825	COL2A1/SHH/FGFR2	3
BP	GO:0070327	thyroid hormone transport	3/751	11/18723	0.00833043	0.0907158	0.0793825	SLC7A5/ABCC2/CRYM	3
BP	GO:2000826	regulation of heart morphogenesis	3/751	11/18723	0.00833043	0.0907158	0.0793825	ROBO2/GATA5/WNT11	3
BP	GO:0019835	cytolysis	5/751	32/18723	0.00839307	0.0909617	0.0795976	GZMB/LBP/C7/C6/C8B	5
BP	GO:0033687	osteoblast proliferation	5/751	32/18723	0.00839307	0.0909617	0.0795976	GREM1/SOX8/FGFR2/NELL1/LTF	5
BP	GO:0050920	regulation of chemotaxis	17/751	223/18723	0.00867565	0.0938003	0.0820817	CCL26/GREM1/SEMA3A/TUBB2B/LBP/ROBO2/DAPK2/CX3CR1/MMP28/NTRK3/CASR/ELANE/CXCL17/AZU1/AGER/DPP4/THBS4	17
BP	GO:0031670	cellular response to nutrient	6/751	45/18723	0.00876508	0.0945422	0.0827308	BRIP1/FOLR1/FOXA2/CASR/PENK/LPL	6
BP	GO:0071774	response to fibroblast growth factor	11/751	120/18723	0.00887239	0.0954364	0.0835134	SHCBP1/GCLC/FGF5/CPS1/CASR/FGFR2/HHIP/SCGB1A1/FGFR3/FGF9/SHISA2	11
BP	GO:0031145	anaphase-promoting complex-dependent catabolic process	4/751	21/18723	0.00891104	0.0954364	0.0835134	PLK1/CDC20/UBE2C/UBE2S	4
BP	GO:1903429	regulation of cell maturation	4/751	21/18723	0.00891104	0.0954364	0.0835134	AURKA/KIF14/PAEP/LRRK2	4
BP	GO:0002790	peptide secretion	18/751	242/18723	0.00899251	0.0960823	0.0840786	GAL/PTPRN/RIMS2/HTR2C/NMU/FGB/FGA/FOXA2/HNF1B/CASR/ADRA2A/CFTR/SYBU/FAM3D/DPP4/CNR1/UCN3/NR0B2	18
BP	GO:0060048	cardiac muscle contraction	12/751	137/18723	0.00913045	0.0973271	0.0851679	DSP/STC1/PKP2/SCN4B/ATP1A2/TNNI3K/KCNQ1/CASQ2/SCN1A/CACNA1D/TNNC1/HCN4	12
BP	GO:0007605	sensory perception of sound	13/751	154/18723	0.00919037	0.0977364	0.085526	BIRC5/COCH/HOXA1/COL11A1/CHRNA9/COL2A1/KCNQ1/CRYM/LHFPL3/SLC26A5/COL4A3/CACNA1D/CLIC5	13
BP	GO:0050974	detection of mechanical stimulus involved in sensory perception	5/751	33/18723	0.00957244	0.100973	0.0883579	TRPA1/COL11A1/CHRNA9/KCNQ1/SCN1A	5
BP	GO:0110110	positive regulation of animal organ morphogenesis	5/751	33/18723	0.00957244	0.100973	0.0883579	HOXA11/ROBO2/SOX8/GATA5/WNT11	5
BP	GO:1901976	regulation of cell cycle checkpoint	5/751	33/18723	0.00957244	0.100973	0.0883579	NDC80/MAD2L1/CCNB1/CDT1/WDR76	5
BP	GO:0009636	response to toxic substance	19/751	262/18723	0.00958361	0.100973	0.0883579	RAD51/CCNB1/CDK1/TYMS/BRIP1/DNMT3B/MT1H/ABCC2/CPS1/INMT/LTC4S/SLC15A2/MAOB/DUOX1/SLC18A2/PENK/DUOX2/HP/GSTA1	19
BP	GO:0055010	ventricular cardiac muscle tissue morphogenesis	6/751	46/18723	0.00974656	0.102452	0.0896522	DSP/COL11A1/PKP2/POU4F1/FGFR2/TNNC1	6
BP	GO:0031109	microtubule polymerization or depolymerization	11/751	122/18723	0.00998831	0.10475	0.0916638	TPX2/KIF2C/KIF18B/SKA1/SKA3/KIF18A/PSRC1/STMN1/TPPP/GAS2L2/TPPP3	11
BP	GO:0048732	gland development	28/751	436/18723	0.0100139	0.104777	0.091687	CCNB2/AURKA/TYMS/E2F8/EZH2/IQGAP3/E2F7/HOXD13/SEMA3A/SERPINB5/CPS1/HOXB9/NR0B1/FGL1/SHH/RAP1GAP/ALOX15B/TCF21/SLC46A2/ERBB4/HNF1B/FGFR2/NKX2-1/WNT11/IHH/CPB2/SOSTDC1/BAAT	28
BP	GO:0019882	antigen processing and presentation	10/751	106/18723	0.0101419	0.105872	0.0926451	RAB3B/CD1E/CTSH/CD1C/CD1A/HLA-DQB2/CTSE/CD1B/HLA-DRB5/AZGP1	10
BP	GO:0051146	striated muscle cell differentiation	20/751	283/18723	0.0104655	0.108901	0.0952954	CCNB1/CDK1/EZH2/SHOX2/POPDC3/GREM1/ADAM12/TNNT1/SCGB3A1/CAPN3/SHH/HOPX/IRX3/MYOCD/MYOZ1/PGM5/MYH11/PI16/SORBS2/AGTR2	20
BP	GO:0002053	positive regulation of mesenchymal cell proliferation	4/751	22/18723	0.0105519	0.108901	0.0952954	SHOX2/SHH/FGFR2/IHH	4
BP	GO:0022616	DNA strand elongation	4/751	22/18723	0.0105519	0.108901	0.0952954	GINS1/MCM4/RFC4/DNA2	4
BP	GO:0051412	response to corticosterone	4/751	22/18723	0.0105519	0.108901	0.0952954	FOSL1/NTRK3/MAOB/UCN3	4
BP	GO:0086012	membrane depolarization during cardiac muscle cell action potential	4/751	22/18723	0.0105519	0.108901	0.0952954	SCN4B/ATP1A2/CACNA1D/HCN4	4
BP	GO:0051952	regulation of amine transport	9/751	91/18723	0.0107226	0.10898	0.0953653	RAB3B/SYT1/ATP1A2/SYT15/ADRA2A/CNR1/DRD1/SYT8/AGTR2	9
BP	GO:0007292	female gamete generation	12/751	140/18723	0.0107494	0.10898	0.0953653	TTK/PLK1/CCNB2/AURKA/TOP2A/ASPM/TRIP13/CCNB1/YBX2/FOSL1/HPGD/IHH	12
BP	GO:0008228	opsonization	3/751	12/18723	0.0107799	0.10898	0.0953653	LBP/SFTPA1/C4BPA	3
BP	GO:0046322	negative regulation of fatty acid oxidation	3/751	12/18723	0.0107799	0.10898	0.0953653	PLIN5/ACADL/CNR1	3
BP	GO:0060442	branching involved in prostate gland morphogenesis	3/751	12/18723	0.0107799	0.10898	0.0953653	HOXD13/SHH/FGFR2	3
BP	GO:0072376	protein activation cascade	3/751	12/18723	0.0107799	0.10898	0.0953653	FGB/FGA/APOH	3
BP	GO:0051972	regulation of telomerase activity	6/751	47/18723	0.0108038	0.10898	0.0953653	NEK2/AURKB/PIF1/GREM1/PARM1/MAPK15	6
BP	GO:0071384	cellular response to corticosteroid stimulus	7/751	61/18723	0.0108132	0.10898	0.0953653	DNMT3B/STC1/ABCC2/SCNN1B/AQP1/SCNN1G/AGTR2	7
BP	GO:0002446	neutrophil mediated immunity	5/751	34/18723	0.0108609	0.10898	0.0953653	SCNN1B/PLA2G1B/ELANE/CTSG/AZU1	5
BP	GO:0035137	hindlimb morphogenesis	5/751	34/18723	0.0108609	0.10898	0.0953653	SHH/RSPO2/TBX4/AFF3/ZBTB16	5
BP	GO:0051973	positive regulation of telomerase activity	5/751	34/18723	0.0108609	0.10898	0.0953653	NEK2/AURKB/GREM1/PARM1/MAPK15	5
BP	GO:0086004	regulation of cardiac muscle cell contraction	5/751	34/18723	0.0108609	0.10898	0.0953653	DSP/STC1/PKP2/ATP1A2/HCN4	5
BP	GO:0036293	response to decreased oxygen levels	22/751	322/18723	0.0108826	0.10898	0.0953653	CCNA2/CCNB1/BRIP1/E2F1/DNMT3B/SLC2A1/PLOD2/STC2/STC1/KCND2/EGLN3/AQP3/MYOCD/AQP1/CASR/S100B/B3GAT1/PENK/AGER/DPP4/UCN3/ALDH3A1	22
BP	GO:0015849	organic acid transport	21/751	303/18723	0.0108956	0.10898	0.0953653	SLC2A1/SLC7A5/SLC6A15/SLC6A17/SLC5A12/ABCC2/FOLR1/ATP1A2/PLA2G10/PLA2G4F/PLA2G1B/SLC26A9/SLC16A11/SLC26A5/NTRK2/SLC1A7/OCA2/PLA2G12B/NR0B2/SLC6A20/AGTR2	21
BP	GO:0086001	cardiac muscle cell action potential	8/751	76/18723	0.011021	0.109992	0.0962506	DSP/PKP2/SCN4B/ATP1A2/KCNQ1/SCN1A/CACNA1D/HCN4	8
BP	GO:0001708	cell fate specification	9/751	92/18723	0.0114761	0.114283	0.100005	HOXA11/POU4F1/SHH/TBX4/FOXA2/NTRK3/WNT11/IHH/POU5F1	9
BP	GO:1901654	response to ketone	15/751	194/18723	0.0116829	0.116087	0.101584	TYMS/DNMT3B/HOXD13/FOSL1/ABCC2/CPS1/SCNN1B/NTRK3/MAOB/AQP1/SCNN1G/CFTR/ADCY2/UCN3/AGTR2	15
BP	GO:0055117	regulation of cardiac muscle contraction	8/751	77/18723	0.01188	0.117789	0.103073	DSP/STC1/PKP2/ATP1A2/TNNI3K/KCNQ1/CASQ2/HCN4	8
BP	GO:0010569	regulation of double-strand break repair via homologous recombination	6/751	48/18723	0.0119397	0.117866	0.103141	RAD51/POLQ/RAD51AP1/CHEK1/FANCB/TEX15	6
BP	GO:0048146	positive regulation of fibroblast proliferation	6/751	48/18723	0.0119397	0.117866	0.103141	CDC6/CCNA2/CCNB1/E2F1/PLA2G1B/AQP1	6
BP	GO:0001505	regulation of neurotransmitter levels	16/751	213/18723	0.0121777	0.119828	0.104858	RAB3B/KCNMB4/RIMS2/SYT1/PAH/SLC22A3/ATP1A2/SLC44A4/LRRK2/MAOB/ADRA2A/SLC18A2/CNR1/SLC1A7/DRD1/SYT8	16
BP	GO:0060236	regulation of mitotic spindle organization	5/751	35/18723	0.0122629	0.119828	0.104858	TPX2/PLK1/KIF15/TACC3/PSRC1	5
BP	GO:0097421	liver regeneration	5/751	35/18723	0.0122629	0.119828	0.104858	AURKA/TYMS/EZH2/IHH/CPB2	5
BP	GO:0060349	bone morphogenesis	9/751	93/18723	0.0122685	0.119828	0.104858	SHOX2/STC1/HOXA11/COL2A1/ALPL/FGFR2/IHH/FGFR3/LTF	9
BP	GO:0001759	organ induction	4/751	23/18723	0.012376	0.119828	0.104858	HOXA11/ROBO2/GATA5/WNT11	4
BP	GO:0035640	exploration behavior	4/751	23/18723	0.012376	0.119828	0.104858	ATP1A2/LRRK2/PENK/DPP4	4
BP	GO:0035929	steroid hormone secretion	4/751	23/18723	0.012376	0.119828	0.104858	GAL/KCNQ1/RETN/AGTR2	4
BP	GO:0051446	positive regulation of meiotic cell cycle	4/751	23/18723	0.012376	0.119828	0.104858	CDC25A/RAD51AP1/CDC25C/MAPK15	4
BP	GO:0051882	mitochondrial depolarization	4/751	23/18723	0.012376	0.119828	0.104858	MLLT11/GCLC/MYOC/LRRK2	4
BP	GO:0031023	microtubule organizing center organization	12/751	143/18723	0.0125816	0.12156	0.106373	PLK1/AURKA/KIF11/NEK2/NDC80/PLK4/CHEK1/STIL/BRCA1/CDK1/XRCC2/WDR62	12
BP	GO:0048704	embryonic skeletal system morphogenesis	9/751	94/18723	0.0131009	0.125782	0.110068	SHOX2/HOXA1/HOXA11/ALX1/COL11A1/COL2A1/HOXB9/IRX5/FGFR2	9
BP	GO:0006936	muscle contraction	23/751	347/18723	0.0131086	0.125782	0.110068	DSP/STC1/PKP2/HTR1D/NMU/TNNT1/SCNN1B/FXYD1/SCN4B/ATP1A2/TNNI3K/KCNQ1/SCN7A/CASQ2/MYOCD/SGCA/MYH11/SCN1A/ADRA2A/CACNA1D/DES/TNNC1/HCN4	23
BP	GO:0014075	response to amine	6/751	49/18723	0.0131571	0.125782	0.110068	CDK1/GLDC/CPS1/GRIN2A/PPP1R1B/SLC18A2	6
BP	GO:0030195	negative regulation of blood coagulation	6/751	49/18723	0.0131571	0.125782	0.110068	FGB/FGA/F11/CPB2/APOH/TSPAN8	6
BP	GO:0060986	endocrine hormone secretion	6/751	49/18723	0.0131571	0.125782	0.110068	GAL/FOXD1/KCNQ1/TRPV6/RETN/AGTR2	6
BP	GO:0007626	locomotory behavior	14/751	179/18723	0.013251	0.126413	0.11062	KCND2/UCHL1/HTR2C/ATP1A2/HPGDS/FOXA2/LRRK2/NEGR1/NKX2-1/PPP1R1B/SLC18A2/PENK/DPP4/DRD1	14
BP	GO:0046689	response to mercury ion	3/751	13/18723	0.0136017	0.128947	0.112837	ABCC2/AQP1/AQP2	3
BP	GO:0060707	trophoblast giant cell differentiation	3/751	13/18723	0.0136017	0.128947	0.112837	PLK4/E2F8/E2F7	3
BP	GO:0098814	spontaneous synaptic transmission	3/751	13/18723	0.0136017	0.128947	0.112837	RIMS2/SYT1/AGER	3
BP	GO:0015718	monocarboxylic acid transport	10/751	111/18723	0.0137526	0.129848	0.113626	SLC5A12/ABCC2/SLC22A3/PLA2G10/PLA2G4F/PLA2G1B/SLC16A11/CASR/PLA2G12B/NR0B2	10
BP	GO:0009612	response to mechanical stimulus	16/751	216/18723	0.0137663	0.129848	0.113626	CHEK1/CCNB1/SLC2A1/TRPA1/GCLC/FOSL1/COL11A1/CHRNA9/ATP1A2/KCNQ1/SLC26A5/AQP1/SCN1A/WNT11/IHH/RETN	16
BP	GO:0010092	specification of animal organ identity	5/751	36/18723	0.0137826	0.129848	0.113626	HOXA11/ROBO2/GATA5/FGFR2/WNT11	5
BP	GO:0071897	DNA biosynthetic process	14/751	180/18723	0.0138582	0.13029	0.114013	NEK2/POLQ/AURKB/DSCC1/DTL/TYMS/CENPF/RFC4/POLE2/TK1/PIF1/GREM1/PARM1/MAPK15	14
BP	GO:0006633	fatty acid biosynthetic process	13/751	163/18723	0.0143215	0.133902	0.117174	BRCA1/ELOVL4/ELOVL6/MGLL/LTC4S/PLA2G4F/PLA2G1B/HPGDS/ALOX15B/ACSM3/ACSM1/ACADL/LPL	13
BP	GO:0072331	signal transduction by p53 class mediator	13/751	163/18723	0.0143215	0.133902	0.117174	FOXM1/AURKA/GTSE1/AURKB/CHEK1/E2F2/E2F1/E2F7/MAGEA2/POU4F1/MUC1/EDA2R/ZNF385B	13
BP	GO:0016486	peptide hormone processing	4/751	24/18723	0.0143898	0.133902	0.117174	PCSK1/CTSG/CPA3/PCSK2	4
BP	GO:0060571	morphogenesis of an epithelial fold	4/751	24/18723	0.0143898	0.133902	0.117174	HOXD13/SHH/FGFR2/SOSTDC1	4
BP	GO:0098743	cell aggregation	4/751	24/18723	0.0143898	0.133902	0.117174	COL11A1/COL2A1/MGP/LTF	4
BP	GO:0090102	cochlea development	6/751	50/18723	0.0144588	0.133995	0.117254	CCNA2/MCM2/HOXA1/KCNQ1/NTRK3/SLC26A5	6
BP	GO:1900047	negative regulation of hemostasis	6/751	50/18723	0.0144588	0.133995	0.117254	FGB/FGA/F11/CPB2/APOH/TSPAN8	6
BP	GO:0046503	glycerolipid catabolic process	7/751	65/18723	0.0150534	0.138938	0.12158	CPS1/MGLL/PLA2G10/PLA2G4F/PLIN5/LPL/AADAC	7
BP	GO:0048645	animal organ formation	7/751	65/18723	0.0150534	0.138938	0.12158	HOXA11/ROBO2/FOLR1/SHH/GATA5/FGFR2/WNT11	7
BP	GO:0016331	morphogenesis of embryonic epithelium	12/751	147/18723	0.0153856	0.141716	0.124011	STIL/KIF20B/GREM1/LHX2/FOLR1/DLC1/SHH/SOX8/IRX2/IRX3/FGFR2/IRX1	12
BP	GO:0043403	skeletal muscle tissue regeneration	5/751	37/18723	0.015424	0.141782	0.124069	EZH2/CAPN3/HOPX/MYOZ1/SGCA	5
BP	GO:0042476	odontogenesis	11/751	130/18723	0.0155612	0.142754	0.124919	SHH/RSPO2/ALPL/AQP3/AQP1/FGFR2/ENAM/AQP5/DLX3/CFTR/SOSTDC1	11
BP	GO:0046394	carboxylic acid biosynthetic process	21/751	314/18723	0.0157379	0.144085	0.126084	BRCA1/PSAT1/PLOD2/ELOVL4/ELOVL6/CPS1/PAH/MGLL/LTC4S/GGTLC1/PLA2G4F/PLA2G1B/HPGDS/ALOX15B/ACSM3/ACSM1/GGT3P/GGT6/ACADL/LPL/BAAT	21
BP	GO:0045104	intermediate filament cytoskeleton organization	6/751	51/18723	0.0158474	0.144795	0.126705	DSP/PKP2/INA/SHH/EVPLL/DES	6
BP	GO:0030193	regulation of blood coagulation	7/751	66/18723	0.0162755	0.14811	0.129607	FGB/FGA/F11/FOXA2/CPB2/APOH/TSPAN8	7
BP	GO:2000573	positive regulation of DNA biosynthetic process	7/751	66/18723	0.0162755	0.14811	0.129607	NEK2/AURKB/DSCC1/RFC4/GREM1/PARM1/MAPK15	7
BP	GO:0021846	cell proliferation in forebrain	4/751	25/18723	0.0165995	0.14956	0.130875	KIF14/IGF2BP1/KIF1A/FGFR2	4
BP	GO:0045109	intermediate filament organization	4/751	25/18723	0.0165995	0.14956	0.130875	DSP/PKP2/SHH/DES	4
BP	GO:0050927	positive regulation of positive chemotaxis	4/751	25/18723	0.0165995	0.14956	0.130875	NTRK3/CASR/AZU1/AGER	4
BP	GO:0090169	regulation of spindle assembly	4/751	25/18723	0.0165995	0.14956	0.130875	SPAG5/PLK1/KIF15/MAPK15	4
BP	GO:0140448	signaling receptor ligand precursor processing	4/751	25/18723	0.0165995	0.14956	0.130875	PCSK1/CTSG/CPA3/PCSK2	4
BP	GO:0016053	organic acid biosynthetic process	21/751	316/18723	0.016777	0.150501	0.131698	BRCA1/PSAT1/PLOD2/ELOVL4/ELOVL6/CPS1/PAH/MGLL/LTC4S/GGTLC1/PLA2G4F/PLA2G1B/HPGDS/ALOX15B/ACSM3/ACSM1/GGT3P/GGT6/ACADL/LPL/BAAT	21
BP	GO:0033604	negative regulation of catecholamine secretion	3/751	14/18723	0.0168033	0.150501	0.131698	ADRA2A/CNR1/AGTR2	3
BP	GO:0051917	regulation of fibrinolysis	3/751	14/18723	0.0168033	0.150501	0.131698	F11/CPB2/APOH	3
BP	GO:0032642	regulation of chemokine production	9/751	98/18723	0.0168539	0.150657	0.131835	LBP/ALOX15B/CHIA/ELANE/IL33/AZU1/AGER/LPL/APOD	9
BP	GO:0001910	regulation of leukocyte mediated cytotoxicity	8/751	82/18723	0.0169283	0.151024	0.132156	KIR2DL4/CD1E/CD1C/CX3CR1/CD1A/CD1B/AGER/AZGP1	8
BP	GO:0060541	respiratory system development	15/751	203/18723	0.017062	0.151918	0.132939	MMP12/CTSH/SHH/RSPO2/SFTPD/TBX4/HOPX/TCF21/MYOCD/ABCA3/FGFR2/NKX2-1/WNT11/HHIP/FGF9	15
BP	GO:0035136	forelimb morphogenesis	5/751	38/18723	0.0171909	0.152767	0.133681	SHOX2/HOXA11/SHH/RSPO2/ZBTB16	5
BP	GO:0072175	epithelial tube formation	11/751	132/18723	0.0172617	0.152767	0.133682	STIL/KIF20B/GREM1/LHX2/FOLR1/DLC1/SOX8/IRX2/IRX3/FGFR2/IRX1	11
BP	GO:0009314	response to radiation	28/751	456/18723	0.0173198	0.152767	0.133682	RAD54L/RAD51/CDC25A/RAD51AP1/AURKB/CHEK1/BLM/DTL/BRCA1/XRCC2/PBK/ECT2/RAD54B/DNMT3B/GUCA1A/ELOVL4/HOXA1/HMGA2/NMU/ATP1A2/MFAP4/MAPK10/AQP1/GRIN2A/ELANE/PPP1R1B/PENK/DRD1	28
BP	GO:0007129	homologous chromosome pairing at meiosis	6/751	52/18723	0.0173255	0.152767	0.133682	TRIP13/BRIP1/CCNE1/PSMC3IP/CCNE2/TEX15	6
BP	GO:0045103	intermediate filament-based process	6/751	52/18723	0.0173255	0.152767	0.133682	DSP/PKP2/INA/SHH/EVPLL/DES	6
BP	GO:0009880	embryonic pattern specification	7/751	67/18723	0.0175662	0.154589	0.135276	STIL/SEMA3A/SHH/ERBB4/FGFR2/ZBTB16/IHH	7
BP	GO:0044843	cell cycle G1/S phase transition	17/751	241/18723	0.0176255	0.154812	0.135471	CDC6/CCNA2/KIF14/CDC25A/GTSE1/CDKN3/FAM83D/CCNE1/EZH2/E2F1/MTBP/IQGAP3/CDC7/E2F7/CCNE2/SUSD2/MUC1	17
BP	GO:0007631	feeding behavior	9/751	99/18723	0.0179036	0.156347	0.136814	GAL/UCHL1/HTR2C/NMU/POU4F1/NEGR1/NTRK2/CNR1/RETN	9
BP	GO:0031341	regulation of cell killing	9/751	99/18723	0.0179036	0.156347	0.136814	KIR2DL4/CD1E/CD1C/CX3CR1/CD1A/CD1B/AGER/FCER2/AZGP1	9
BP	GO:0032602	chemokine production	9/751	99/18723	0.0179036	0.156347	0.136814	LBP/ALOX15B/CHIA/ELANE/IL33/AZU1/AGER/LPL/APOD	9
BP	GO:0050886	endocrine process	8/751	83/18723	0.0180986	0.157746	0.138039	GAL/FOXD1/KCNQ1/CTSG/CPA3/TRPV6/RETN/AGTR2	8
BP	GO:0006937	regulation of muscle contraction	13/751	169/18723	0.0188026	0.16149	0.141315	DSP/STC1/PKP2/NMU/TNNT1/ATP1A2/TNNI3K/KCNQ1/CASQ2/MYOCD/ADRA2A/TNNC1/HCN4	13
BP	GO:0031214	biomineral tissue development	13/751	169/18723	0.0188026	0.16149	0.141315	GREM1/PTHLH/MGP/RSPO2/ALPL/CLEC3B/FGFR2/WNT11/ENAM/CFTR/FGFR3/NELL1/LTF	13
BP	GO:0050819	negative regulation of coagulation	6/751	53/18723	0.0188956	0.16149	0.141315	FGB/FGA/F11/CPB2/APOH/TSPAN8	6
BP	GO:1900046	regulation of hemostasis	7/751	68/18723	0.0189273	0.16149	0.141315	FGB/FGA/F11/FOXA2/CPB2/APOH/TSPAN8	7
BP	GO:0010466	negative regulation of peptidase activity	18/751	262/18723	0.0189653	0.16149	0.141315	BIRC5/PTTG1/MAGEA3/SERPINB5/CST5/CPAMD8/ITIH5/ITIH3/WFDC2/AQP1/COL4A3/C4A/SPINK5/SLPI/SERPIND1/PI16/LTF/SPINK1	18
BP	GO:0006760	folic acid-containing compound metabolic process	4/751	26/18723	0.0190101	0.16149	0.141315	TYMS/MTHFD2/GGH/FOLR1	4
BP	GO:0034114	regulation of heterotypic cell-cell adhesion	4/751	26/18723	0.0190101	0.16149	0.141315	FGB/FGA/AGER/CEACAM6	4
BP	GO:0043501	skeletal muscle adaptation	4/751	26/18723	0.0190101	0.16149	0.141315	TNNT1/MYOC/MYOZ1/TNNC1	4
BP	GO:0050926	regulation of positive chemotaxis	4/751	26/18723	0.0190101	0.16149	0.141315	NTRK3/CASR/AZU1/AGER	4
BP	GO:0070977	bone maturation	4/751	26/18723	0.0190101	0.16149	0.141315	GREM1/ZBTB16/FGFR3/LTF	4
BP	GO:0010463	mesenchymal cell proliferation	5/751	39/18723	0.0190868	0.16149	0.141315	SHOX2/SHH/FGFR2/WNT11/IHH	5
BP	GO:0017158	regulation of calcium ion-dependent exocytosis	5/751	39/18723	0.0190868	0.16149	0.141315	SYT1/SYT15/ADRA2A/TRPV6/SYT8	5
BP	GO:0046461	neutral lipid catabolic process	5/751	39/18723	0.0190868	0.16149	0.141315	CPS1/MGLL/PLIN5/LPL/AADAC	5
BP	GO:0046464	acylglycerol catabolic process	5/751	39/18723	0.0190868	0.16149	0.141315	CPS1/MGLL/PLIN5/LPL/AADAC	5
BP	GO:0071548	response to dexamethasone	5/751	39/18723	0.0190868	0.16149	0.141315	DNMT3B/ABCC2/CPS1/AQP1/AGTR2	5
BP	GO:0061041	regulation of wound healing	11/751	134/18723	0.0190971	0.16149	0.141315	FGB/FGA/F11/FOXA2/MYOZ1/DUOX1/ADRA2A/CPB2/DUOX2/APOH/TSPAN8	11
BP	GO:0042310	vasoconstriction	8/751	84/18723	0.0193259	0.16312	0.142741	KCNMB4/HTR1D/FGB/FGA/SCNN1B/ATP1A2/CASR/ADRA2A	8
BP	GO:0048839	inner ear development	14/751	188/18723	0.0195203	0.164456	0.14391	CCNA2/MCM2/GBX2/HOXA1/COL11A1/CHRNA9/COL2A1/SHH/KCNQ1/SLC44A4/NTRK3/SLC26A5/FGFR2/FREM2	14
BP	GO:0051101	regulation of DNA binding	10/751	118/18723	0.0203215	0.167318	0.146414	HJURP/NEK2/CDT1/E2F1/LHX2/HMGA2/POU4F1/ZBTB7C/MYOCD/AGER	10
BP	GO:0001325	formation of extrachromosomal circular DNA	3/751	15/18723	0.0203891	0.167318	0.146414	EXO1/BLM/DNA2	3
BP	GO:0015697	quaternary ammonium group transport	3/751	15/18723	0.0203891	0.167318	0.146414	SLC22A3/SLC44A4/SLC6A20	3
BP	GO:0035358	regulation of peroxisome proliferator activated receptor signaling pathway	3/751	15/18723	0.0203891	0.167318	0.146414	ALOX15B/PLIN5/LMO3	3
BP	GO:0036376	sodium ion export across plasma membrane	3/751	15/18723	0.0203891	0.167318	0.146414	FXYD1/ATP1A2/SLC4A4	3
BP	GO:0045842	positive regulation of mitotic metaphase/anaphase transition	3/751	15/18723	0.0203891	0.167318	0.146414	ESPL1/DLGAP5/CDT1	3
BP	GO:0050910	detection of mechanical stimulus involved in sensory perception of sound	3/751	15/18723	0.0203891	0.167318	0.146414	COL11A1/CHRNA9/KCNQ1	3
BP	GO:0055012	ventricular cardiac muscle cell differentiation	3/751	15/18723	0.0203891	0.167318	0.146414	CCNB1/CDK1/MYOCD	3
BP	GO:0071474	cellular hyperosmotic response	3/751	15/18723	0.0203891	0.167318	0.146414	SLC2A1/MAPK10/AQP1	3
BP	GO:0086069	bundle of His cell to Purkinje myocyte communication	3/751	15/18723	0.0203891	0.167318	0.146414	DSP/PKP2/TNNI3K	3
BP	GO:0090656	t-circle formation	3/751	15/18723	0.0203891	0.167318	0.146414	EXO1/BLM/DNA2	3
BP	GO:0090737	telomere maintenance via telomere trimming	3/751	15/18723	0.0203891	0.167318	0.146414	EXO1/BLM/DNA2	3
BP	GO:1901970	positive regulation of mitotic sister chromatid separation	3/751	15/18723	0.0203891	0.167318	0.146414	ESPL1/DLGAP5/CDT1	3
BP	GO:0120254	olefinic compound metabolic process	12/751	153/18723	0.0204466	0.167318	0.146414	AKR1B15/SCNN1B/MGLL/PLA2G10/ADH1B/ADH1A/ALOX15B/CYP4Z1/ADH1C/CYP2A6/CYP4F12/GSTA1	12
BP	GO:0048469	cell maturation	13/751	171/18723	0.020509	0.167318	0.146414	AURKA/KIF14/TRIP13/CCNB1/TYMS/CABYR/PAEP/SOX8/MYOC/LRRK2/IHH/CFTR/SPINK1	13
BP	GO:0110148	biomineralization	13/751	171/18723	0.020509	0.167318	0.146414	GREM1/PTHLH/MGP/RSPO2/ALPL/CLEC3B/FGFR2/WNT11/ENAM/CFTR/FGFR3/NELL1/LTF	13
BP	GO:0014888	striated muscle adaptation	6/751	54/18723	0.0205601	0.167318	0.146414	EZH2/TNNT1/MYOC/MYOZ1/KLF15/TNNC1	6
BP	GO:0032330	regulation of chondrocyte differentiation	6/751	54/18723	0.0205601	0.167318	0.146414	SHOX2/GREM1/HOXA11/PTHLH/CHADL/ZBTB16	6
BP	GO:0086002	cardiac muscle cell action potential involved in contraction	6/751	54/18723	0.0205601	0.167318	0.146414	DSP/PKP2/SCN4B/KCNQ1/SCN1A/CACNA1D	6
BP	GO:2000779	regulation of double-strand break repair	8/751	85/18723	0.0206113	0.167435	0.146517	FOXM1/RAD51/POLQ/RAD51AP1/CHEK1/FANCB/TEX15/HMGA2	8
BP	GO:0006836	neurotransmitter transport	15/751	208/18723	0.0207756	0.168468	0.147421	RAB3B/SLC6A15/KCNMB4/RIMS2/SYT1/SLC6A17/SLC22A3/ATP1A2/LRRK2/ADRA2A/SLC18A2/CNR1/SLC1A7/DRD1/SYT8	15
BP	GO:0055081	anion homeostasis	5/751	40/18723	0.0211151	0.170915	0.149563	ABCC2/CPS1/ABCC6/KCNQ1/SLC34A2	5
BP	GO:0030282	bone mineralization	10/751	119/18723	0.0214197	0.173073	0.15145	GREM1/PTHLH/MGP/RSPO2/CLEC3B/FGFR2/WNT11/FGFR3/NELL1/LTF	10
BP	GO:0048562	embryonic organ morphogenesis	19/751	285/18723	0.0215086	0.173482	0.151809	STIL/SHOX2/GBX2/HOXA1/HOXA11/ALX1/COL11A1/CHRNA9/COL2A1/HOXB9/FOLR1/SHH/KCNQ1/IRX5/SLC44A4/TCF21/FGFR2/WNT11/IHH	19
BP	GO:0003401	axis elongation	4/751	27/18723	0.0216263	0.173814	0.152099	HOXD13/SHH/FGFR2/WNT11	4
BP	GO:0060512	prostate gland morphogenesis	4/751	27/18723	0.0216263	0.173814	0.152099	HOXD13/SERPINB5/SHH/FGFR2	4
BP	GO:0060415	muscle tissue morphogenesis	7/751	70/18723	0.0218678	0.175445	0.153526	SHOX2/DSP/COL11A1/PKP2/POU4F1/FGFR2/TNNC1	7
BP	GO:0032760	positive regulation of tumor necrosis factor production	9/751	103/18723	0.0225809	0.1806	0.158037	LBP/CLU/LRRK2/IL33/AZU1/AGER/LPL/ORM2/ORM1	9
BP	GO:0001649	osteoblast differentiation	16/751	229/18723	0.0225899	0.1806	0.158037	SHOX2/GREM1/PTHLH/SHH/RSPO2/SOX8/MYOC/ALPL/FGFR2/WNT11/GDF10/BMP3/IHH/PENK/NELL1/LTF	16
BP	GO:0033674	positive regulation of kinase activity	28/751	467/18723	0.0228576	0.182419	0.159629	TPX2/CDC6/KIF14/CENPE/CLSPN/CCNB1/PSRC1/EZH2/ECT2/GREM1/HMGA2/PLA2G1B/GPRC5C/CLU/LRRK2/NTRK3/ROS1/ERBB4/ELANE/FGFR2/WNT11/ADRA2A/NTRK2/AZU1/AGER/FGFR3/ERN2/LTF	28
BP	GO:0071470	cellular response to osmotic stress	5/751	41/18723	0.0232787	0.185454	0.162285	SLC2A1/CAPN3/MAPK10/AQP1/AQP5	5
BP	GO:0046883	regulation of hormone secretion	17/751	249/18723	0.0233778	0.185521	0.162343	GAL/HTR2C/NMU/FGB/FGA/FOXA2/CASR/ADRA2A/CFTR/SYBU/FAM3D/DPP4/CNR1/UCN3/RETN/NR0B2/AGTR2	17
BP	GO:0032722	positive regulation of chemokine production	7/751	71/18723	0.0234506	0.185521	0.162343	LBP/ALOX15B/CHIA/IL33/AZU1/AGER/LPL	7
BP	GO:0050795	regulation of behavior	7/751	71/18723	0.0234506	0.185521	0.162343	HOXA1/HTR1D/NMU/PENK/CNR1/ADRB1/RETN	7
BP	GO:0050818	regulation of coagulation	7/751	71/18723	0.0234506	0.185521	0.162343	FGB/FGA/F11/FOXA2/CPB2/APOH/TSPAN8	7
BP	GO:0070482	response to oxygen levels	22/751	347/18723	0.023606	0.186426	0.163135	CCNA2/CCNB1/BRIP1/E2F1/DNMT3B/SLC2A1/PLOD2/STC2/STC1/KCND2/EGLN3/AQP3/MYOCD/AQP1/CASR/S100B/B3GAT1/PENK/AGER/DPP4/UCN3/ALDH3A1	22
BP	GO:0001838	embryonic epithelial tube formation	10/751	121/18723	0.0237444	0.187193	0.163807	STIL/KIF20B/GREM1/LHX2/FOLR1/DLC1/SOX8/IRX2/IRX3/IRX1	10
BP	GO:0001503	ossification	25/751	408/18723	0.0241064	0.189101	0.165477	SHOX2/STC1/GREM1/PTHLH/COL11A1/COL2A1/MGP/SHH/RSPO2/SOX8/MYOC/ALPL/CHRDL1/CASR/CLEC3B/FGFR2/WNT11/GDF10/BMP3/ZBTB16/IHH/PENK/FGFR3/NELL1/LTF	25
BP	GO:0042733	embryonic digit morphogenesis	6/751	56/18723	0.0241811	0.189101	0.165477	HOXD13/HOXA11/SHH/ZBTB16/IHH/FREM2	6
BP	GO:0050433	regulation of catecholamine secretion	6/751	56/18723	0.0241811	0.189101	0.165477	SYT1/SYT15/ADRA2A/CNR1/SYT8/AGTR2	6
BP	GO:0003341	cilium movement	13/751	175/18723	0.0242661	0.189101	0.165477	CABYR/GAS2L2/NME5/AQP4/DNAI2/DNAH9/TEKT1/TCTE1/ZMYND10/DNAI1/TTC29/RSPH4A/ZBBX	13
BP	GO:0001991	regulation of systemic arterial blood pressure by circulatory renin-angiotensin	3/751	16/18723	0.0243612	0.189101	0.165477	CTSG/CPA3/AGTR2	3
BP	GO:0002921	negative regulation of humoral immune response	3/751	16/18723	0.0243612	0.189101	0.165477	C4BPA/SPINK5/SUSD4	3
BP	GO:0006750	glutathione biosynthetic process	3/751	16/18723	0.0243612	0.189101	0.165477	GCLC/GGT3P/GGT6	3
BP	GO:0051770	positive regulation of nitric-oxide synthase biosynthetic process	3/751	16/18723	0.0243612	0.189101	0.165477	LRRK2/IL33/FCER2	3
BP	GO:0060572	morphogenesis of an epithelial bud	3/751	16/18723	0.0243612	0.189101	0.165477	SHH/FGFR2/SOSTDC1	3
BP	GO:0001837	epithelial to mesenchymal transition	12/751	157/18723	0.0244483	0.189158	0.165527	FAM83D/EZH2/GREM1/ALX1/HMGA2/OLFM1/FOXA2/FGFR2/NKX2-1/WNT11/ZNF750/TMEM100	12
BP	GO:0007064	mitotic sister chromatid cohesion	4/751	28/18723	0.0244519	0.189158	0.165527	CDCA5/CDC20/DSCC1/SMC1B	4
BP	GO:0071312	cellular response to alkaloid	5/751	42/18723	0.0255805	0.197553	0.172872	CCNA2/RAD51/BLM/CASQ2/PPP1R1B	5
BP	GO:0030073	insulin secretion	14/751	195/18723	0.0257759	0.198387	0.173602	GAL/PTPRN/RIMS2/FOXA2/HNF1B/CASR/ADRA2A/CFTR/SYBU/FAM3D/DPP4/CNR1/UCN3/NR0B2	14
BP	GO:1901605	alpha-amino acid metabolic process	14/751	195/18723	0.0257759	0.198387	0.173602	ARHGAP11B/PSAT1/PLOD2/GLDC/GCLC/NAT8L/CPS1/PAH/ADHFE1/CRYM/GNMT/PRODH/IYD/BAAT	14
BP	GO:0010951	negative regulation of endopeptidase activity	17/751	252/18723	0.025867	0.198752	0.173921	BIRC5/PTTG1/MAGEA3/SERPINB5/CST5/CPAMD8/ITIH5/ITIH3/WFDC2/AQP1/COL4A3/C4A/SPINK5/SLPI/SERPIND1/LTF/SPINK1	17
BP	GO:0051289	protein homotetramerization	6/751	57/18723	0.0261418	0.200186	0.175176	TK1/TRPA1/GNMT/AQP4/AQP5/AQP2	6
BP	GO:0051785	positive regulation of nuclear division	6/751	57/18723	0.0261418	0.200186	0.175176	ESPL1/AURKA/DLGAP5/RAD51AP1/NUSAP1/CDT1	6
BP	GO:0003231	cardiac ventricle development	10/751	123/18723	0.0262458	0.200643	0.175577	DSP/GREB1L/COL11A1/PKP2/POU4F1/ROBO2/MYOCD/FGFR2/WNT11/TNNC1	10
BP	GO:0071466	cellular response to xenobiotic stimulus	13/751	177/18723	0.026325	0.200911	0.17581	E2F1/UCHL1/HMGA2/ABCC2/FMO5/KCNQ1/ACSM1/CYP2A6/CYP4F12/AADAC/UGT2B15/GSTA1/ALDH3A1	13
BP	GO:0045861	negative regulation of proteolysis	22/751	351/18723	0.0264178	0.201281	0.176134	BIRC5/PBK/PTTG1/MAGEA3/SERPINB5/CST5/CPAMD8/SHH/ITIH5/LRRK2/ITIH3/WFDC2/AQP1/COL4A3/C4A/SPINK5/SLPI/SERPIND1/PI16/CPB2/LTF/SPINK1	22
BP	GO:0001824	blastocyst development	9/751	106/18723	0.0266203	0.202158	0.176902	RRM2/NEK2/NCAPG2/CHEK1/GINS1/GINS4/ASF1B/HOPX/POU5F1	9
BP	GO:0032200	telomere organization	12/751	159/18723	0.0266519	0.202158	0.176902	EXO1/NEK2/RAD51/AURKB/BLM/CCNE1/DNA2/RECQL4/PIF1/CCNE2/ZSCAN4/MAPK15	12
BP	GO:0008584	male gonad development	11/751	141/18723	0.0266665	0.202158	0.176902	ASPM/BRIP1/KIF18A/SEMA3A/HOXA11/HOXA10/NR0B1/SOX8/TCF21/NKX2-1/FGF9	11
BP	GO:0031032	actomyosin structure organization	14/751	196/18723	0.0267783	0.20233	0.177052	RACGAP1/ANLN/ECT2/STMN1/PFN2/TNNT1/DLC1/CAPN3/ELN/MYOC/MYOZ1/PGM5/MYH11/WNT11	14
BP	GO:0090276	regulation of peptide hormone secretion	14/751	196/18723	0.0267783	0.20233	0.177052	HTR2C/NMU/FGB/FGA/FOXA2/CASR/ADRA2A/CFTR/SYBU/FAM3D/DPP4/CNR1/UCN3/NR0B2	14
BP	GO:0061035	regulation of cartilage development	7/751	73/18723	0.026849	0.202527	0.177225	SHOX2/GREM1/HOXA11/PTHLH/CHADL/WNT11/ZBTB16	7
BP	GO:0015701	bicarbonate transport	4/751	29/18723	0.0274901	0.205655	0.179962	SLC26A9/SLC26A5/SLC4A4/CFTR	4
BP	GO:0031069	hair follicle morphogenesis	4/751	29/18723	0.0274901	0.205655	0.179962	SHH/FGFR2/FOXQ1/SOSTDC1	4
BP	GO:0051873	killing by host of symbiont cells	4/751	29/18723	0.0274901	0.205655	0.179962	SCNN1B/ELANE/CTSG/AZU1	4
BP	GO:0051883	killing of cells in other organism involved in symbiotic interaction	4/751	29/18723	0.0274901	0.205655	0.179962	SCNN1B/ELANE/CTSG/AZU1	4
BP	GO:0071549	cellular response to dexamethasone stimulus	4/751	29/18723	0.0274901	0.205655	0.179962	DNMT3B/ABCC2/AQP1/AGTR2	4
BP	GO:0046546	development of primary male sexual characteristics	11/751	142/18723	0.0279025	0.207624	0.181685	ASPM/BRIP1/KIF18A/SEMA3A/HOXA11/HOXA10/NR0B1/SOX8/TCF21/NKX2-1/FGF9	11
BP	GO:0070664	negative regulation of leukocyte proliferation	8/751	90/18723	0.0279564	0.207624	0.181685	GAL/GREM1/SHH/SFTPD/IL33/IHH/SCGB1A1/ENPP3	8
BP	GO:0006284	base-excision repair	5/751	43/18723	0.028023	0.207624	0.181685	POLQ/NEIL3/DNA2/HMGA2/NEIL1	5
BP	GO:0045840	positive regulation of mitotic nuclear division	5/751	43/18723	0.028023	0.207624	0.181685	ESPL1/AURKA/DLGAP5/NUSAP1/CDT1	5
BP	GO:0140353	lipid export from cell	5/751	43/18723	0.028023	0.207624	0.181685	GAL/PLA2G10/KCNQ1/RETN/AGTR2	5
BP	GO:0000018	regulation of DNA recombination	9/751	107/18723	0.0280733	0.207624	0.181685	KPNA2/RAD51/POLQ/RAD51AP1/CHEK1/BLM/FANCB/TEX15/ZSCAN4	9
BP	GO:1903557	positive regulation of tumor necrosis factor superfamily cytokine production	9/751	107/18723	0.0280733	0.207624	0.181685	LBP/CLU/LRRK2/IL33/AZU1/AGER/LPL/ORM2/ORM1	9
BP	GO:0042743	hydrogen peroxide metabolic process	6/751	58/18723	0.0282053	0.207923	0.181946	MAOB/DUOXA1/DUOX1/DUOXA2/DUOX2/HP	6
BP	GO:0050432	catecholamine secretion	6/751	58/18723	0.0282053	0.207923	0.181946	SYT1/SYT15/ADRA2A/CNR1/SYT8/AGTR2	6
BP	GO:0006941	striated muscle contraction	13/751	179/18723	0.0285094	0.208662	0.182594	DSP/STC1/PKP2/TNNT1/SCN4B/ATP1A2/TNNI3K/KCNQ1/CASQ2/SCN1A/CACNA1D/TNNC1/HCN4	13
BP	GO:0007379	segment specification	3/751	17/18723	0.0287192	0.208662	0.182594	IRX2/IRX3/IRX1	3
BP	GO:0008340	determination of adult lifespan	3/751	17/18723	0.0287192	0.208662	0.182594	RAD54L/RAD54B/LRRK2	3
BP	GO:0030903	notochord development	3/751	17/18723	0.0287192	0.208662	0.182594	STIL/COL2A1/WNT11	3
BP	GO:0048791	calcium ion-regulated exocytosis of neurotransmitter	3/751	17/18723	0.0287192	0.208662	0.182594	RIMS2/SYT1/SYT8	3
BP	GO:0051580	regulation of neurotransmitter uptake	3/751	17/18723	0.0287192	0.208662	0.182594	RAB3B/ATP1A2/DRD1	3
BP	GO:0070293	renal absorption	3/751	17/18723	0.0287192	0.208662	0.182594	KCNQ1/SLC15A2/AQP3	3
BP	GO:0090136	epithelial cell-cell adhesion	3/751	17/18723	0.0287192	0.208662	0.182594	DSP/IHH/THBS4	3
BP	GO:1904355	positive regulation of telomere capping	3/751	17/18723	0.0287192	0.208662	0.182594	NEK2/AURKB/MAPK15	3
BP	GO:0055007	cardiac muscle cell differentiation	10/751	125/18723	0.0289304	0.209526	0.18335	CCNB1/CDK1/SHOX2/GREM1/IRX3/MYOCD/MYH11/PI16/SORBS2/AGTR2	10
BP	GO:2000027	regulation of animal organ morphogenesis	10/751	125/18723	0.0289304	0.209526	0.18335	GPC6/GREM1/HOXA11/ROBO2/SHH/RSPO2/SOX8/GATA5/WNT11/AGTR2	10
BP	GO:0019369	arachidonic acid metabolic process	6/751	59/18723	0.0303734	0.219626	0.192188	MGLL/PLA2G10/ALOX15B/CYP4Z1/CYP2A6/CYP4F12	6
BP	GO:0001890	placenta development	11/751	144/18723	0.0304973	0.220172	0.192666	PLK4/E2F8/E2F7/STC2/STC1/PLAC1/FOSL1/TPPP3/FGFR2/DLX3/HSD17B2	11
BP	GO:0048240	sperm capacitation	4/751	30/18723	0.0307435	0.221246	0.193605	CABYR/PAEP/CFTR/SPINK1	4
BP	GO:0048799	animal organ maturation	4/751	30/18723	0.0307435	0.221246	0.193605	GREM1/ZBTB16/FGFR3/LTF	4
BP	GO:0002791	regulation of peptide secretion	14/751	200/18723	0.0310772	0.223293	0.195397	HTR2C/NMU/FGB/FGA/FOXA2/CASR/ADRA2A/CFTR/SYBU/FAM3D/DPP4/CNR1/UCN3/NR0B2	14
BP	GO:0006821	chloride transport	9/751	109/18723	0.0311447	0.223425	0.195512	GABRA3/FXYD1/SLC26A9/SLC26A5/CASR/CLIC3/CFTR/CLIC5/CLIC6	9
BP	GO:0006869	lipid transport	24/751	398/18723	0.0314106	0.224977	0.19687	MFSD2B/SLC2A1/GAL/ABCC2/LBP/NPC2/SHH/ABCA8/PLA2G10/PLA2G4F/PLA2G1B/ESYT3/KCNQ1/CLU/ATP8A1/SFTPA1/ABCA3/CFTR/APOD/PLA2G12B/RETN/NR0B2/APOH/AGTR2	24
BP	GO:0030048	actin filament-based movement	10/751	127/18723	0.0318042	0.227438	0.199024	DSP/STC1/PKP2/SCN4B/ATP1A2/KCNQ1/SCN1A/CACNA1D/TNNC1/HCN4	10
BP	GO:0051260	protein homooligomerization	13/751	182/18723	0.0320299	0.228503	0.199956	POLQ/BLM/ECT2/TK1/TRPA1/KCND2/GNMT/ABCA3/PRMT8/AQP4/AQP5/AQP2/SCARA5	13
BP	GO:0048511	rhythmic process	19/751	298/18723	0.0320544	0.228503	0.199956	TOP2A/DTL/CDK1/TYMS/EZH2/ARNTL2/PTPRN/KCND2/NMU/HLF/ROBO2/KCNQ1/MAPK10/HNF1B/NKX2-1/NTRK2/ADRB1/RETN/NR0B2	19
BP	GO:0002443	leukocyte mediated immunity	26/751	440/18723	0.0321339	0.228503	0.199956	EXO1/KIR2DL4/GZMB/CD1E/SCNN1B/CTSH/CD1C/CX3CR1/PLA2G1B/CD1A/HLA-DQB2/CLU/C7/C6/C4A/ELANE/C4BPA/CD1B/SUSD4/CTSG/HLA-DRB5/AZU1/AGER/FCER2/C8B/AZGP1	26
BP	GO:0097529	myeloid leukocyte migration	15/751	220/18723	0.0321545	0.228503	0.199956	CCL26/GREM1/LBP/DAPK2/CX3CR1/PLA2G1B/SFTPD/MMP28/CCL14/CXCL17/AZU1/CCL17/AGER/DPP4/THBS4	15
BP	GO:0140115	export across plasma membrane	7/751	76/18723	0.0325508	0.229872	0.201154	ABCC2/FXYD1/ATP1A2/KCNQ1/KCNK5/SLC15A2/SLC4A4	7
BP	GO:0055008	cardiac muscle tissue morphogenesis	6/751	60/18723	0.0326476	0.229872	0.201154	DSP/COL11A1/PKP2/POU4F1/FGFR2/TNNC1	6
BP	GO:0003014	renal system process	9/751	110/18723	0.0327648	0.229872	0.201154	STC1/KCNQ1/SLC15A2/AQP3/AQP1/AQP4/AQP2/CYP4F12/AGTR2	9
BP	GO:0050806	positive regulation of synaptic transmission	12/751	164/18723	0.0327884	0.229872	0.201154	RIMS2/SYT1/NMU/CX3CR1/NRGN/GRIN2A/S100B/NTRK2/AGER/CNR1/DRD1/RETN	12
BP	GO:0008406	gonad development	15/751	221/18723	0.0332749	0.229872	0.201154	ASPM/BRIP1/KIF18A/PTPRN/SEMA3A/HOXA11/HOXA10/NR0B1/ROBO2/IRX5/SOX8/TCF21/NKX2-1/FGF9/RETN	15
BP	GO:0002920	regulation of humoral immune response	5/751	45/18723	0.0333389	0.229872	0.201154	C4BPA/PGC/SPINK5/SUSD4/FCER2	5
BP	GO:0003254	regulation of membrane depolarization	5/751	45/18723	0.0333389	0.229872	0.201154	MLLT11/GCLC/MYOC/LRRK2/HCN4	5
BP	GO:0030850	prostate gland development	5/751	45/18723	0.0333389	0.229872	0.201154	HOXD13/SERPINB5/SHH/ALOX15B/FGFR2	5
BP	GO:0032309	icosanoid secretion	5/751	45/18723	0.0333389	0.229872	0.201154	PLA2G10/PLA2G4F/PLA2G1B/PLA2G12B/AGTR2	5
BP	GO:0085029	extracellular matrix assembly	5/751	45/18723	0.0333389	0.229872	0.201154	MFAP4/TNXB/HAS3/MYH11/IHH	5
BP	GO:0090087	regulation of peptide transport	14/751	202/18723	0.033406	0.229872	0.201154	HTR2C/NMU/FGB/FGA/FOXA2/CASR/ADRA2A/CFTR/SYBU/FAM3D/DPP4/CNR1/UCN3/NR0B2	14
BP	GO:0002923	regulation of humoral immune response mediated by circulating immunoglobulin	3/751	18/18723	0.0334608	0.229872	0.201154	C4BPA/SUSD4/FCER2	3
BP	GO:0003128	heart field specification	3/751	18/18723	0.0334608	0.229872	0.201154	ROBO2/GATA5/WNT11	3
BP	GO:0006957	complement activation, alternative pathway	3/751	18/18723	0.0334608	0.229872	0.201154	C7/SUSD4/C8B	3
BP	GO:0008272	sulfate transport	3/751	18/18723	0.0334608	0.229872	0.201154	RACGAP1/SLC26A9/SLC26A5	3
BP	GO:0019184	nonribosomal peptide biosynthetic process	3/751	18/18723	0.0334608	0.229872	0.201154	GCLC/GGT3P/GGT6	3
BP	GO:0031649	heat generation	3/751	18/18723	0.0334608	0.229872	0.201154	NMU/CNR1/ADRB1	3
BP	GO:0032785	negative regulation of DNA-templated transcription, elongation	3/751	18/18723	0.0334608	0.229872	0.201154	EZH2/POU4F1/SHH	3
BP	GO:0035930	corticosteroid hormone secretion	3/751	18/18723	0.0334608	0.229872	0.201154	GAL/KCNQ1/AGTR2	3
BP	GO:0060008	Sertoli cell differentiation	3/751	18/18723	0.0334608	0.229872	0.201154	NR0B1/SOX8/TCF21	3
BP	GO:0060602	branch elongation of an epithelium	3/751	18/18723	0.0334608	0.229872	0.201154	HOXD13/SHH/FGFR2	3
BP	GO:0090190	positive regulation of branching involved in ureteric bud morphogenesis	3/751	18/18723	0.0334608	0.229872	0.201154	GREM1/SOX8/AGTR2	3
BP	GO:0006813	potassium ion transport	16/751	241/18723	0.0340273	0.232583	0.203526	GAL/KCNMB4/KCND2/FXYD1/ATP1A2/KCNQ1/KCNK5/CASQ2/AQP1/KCNK17/ADRA2A/CACNA1D/LRRC52/DRD1/KCNJ15/HCN4	16
BP	GO:0035115	embryonic forelimb morphogenesis	4/751	31/18723	0.0342139	0.232583	0.203526	SHOX2/HOXA11/SHH/RSPO2	4
BP	GO:0050482	arachidonic acid secretion	4/751	31/18723	0.0342139	0.232583	0.203526	PLA2G10/PLA2G4F/PLA2G1B/PLA2G12B	4
BP	GO:0060045	positive regulation of cardiac muscle cell proliferation	4/751	31/18723	0.0342139	0.232583	0.203526	CCNB1/CDK1/ERBB4/FGFR2	4
BP	GO:0071168	protein localization to chromatin	4/751	31/18723	0.0342139	0.232583	0.203526	CDCA5/PLK1/ESCO2/EZH2	4
BP	GO:0090183	regulation of kidney development	4/751	31/18723	0.0342139	0.232583	0.203526	GREM1/FOXD1/SOX8/AGTR2	4
BP	GO:1903963	arachidonate transport	4/751	31/18723	0.0342139	0.232583	0.203526	PLA2G10/PLA2G4F/PLA2G1B/PLA2G12B	4
BP	GO:0006805	xenobiotic metabolic process	9/751	111/18723	0.0344424	0.233786	0.204579	ABCC2/FMO5/ACSM1/CYP2A6/CYP4F12/AADAC/UGT2B15/GSTA1/ALDH3A1	9
BP	GO:0048644	muscle organ morphogenesis	7/751	77/18723	0.0346179	0.234627	0.205314	SHOX2/DSP/COL11A1/PKP2/POU4F1/FGFR2/TNNC1	7
BP	GO:0001889	liver development	11/751	147/18723	0.0347056	0.234871	0.205528	AURKA/TYMS/E2F8/EZH2/E2F7/CPS1/FGL1/HNF1B/IHH/CPB2/BAAT	11
BP	GO:0042063	gliogenesis	19/751	301/18723	0.0349577	0.235658	0.206217	CDK1/EZH2/E2F1/FGF5/SHH/CX3CR1/TPPP/CLU/SOX8/MYOC/NTRK3/KLF15/DAAM2/NKX2-1/S100B/NTRK2/AZU1/PENK/AGER	19
BP	GO:0051702	biological process involved in interaction with symbiont	8/751	94/18723	0.0350048	0.235658	0.206217	HMGA2/SCNN1B/CX3CR1/POU2F3/ELANE/CTSG/AZU1/LTF	8
BP	GO:1903035	negative regulation of response to wounding	8/751	94/18723	0.0350048	0.235658	0.206217	FGB/FGA/F11/RTN4RL1/MYOZ1/CPB2/APOH/TSPAN8	8
BP	GO:0034113	heterotypic cell-cell adhesion	6/751	61/18723	0.0350295	0.235658	0.206217	DSP/PKP2/FGB/FGA/AGER/CEACAM6	6
BP	GO:0007019	microtubule depolymerization	5/751	46/18723	0.036216	0.242562	0.212258	TPX2/KIF2C/KIF18B/KIF18A/STMN1	5
BP	GO:0035094	response to nicotine	5/751	46/18723	0.036216	0.242562	0.212258	ATP1A2/KCNQ1/PPP1R1B/PENK/CNR1	5
BP	GO:0043462	regulation of ATPase activity	5/751	46/18723	0.036216	0.242562	0.212258	PFN2/CASR/ALDOB/TNNC1/LTF	5
BP	GO:0061045	negative regulation of wound healing	7/751	78/18723	0.0367702	0.245911	0.215189	FGB/FGA/F11/MYOZ1/CPB2/APOH/TSPAN8	7
BP	GO:0042692	muscle cell differentiation	23/751	384/18723	0.0369163	0.245951	0.215224	CCNB1/CDK1/EZH2/SHOX2/POPDC3/GREM1/ADAM12/UCHL1/TNNT1/SCGB3A1/CAPN3/SHH/HOPX/IRX3/MYOCD/MYOZ1/PGM5/MYH11/FGFR2/PI16/SORBS2/FGF9/AGTR2	23
BP	GO:1903034	regulation of response to wounding	12/751	167/18723	0.0369222	0.245951	0.215224	FGB/FGA/F11/FOXA2/RTN4RL1/MYOZ1/DUOX1/ADRA2A/CPB2/DUOX2/APOH/TSPAN8	12
BP	GO:0006942	regulation of striated muscle contraction	8/751	95/18723	0.0369386	0.245951	0.215224	DSP/STC1/PKP2/ATP1A2/TNNI3K/KCNQ1/CASQ2/HCN4	8
BP	GO:0060348	bone development	14/751	205/18723	0.0371325	0.246879	0.216036	SHOX2/STC1/GREM1/HOXA11/COL2A1/MYOC/ALPL/FGFR2/ZBTB16/IHH/CHAD/CLDN18/FGFR3/LTF	14
BP	GO:0007588	excretion	6/751	62/18723	0.0375206	0.248465	0.217424	STC1/SCNN1B/KCNK5/SCNN1G/AMN/AGTR2	6
BP	GO:0010644	cell communication by electrical coupling	4/751	32/18723	0.0379026	0.248465	0.217424	PKP2/ATP1A2/IRX3/CASQ2	4
BP	GO:0019228	neuronal action potential	4/751	32/18723	0.0379026	0.248465	0.217424	KCNMB4/KCND2/SCN7A/SCN1A	4
BP	GO:0042219	cellular modified amino acid catabolic process	4/751	32/18723	0.0379026	0.248465	0.217424	GGTLC1/GGT3P/PRODH/ACADL	4
BP	GO:0051642	centrosome localization	4/751	32/18723	0.0379026	0.248465	0.217424	AURKA/DLGAP5/MAD2L1/ASPM	4
BP	GO:0060914	heart formation	4/751	32/18723	0.0379026	0.248465	0.217424	ROBO2/FOLR1/GATA5/WNT11	4
BP	GO:0061037	negative regulation of cartilage development	4/751	32/18723	0.0379026	0.248465	0.217424	GREM1/PTHLH/CHADL/WNT11	4
BP	GO:0071875	adrenergic receptor signaling pathway	4/751	32/18723	0.0379026	0.248465	0.217424	KCNQ1/ADRA2A/DRD1/ADRB1	4
BP	GO:0090022	regulation of neutrophil chemotaxis	4/751	32/18723	0.0379026	0.248465	0.217424	LBP/DAPK2/DPP4/THBS4	4
BP	GO:0008544	epidermis development	20/751	324/18723	0.0379246	0.248465	0.217424	EZH2/DSP/GAL/LHX2/PTHLH/TMEM132E/SHH/KCNQ1/SLC44A4/ALOX15B/EDA2R/AQP3/POU2F3/FGFR2/SPINK5/EVPLL/ZNF750/FOXQ1/SOSTDC1/COL17A1	20
BP	GO:0044344	cellular response to fibroblast growth factor stimulus	9/751	113/18723	0.0379729	0.248465	0.217424	SHCBP1/GCLC/FGF5/CPS1/FGFR2/HHIP/FGFR3/FGF9/SHISA2	9
BP	GO:0000729	DNA double-strand break processing	3/751	19/18723	0.0385817	0.250285	0.219017	BLM/BRIP1/DNA2	3
BP	GO:0008356	asymmetric cell division	3/751	19/18723	0.0385817	0.250285	0.219017	ASPM/ZBTB16/POU5F1	3
BP	GO:0009148	pyrimidine nucleoside triphosphate biosynthetic process	3/751	19/18723	0.0385817	0.250285	0.219017	TYMS/UCK2/NME5	3
BP	GO:0010744	positive regulation of macrophage derived foam cell differentiation	3/751	19/18723	0.0385817	0.250285	0.219017	PLA2G10/ALOX15B/LPL	3
BP	GO:0072074	kidney mesenchyme development	3/751	19/18723	0.0385817	0.250285	0.219017	FOXD1/SHH/TCF21	3
BP	GO:2000831	regulation of steroid hormone secretion	3/751	19/18723	0.0385817	0.250285	0.219017	GAL/RETN/AGTR2	3
BP	GO:0010876	lipid localization	26/751	448/18723	0.0386934	0.250651	0.219337	MFSD2B/SLC2A1/GAL/ABCC2/LBP/NPC2/SHH/ABCA8/PLA2G10/PLA2G4F/PLA2G1B/ESYT3/KCNQ1/CLU/ATP8A1/PLIN5/SFTPA1/ABCA3/CFTR/LPL/APOD/PLA2G12B/RETN/NR0B2/APOH/AGTR2	26
BP	GO:0045860	positive regulation of protein kinase activity	23/751	386/18723	0.0387843	0.250837	0.2195	TPX2/CDC6/KIF14/CENPE/CLSPN/CCNB1/PSRC1/EZH2/ECT2/GREM1/HMGA2/PLA2G1B/GPRC5C/CLU/LRRK2/NTRK3/ELANE/WNT11/ADRA2A/AZU1/AGER/ERN2/LTF	23
BP	GO:0042472	inner ear morphogenesis	8/751	96/18723	0.038943	0.250837	0.2195	GBX2/HOXA1/COL11A1/CHRNA9/COL2A1/KCNQ1/SLC44A4/FGFR2	8
BP	GO:0042632	cholesterol homeostasis	8/751	96/18723	0.038943	0.250837	0.2195	NPC2/PLA2G10/MALL/ACSM3/ACSM1/GPIHBP1/LPL/PLA2G12B	8
BP	GO:1901655	cellular response to ketone	8/751	96/18723	0.038943	0.250837	0.2195	DNMT3B/ABCC2/SCNN1B/AQP1/SCNN1G/CFTR/ADCY2/AGTR2	8
BP	GO:0001774	microglial cell activation	5/751	47/18723	0.0392412	0.251756	0.220304	CX3CR1/CLU/LRRK2/AZU1/AGER	5
BP	GO:0042311	vasodilation	5/751	47/18723	0.0392412	0.251756	0.220304	CPS1/CASR/DRD1/ADRB1/AGTR2	5
BP	GO:0071241	cellular response to inorganic substance	15/751	226/18723	0.0393065	0.251756	0.220304	CCNA2/RAD51/BLM/CCNB1/ECT2/GUCA1A/MT1H/SYT1/CAPN3/SHH/LRRK2/AQP1/SYT15/AQP2/SYT8	15
BP	GO:0061008	hepaticobiliary system development	11/751	150/18723	0.0393074	0.251756	0.220304	AURKA/TYMS/E2F8/EZH2/E2F7/CPS1/FGL1/HNF1B/IHH/CPB2/BAAT	11
BP	GO:0034765	regulation of ion transmembrane transport	28/751	491/18723	0.0396754	0.253755	0.222053	GAL/KCND2/CACNA2D2/FXYD1/SCN4B/ATP1A2/CAPN3/KCNQ1/CACNB1/TMEM37/KCNK5/SCN7A/CASQ2/SLC26A5/CLIC3/SCN1A/KCNK17/RASGRF1/ADRA2A/CACNA1D/CFTR/LRRC52/CLIC5/DRD1/RRAD/KCNJ15/HCN4/CLIC6	28
BP	GO:0021987	cerebral cortex development	9/751	114/18723	0.0398274	0.254313	0.222542	KIF14/ASPM/TACC3/ARHGAP11B/WDR62/SLC2A1/LHX2/NKX2-1/NTRK2	9
BP	GO:0021543	pallium development	12/751	169/18723	0.0398747	0.254313	0.222542	KIF14/ASPM/TACC3/ARHGAP11B/EZH2/WDR62/SLC2A1/IGF2BP1/LHX2/TMEM108/NKX2-1/NTRK2	12
BP	GO:0031343	positive regulation of cell killing	6/751	63/18723	0.0401219	0.255531	0.223607	CD1E/CD1C/CD1A/CD1B/FCER2/AZGP1	6
BP	GO:0045137	development of primary sexual characteristics	15/751	227/18723	0.0406012	0.258221	0.225961	ASPM/BRIP1/KIF18A/PTPRN/SEMA3A/HOXA11/HOXA10/NR0B1/ROBO2/IRX5/SOX8/TCF21/NKX2-1/FGF9/RETN	15
BP	GO:0055092	sterol homeostasis	8/751	97/18723	0.0410188	0.260512	0.227966	NPC2/PLA2G10/MALL/ACSM3/ACSM1/GPIHBP1/LPL/PLA2G12B	8
BP	GO:0007517	muscle organ development	20/751	327/18723	0.0410928	0.260618	0.228058	CENPF/SHOX2/DSP/POPDC3/COL11A1/PKP2/POU4F1/HLF/CAPN3/SHH/ELN/SOX8/TCF21/MYOCD/MYOZ1/SGCA/FGFR2/S100B/TNNC1/PAX7	20
BP	GO:0048145	regulation of fibroblast proliferation	7/751	80/18723	0.0413348	0.261423	0.228763	CDC6/CCNA2/CCNB1/E2F1/PLA2G1B/AQP1/AGTR2	7
BP	GO:1901264	carbohydrate derivative transport	7/751	80/18723	0.0413348	0.261423	0.228763	LBP/NPC2/ABCC6/PLA2G10/SLC15A2/GJB1/SLC5A1	7
BP	GO:0046887	positive regulation of hormone secretion	10/751	133/18723	0.0416177	0.261515	0.228844	GAL/NMU/FGB/FGA/CASR/CFTR/SYBU/UCN3/RETN/NR0B2	10
BP	GO:0006336	DNA replication-independent nucleosome assembly	4/751	33/18723	0.0418102	0.261515	0.228844	HJURP/OIP5/CENPW/ASF1B	4
BP	GO:0010165	response to X-ray	4/751	33/18723	0.0418102	0.261515	0.228844	RAD51/BLM/XRCC2/HMGA2	4
BP	GO:0042558	pteridine-containing compound metabolic process	4/751	33/18723	0.0418102	0.261515	0.228844	TYMS/MTHFD2/GGH/FOLR1	4
BP	GO:0048730	epidermis morphogenesis	4/751	33/18723	0.0418102	0.261515	0.228844	SHH/FGFR2/FOXQ1/SOSTDC1	4
BP	GO:0061842	microtubule organizing center localization	4/751	33/18723	0.0418102	0.261515	0.228844	AURKA/DLGAP5/MAD2L1/ASPM	4
BP	GO:0071295	cellular response to vitamin	4/751	33/18723	0.0418102	0.261515	0.228844	BRIP1/FOLR1/CASR/PENK	4
BP	GO:1902692	regulation of neuroblast proliferation	4/751	33/18723	0.0418102	0.261515	0.228844	ASPM/SHH/CX3CR1/LRRK2	4
BP	GO:0008643	carbohydrate transport	11/751	152/18723	0.0426012	0.266096	0.232852	MFSD2B/SLC2A1/PLA2G1B/AQP3/SLC26A5/AQP1/KLF15/AQP7/SLC5A9/AQP2/SLC5A1	11
BP	GO:0017156	calcium-ion regulated exocytosis	6/751	64/18723	0.0428347	0.266821	0.233487	RIMS2/SYT1/SYT15/ADRA2A/TRPV6/SYT8	6
BP	GO:1903409	reactive oxygen species biosynthetic process	6/751	64/18723	0.0428347	0.266821	0.233487	MAOB/DUOXA1/DUOX1/SLC18A2/DUOXA2/DUOX2	6
BP	GO:0001942	hair follicle development	7/751	81/18723	0.043749	0.271399	0.237493	GAL/LHX2/SHH/FGFR2/SPINK5/FOXQ1/SOSTDC1	7
BP	GO:0014032	neural crest cell development	7/751	81/18723	0.043749	0.271399	0.237493	GBX2/SEMA3A/ALX1/FOLR1/SHH/SOX8/ERBB4	7
BP	GO:0048144	fibroblast proliferation	7/751	81/18723	0.043749	0.271399	0.237493	CDC6/CCNA2/CCNB1/E2F1/PLA2G1B/AQP1/AGTR2	7
BP	GO:0006883	cellular sodium ion homeostasis	3/751	20/18723	0.0440763	0.273056	0.238943	ATP1A2/C7/AGTR2	3
BP	GO:0006953	acute-phase response	5/751	49/18723	0.0457407	0.28189	0.246673	LBP/CNR1/ORM2/ORM1/HP	5
BP	GO:0008038	neuron recognition	5/751	49/18723	0.0457407	0.28189	0.246673	SEMA3A/ROBO2/CRTAC1/CNR1/CNTN6	5
BP	GO:0086009	membrane repolarization	5/751	49/18723	0.0457407	0.28189	0.246673	SCN4B/ATP1A2/KCNQ1/CASQ2/CACNA1D	5
BP	GO:0001662	behavioral fear response	4/751	34/18723	0.0459368	0.28189	0.246673	HTR2C/ATP1A2/PENK/DPP4	4
BP	GO:0034724	DNA replication-independent nucleosome organization	4/751	34/18723	0.0459368	0.28189	0.246673	HJURP/OIP5/CENPW/ASF1B	4
BP	GO:0042573	retinoic acid metabolic process	4/751	34/18723	0.0459368	0.28189	0.246673	CRABP1/ADH1B/ADH1A/ADH1C	4
BP	GO:0043276	anoikis	4/751	34/18723	0.0459368	0.28189	0.246673	E2F1/DAPK2/NTRK2/CEACAM6	4
BP	GO:0008543	fibroblast growth factor receptor signaling pathway	7/751	82/18723	0.0462523	0.283062	0.247698	SHCBP1/FGF5/FGFR2/HHIP/FGFR3/FGF9/SHISA2	7
BP	GO:0072527	pyrimidine-containing compound metabolic process	7/751	82/18723	0.0462523	0.283062	0.247698	TYMS/TK1/UCK2/CPS1/NEIL1/NME5/ENPP3	7
BP	GO:0051588	regulation of neurotransmitter transport	8/751	100/18723	0.0476823	0.29142	0.255013	RAB3B/KCNMB4/SYT1/ATP1A2/LRRK2/ADRA2A/CNR1/DRD1	8
BP	GO:0090257	regulation of muscle system process	16/751	252/18723	0.0477933	0.291698	0.255256	DSP/STC1/PKP2/NMU/TNNT1/ATP1A2/TNNI3K/KCNQ1/CASQ2/MYOCD/SGCA/GATA5/ADRA2A/PI16/TNNC1/HCN4	16
BP	GO:0009308	amine metabolic process	9/751	118/18723	0.0478563	0.291698	0.255256	ABCC2/PAH/SLC22A3/INMT/MAOB/GRIN2A/SULT1C2/DRD1/AGTR2	9
BP	GO:0043583	ear development	14/751	213/18723	0.0485086	0.294619	0.257812	CCNA2/MCM2/GBX2/HOXA1/COL11A1/CHRNA9/COL2A1/SHH/KCNQ1/SLC44A4/NTRK3/SLC26A5/FGFR2/FREM2	14
BP	GO:0019229	regulation of vasoconstriction	6/751	66/18723	0.0485984	0.294619	0.257812	KCNMB4/FGB/FGA/ATP1A2/CASR/ADRA2A	6
BP	GO:0045600	positive regulation of fat cell differentiation	6/751	66/18723	0.0485984	0.294619	0.257812	HTR2C/ZBTB7C/LMO3/ZBTB16/WIF1/LPL	6
BP	GO:0050922	negative regulation of chemotaxis	6/751	66/18723	0.0485984	0.294619	0.257812	GREM1/SEMA3A/ROBO2/MMP28/ELANE/DPP4	6
BP	GO:0034754	cellular hormone metabolic process	10/751	137/18723	0.0492034	0.294619	0.257812	AKR1B15/CRABP1/SCNN1B/SHH/HSD17B6/ADH1B/ADH1A/ADH1C/HSD17B2/UGT2B15	10
BP	GO:0006220	pyrimidine nucleotide metabolic process	5/751	50/18723	0.0492164	0.294619	0.257812	TYMS/UCK2/NEIL1/NME5/ENPP3	5
BP	GO:0007632	visual behavior	5/751	50/18723	0.0492164	0.294619	0.257812	HOXA1/ATP1A2/GRIN2A/PPP1R1B/DRD1	5
BP	GO:0043268	positive regulation of potassium ion transport	5/751	50/18723	0.0492164	0.294619	0.257812	GAL/KCNQ1/ADRA2A/LRRC52/DRD1	5
BP	GO:0035051	cardiocyte differentiation	11/751	156/18723	0.0497488	0.294619	0.257812	CCNB1/CDK1/SHOX2/GREM1/FOLR1/IRX3/MYOCD/MYH11/PI16/SORBS2/AGTR2	11
BP	GO:0001502	cartilage condensation	3/751	21/18723	0.0499371	0.294619	0.257812	COL11A1/COL2A1/MGP	3
BP	GO:0002689	negative regulation of leukocyte chemotaxis	3/751	21/18723	0.0499371	0.294619	0.257812	GREM1/MMP28/DPP4	3
BP	GO:0006067	ethanol metabolic process	3/751	21/18723	0.0499371	0.294619	0.257812	ADH1B/ADH1A/ADH1C	3
BP	GO:0007063	regulation of sister chromatid cohesion	3/751	21/18723	0.0499371	0.294619	0.257812	BUB1/CDCA5/ESPL1	3
BP	GO:0033762	response to glucagon	3/751	21/18723	0.0499371	0.294619	0.257812	CCNA2/ABCC2/CPS1	3
BP	GO:0045056	transcytosis	3/751	21/18723	0.0499371	0.294619	0.257812	PIGR/GPIHBP1/AGER	3
BP	GO:0046599	regulation of centriole replication	3/751	21/18723	0.0499371	0.294619	0.257812	PLK4/STIL/BRCA1	3
BP	GO:0051767	nitric-oxide synthase biosynthetic process	3/751	21/18723	0.0499371	0.294619	0.257812	LRRK2/IL33/FCER2	3
BP	GO:0051769	regulation of nitric-oxide synthase biosynthetic process	3/751	21/18723	0.0499371	0.294619	0.257812	LRRK2/IL33/FCER2	3
BP	GO:0060445	branching involved in salivary gland morphogenesis	3/751	21/18723	0.0499371	0.294619	0.257812	SEMA3A/SHH/FGFR2	3
BP	GO:0090189	regulation of branching involved in ureteric bud morphogenesis	3/751	21/18723	0.0499371	0.294619	0.257812	GREM1/SOX8/AGTR2	3
BP	GO:2000774	positive regulation of cellular senescence	3/751	21/18723	0.0499371	0.294619	0.257812	HMGA1/KIR2DL4/HMGA2	3
CC	GO:0000775	chromosome, centromeric region	41/796	198/19550	4.32151e-18	1.99654e-15	1.69221e-15	CENPO/CENPA/BUB1/TTK/CDCA5/BUB1B/HJURP/KIF2C/SPAG5/PLK1/CDCA8/NCAPG/SKA1/CENPI/TOP2A/BIRC5/NEK2/ZWINT/ERCC6L/NUF2/SPC25/NDC80/SKA3/CENPE/AURKB/MAD2L1/DSCC1/CCNB1/SPC24/OIP5/CENPW/CDT1/CENPF/HELLS/ESCO2/KIF18A/MTBP/KNTC1/CENPK/CENPM/SMC1B	41
CC	GO:0098687	chromosomal region	53/796	348/19550	8.49853e-17	1.96316e-14	1.66392e-14	CENPO/CENPA/BUB1/TTK/CDCA5/BUB1B/HJURP/KIF2C/SPAG5/PLK1/CDCA8/NCAPG/SKA1/CENPI/TOP2A/BIRC5/NEK2/ZWINT/ERCC6L/RAD51/NUF2/SPC25/NDC80/SKA3/RAD51AP1/CENPE/AURKB/MAD2L1/CHEK1/DSCC1/BLM/CCNB1/CDK1/SPC24/OIP5/MCM2/CENPW/CDT1/CENPF/MCM4/HELLS/ESCO2/KIF18A/EZH2/MTBP/KNTC1/DNA2/CENPK/CENPM/RECQL4/PIF1/SMC1B/ZSCAN4	53
CC	GO:0000776	kinetochore	32/796	134/19550	2.69528e-16	3.96131e-14	3.3575e-14	CENPO/CENPA/BUB1/TTK/BUB1B/HJURP/KIF2C/SPAG5/PLK1/SKA1/CENPI/BIRC5/NEK2/ZWINT/ERCC6L/NUF2/SPC25/NDC80/SKA3/CENPE/AURKB/MAD2L1/CCNB1/SPC24/CENPW/CDT1/CENPF/KIF18A/MTBP/KNTC1/CENPK/CENPM	32
CC	GO:0000779	condensed chromosome, centromeric region	33/796	144/19550	3.42971e-16	3.96131e-14	3.3575e-14	CENPO/CENPA/BUB1/TTK/BUB1B/HJURP/KIF2C/SPAG5/PLK1/NCAPG/SKA1/CENPI/BIRC5/NEK2/ZWINT/ERCC6L/NUF2/SPC25/NDC80/SKA3/CENPE/AURKB/MAD2L1/CCNB1/SPC24/CENPW/CDT1/CENPF/KIF18A/MTBP/KNTC1/CENPK/CENPM	33
CC	GO:0000793	condensed chromosome	42/796	244/19550	1.82511e-15	1.6864e-13	1.42935e-13	CENPO/CENPA/BUB1/TTK/BUB1B/HJURP/KIF2C/SPAG5/PLK1/NCAPG/SKA1/CENPI/TOP2A/BIRC5/NEK2/ZWINT/ERCC6L/RAD51/NUF2/SPC25/NDC80/SKA3/CENPE/AURKB/MAD2L1/CHEK1/BLM/BRCA1/CCNB1/SPC24/MKI67/CENPW/CDT1/CENPF/KIF18A/PSMC3IP/MTBP/KNTC1/CENPK/CENPM/SMC1B/RSPH1	42
CC	GO:0005874	microtubule	56/796	429/19550	1.13844e-14	8.76599e-13	7.42982e-13	TPX2/KIF23/KIF4A/KIF2C/PRC1/SPAG5/PLK1/RACGAP1/KIFC1/KIF18B/AURKA/SKA1/KIF11/BIRC5/NEK2/KIF14/KIF15/SKA3/GTSE1/CENPE/AURKB/NUSAP1/ASPM/CDK1/KIF20B/KIF20A/KIF18A/PSRC1/KNTC1/STMN1/KIF4B/KIF3C/TUBB3/KIF1A/TUBB2B/SCTR/TPPP/MAP6/GAS2L2/TPPP3/KIF6/DNAI2/KIF12/DYNLRB2/SYBU/DNAH9/TEKT1/TUBA4B/DNAH6/CAPN6/DNAH10/DCDC2B/DNAH12/CYP2A6/DNAI1/SPAG6	56
CC	GO:0005819	spindle	51/796	391/19550	1.87439e-13	1.2371e-11	1.04853e-11	CKAP2L/TPX2/KIF23/TTK/KIF4A/BUB1B/KIF2C/PRC1/SPAG5/PLK1/RACGAP1/CDCA8/CDC6/ESPL1/KIFC1/KIF18B/AURKA/SKA1/KIF11/BIRC5/CDC20/NEK2/KIF14/KIF15/SKA3/DLGAP5/PLK4/CENPE/AURKB/NUSAP1/MAD2L1/ASPM/SHCBP1/CCNB1/CDK1/TACC3/FAM83D/CENPF/KIF20B/KIF20A/KIF18A/PSRC1/ECT2/KNTC1/CDC7/WDR62/TPPP/ANKFN1/RSPH1/CAPN6/MAPK15	51
CC	GO:0062023	collagen-containing extracellular matrix	49/796	425/19550	5.26537e-11	3.04075e-09	2.57726e-09	COCH/GPC2/GPC6/GREM1/ADAMTS20/COL11A1/FGB/COL2A1/FGL1/FGA/CTSH/MGP/ADAMTS8/MFAP4/SHH/CHADL/ITIH5/ELN/CLU/PRG4/MMP28/OGN/MYOC/TNXB/LEFTY2/COL4A3/TPSB2/ELANE/CLEC3B/FGFR2/TPSAB1/GDF10/ABI3BP/VWA2/SLPI/COL4A4/CTSG/COL21A1/CPA3/THBS4/LGALS4/FREM2/FGF9/COL6A6/ORM2/APOH/ORM1/AZGP1/COL17A1	49
CC	GO:0072686	mitotic spindle	28/796	161/19550	7.25741e-11	3.72547e-09	3.15761e-09	CKAP2L/TPX2/KIF23/PRC1/SPAG5/PLK1/RACGAP1/CDC6/ESPL1/KIFC1/KIF18B/AURKA/SKA1/KIF11/SKA3/CENPE/AURKB/NUSAP1/MAD2L1/ASPM/CDK1/TACC3/FAM83D/KIF20B/KIF18A/ECT2/CDC7/TPPP	28
CC	GO:0042599	lamellar body	9/796	17/19550	5.32906e-09	2.46203e-07	2.08675e-07	NAPSA/CTSH/SFTPB/SFTA3/SFTPA1/ABCA3/SFTPA2/SPINK5/SFTPC	9
CC	GO:0005871	kinesin complex	14/796	50/19550	7.36339e-09	3.09262e-07	2.62123e-07	KIF23/KIF2C/KIFC1/KIF18B/KIF11/KIF14/KIF15/KIF20B/KIF20A/KIF18A/KIF3C/KIF1A/KIF6/KIF12	14
CC	GO:0005875	microtubule associated complex	25/796	161/19550	8.47712e-09	3.26369e-07	2.76622e-07	KIF23/KIF2C/CDCA8/KIFC1/KIF18B/AURKA/KIF11/BIRC5/KIF14/KIF15/AURKB/KIF20B/KIF20A/KIF18A/KIF3C/KIF1A/KIF6/DNAI2/KIF12/DYNLRB2/DNAH9/DNAH6/DNAH10/DNAH12/DNAI1	25
CC	GO:0051233	spindle midzone	12/796	36/19550	9.71499e-09	3.45256e-07	2.9263e-07	PRC1/PLK1/RACGAP1/CDCA8/CDC6/KIF18B/AURKA/KIF14/CENPE/AURKB/KIF20B/KIF18A	12
CC	GO:0005876	spindle microtubule	16/796	72/19550	2.39043e-08	7.88843e-07	6.68602e-07	KIF4A/PRC1/PLK1/KIF18B/AURKA/SKA1/KIF11/BIRC5/SKA3/CENPE/AURKB/CDK1/KIF18A/PSRC1/KNTC1/CAPN6	16
CC	GO:0000940	outer kinetochore	7/796	12/19550	1.19689e-07	3.68644e-06	3.12452e-06	BUB1B/PLK1/SKA1/NDC80/SKA3/CCNB1/CENPF	7
CC	GO:0016324	apical plasma membrane	38/796	367/19550	1.39732e-07	4.03476e-06	3.41976e-06	ASPM/SLC2A1/SLC7A5/STC1/SLC5A12/ABCC2/SLC15A1/SCNN1B/FXYD1/FOLR1/ABCC6/MUC1/CD300LG/SLC26A9/KCNQ1/SLC15A2/SLC44A4/SLC34A2/AQP1/CASR/DUOX1/SCNN1G/AQP5/AQP2/SORBS2/CFTR/GPIHBP1/AGER/DPP4/CLIC5/ZMYND10/DUOX2/AMN/CYP4F12/CEACAM6/SLC6A20/ENPP3/SLC5A1	38
CC	GO:0000922	spindle pole	23/796	170/19550	4.35085e-07	1.18241e-05	1.00218e-05	CKAP2L/TPX2/PRC1/SPAG5/PLK1/CDC6/AURKA/KIF11/CDC20/NEK2/DLGAP5/PLK4/AURKB/MAD2L1/ASPM/CCNB1/TACC3/FAM83D/CENPF/KIF20B/PSRC1/KNTC1/WDR62	23
CC	GO:0030496	midbody	24/796	196/19550	1.54414e-06	3.96329e-05	3.35918e-05	KIF23/KIF4A/PRC1/SPAG5/PLK1/RACGAP1/CDCA8/AURKA/BIRC5/NEK2/KIF14/CEP55/CENPE/AURKB/ANLN/ASPM/SHCBP1/CDK1/CENPF/KIF20B/KIF20A/PSRC1/ECT2/SLC2A1	24
CC	GO:0031261	DNA replication preinitiation complex	6/796	12/19550	3.34721e-06	8.139e-05	6.8984e-05	CDC45/GINS1/MCM2/MCM4/GINS4/GINS2	6
CC	GO:0045177	apical part of cell	39/796	435/19550	3.6392e-06	8.40656e-05	7.12518e-05	ASPM/SLC2A1/SLC7A5/STC1/SLC5A12/ABCC2/SLC15A1/SCNN1B/FXYD1/FOLR1/ABCC6/MUC1/CD300LG/SLC26A9/KCNQ1/SLC15A2/SLC44A4/SLC34A2/AQP1/CASR/DUOX1/SCNN1G/AQP5/AQP2/SORBS2/CFTR/GPIHBP1/AGER/DPP4/CLIC5/ZMYND10/DUOXA2/DUOX2/AMN/CYP4F12/CEACAM6/SLC6A20/ENPP3/SLC5A1	39
CC	GO:1990023	mitotic spindle midzone	6/796	14/19550	1.01411e-05	0.000223104	0.000189097	PRC1/KIF18B/CENPE/AURKB/KIF20B/KIF18A	6
CC	GO:0071162	CMG complex	5/796	10/19550	2.34766e-05	0.000493009	0.000417862	GINS1/MCM2/MCM4/GINS4/GINS2	5
CC	GO:0005771	multivesicular body	11/796	64/19550	4.91786e-05	0.000987849	0.000837274	NAPSA/CTSH/GFRA1/SFTPB/CD300LG/SFTPD/LRRK2/SFTPA1/ABCA3/SFTPA2/SFTPC	11
CC	GO:0045120	pronucleus	5/796	13/19550	0.000108238	0.00208359	0.00176599	CCNA2/AURKA/CENPF/EZH2/SLC2A1	5
CC	GO:0016323	basolateral plasma membrane	22/796	231/19550	0.000200641	0.00370785	0.00314267	SLC2A1/SLC7A5/DSP/FOLR1/ABCC6/ABCA8/CD300LG/KCNQ1/AQP3/SLC26A5/ERBB4/AQP1/SLC4A4/CASR/HPGD/AQP7/SLC14A1/AQP4/ADRA2A/MEGF11/AQP2/GPIHBP1	22
CC	GO:0045334	clathrin-coated endocytic vesicle	12/796	91/19550	0.000314448	0.00558749	0.00473581	SYT1/CD207/SFTPB/HLA-DQB2/SFTPD/SFTA3/SFTPA1/SFTPA2/HLA-DRB5/CFTR/SFTPC/TYRP1	12
CC	GO:0009925	basal plasma membrane	23/796	257/19550	0.000359054	0.00614382	0.00520734	SLC2A1/SLC7A5/DSP/FOLR1/ABCC6/ABCA8/CD300LG/KCNQ1/AQP3/SLC26A5/ERBB4/AQP1/SLC4A4/CASR/HPGD/AQP7/SLC14A1/AQP4/ADRA2A/AQP5/MEGF11/AQP2/GPIHBP1	23
CC	GO:0000228	nuclear chromosome	21/796	227/19550	0.000410674	0.00655977	0.00555989	MCM10/PLK1/TOP2A/BIRC5/NEK2/RAD51/CHEK1/BLM/GINS1/BRCA1/MCM2/MCM4/WDHD1/GINS4/GINS2/POLE2/PSMC3IP/PRIM1/HMGA2/SMC1B/RSPH1	21
CC	GO:0045178	basal part of cell	24/796	276/19550	0.00041176	0.00655977	0.00555989	SLC2A1/SLC7A5/DSP/FOLR1/ABCC6/ABCA8/CD300LG/KCNQ1/AQP3/SLC26A5/ERBB4/AQP1/SLC4A4/CASR/HPGD/AQP7/SLC14A1/AQP4/ADRA2A/GKN2/AQP5/MEGF11/AQP2/GPIHBP1	24
CC	GO:0097431	mitotic spindle pole	7/796	36/19550	0.000536579	0.00826332	0.00700377	SPAG5/PLK1/AURKA/AURKB/ASPM/FAM83D/KIF20B	7
CC	GO:0034702	ion channel complex	24/796	282/19550	0.000561149	0.00836293	0.0070882	KCNMB4/KCND2/CHRNA9/GABRA3/CACNA2D2/SCNN1B/SCN4B/KCNQ1/CACNB1/SCN7A/GRIA1/CASQ2/GRIN2A/CLIC3/SCN1A/SCNN1G/CACNA1D/CACHD1/CFTR/LRRC52/TRPV6/CLIC5/HCN4/CLIC6	24
CC	GO:0031225	anchored component of membrane	17/796	170/19550	0.0005898	0.00851524	0.00721729	RAB3B/GPC2/GPC6/LYPD3/LY6K/FOLR1/GFRA1/RTN4RL1/ALPL/NEGR1/PRMT8/CEACAM8/GPIHBP1/CNTN3/CNTN6/CEACAM6/MSLN	17
CC	GO:0005657	replication fork	9/796	60/19550	0.000674162	0.00943826	0.00799962	MCM10/CHEK1/BLM/UHRF1/XRCC2/WDHD1/RFC4/PRIM1/PIF1	9
CC	GO:0005581	collagen trimer	11/796	87/19550	0.000793395	0.0107808	0.00913755	COL11A1/COL2A1/C1QTNF7/SFTPD/COL4A3/SFTPA1/SFTPA2/COL4A4/COL21A1/COL6A6/COL17A1	11
CC	GO:0014704	intercalated disc	8/796	50/19550	0.000858803	0.0110444	0.00936095	SLC2A1/DSP/PKP2/FXYD1/SCN4B/ATP1A2/PGM5/DES	8
CC	GO:0035580	specific granule lumen	9/796	62/19550	0.000860604	0.0110444	0.00936095	GGH/ELANE/SLPI/CHIT1/RETN/ORM2/ORM1/HP/LTF	9
CC	GO:0000800	lateral element	4/796	13/19550	0.0014526	0.0176606	0.0149686	RAD51/BLM/BRCA1/SMC1B	4
CC	GO:0042583	chromaffin granule	4/796	13/19550	0.0014526	0.0176606	0.0149686	SYT1/CLU/ATP8A1/PENK	4
CC	GO:0010369	chromocenter	4/796	14/19550	0.00196855	0.0233197	0.0197652	CDCA8/AURKB/OIP5/ESCO2	4
CC	GO:0034703	cation channel complex	18/796	210/19550	0.0024264	0.0280249	0.0237531	KCNMB4/KCND2/CACNA2D2/SCNN1B/SCN4B/KCNQ1/CACNB1/SCN7A/GRIA1/CASQ2/GRIN2A/SCN1A/SCNN1G/CACNA1D/CACHD1/LRRC52/TRPV6/HCN4	18
CC	GO:0072687	meiotic spindle	4/796	15/19550	0.00259858	0.0292816	0.0248183	AURKA/ASPM/RSPH1/MAPK15	4
CC	GO:0000794	condensed nuclear chromosome	9/796	74/19550	0.00304292	0.0334721	0.0283701	PLK1/NEK2/RAD51/CHEK1/BLM/BRCA1/PSMC3IP/SMC1B/RSPH1	9
CC	GO:0045171	intercellular bridge	9/796	75/19550	0.00333591	0.0358416	0.0303784	TPX2/PRC1/CDCA8/CDC6/CEP55/FAM83D/KIF20B/KIF20A/CDC7	9
CC	GO:0034706	sodium channel complex	5/796	26/19550	0.00356429	0.0374251	0.0317205	SCNN1B/SCN4B/SCN7A/SCN1A/SCNN1G	5
CC	GO:1990351	transporter complex	27/796	381/19550	0.00388695	0.0391588	0.0331899	KCNMB4/KCND2/CHRNA9/GABRA3/CACNA2D2/SCNN1B/FXYD1/SCN4B/ATP1A2/KCNQ1/CACNB1/ATP8A1/SCN7A/GRIA1/CASQ2/GRIN2A/CLIC3/SCN1A/SCNN1G/CACNA1D/CACHD1/CFTR/LRRC52/TRPV6/CLIC5/HCN4/CLIC6	27
CC	GO:0046658	anchored component of plasma membrane	8/796	63/19550	0.00389892	0.0391588	0.0331899	GPC2/GPC6/LYPD3/FOLR1/RTN4RL1/PRMT8/GPIHBP1/CNTN6	8
CC	GO:1902495	transmembrane transporter complex	26/796	366/19550	0.00441213	0.0433703	0.0367595	KCNMB4/KCND2/CHRNA9/GABRA3/CACNA2D2/SCNN1B/FXYD1/SCN4B/ATP1A2/KCNQ1/CACNB1/SCN7A/GRIA1/CASQ2/GRIN2A/CLIC3/SCN1A/SCNN1G/CACNA1D/CACHD1/CFTR/LRRC52/TRPV6/CLIC5/HCN4/CLIC6	26
CC	GO:0030286	dynein complex	7/796	54/19550	0.00604932	0.0582247	0.0493497	DNAI2/DYNLRB2/DNAH9/DNAH6/DNAH10/DNAH12/DNAI1	7
CC	GO:0070938	contractile ring	3/796	10/19550	0.00650979	0.0605265	0.0513007	PRC1/ANLN/KIF20B	3
CC	GO:0030136	clathrin-coated vesicle	16/796	196/19550	0.00655049	0.0605265	0.0513007	SYT1/CD207/FOLR1/SFTPB/MALL/HLA-DQB2/SFTPD/SFTA3/NRGN/SFTPA1/SFTPA2/SLC18A2/HLA-DRB5/CFTR/SFTPC/TYRP1	16
CC	GO:0000307	cyclin-dependent protein kinase holoenzyme complex	6/796	42/19550	0.00671029	0.0607873	0.0515217	CCNA2/CCNB2/CCNB1/CDK1/CCNE1/CCNE2	6
CC	GO:0036157	outer dynein arm	3/796	11/19550	0.00868261	0.0763939	0.0647494	DNAI2/DNAH9/DNAI1	3
CC	GO:0044291	cell-cell contact zone	8/796	72/19550	0.0087638	0.0763939	0.0647494	SLC2A1/DSP/PKP2/FXYD1/SCN4B/ATP1A2/PGM5/DES	8
CC	GO:0005680	anaphase-promoting complex	4/796	21/19550	0.00938584	0.0783867	0.0664385	BUB1B/CDC20/UBE2C/UBE2S	4
CC	GO:0098644	complex of collagen trimers	4/796	21/19550	0.00938584	0.0783867	0.0664385	COL11A1/COL2A1/COL4A3/COL4A4	4
CC	GO:0000792	heterochromatin	8/796	73/19550	0.00950142	0.0783867	0.0664385	CENPA/EME1/UHRF1/HELLS/ESCO2/WDR76/HMGA1/HMGA2	8
CC	GO:1990752	microtubule end	5/796	33/19550	0.0101764	0.0824822	0.0699097	KIF2C/SPAG5/KIF18B/ASPM/GAS2L2	5
CC	GO:0030133	transport vesicle	27/796	412/19550	0.0106173	0.0844755	0.0715992	RAB3B/PTPRN/SYT1/SLC6A17/PCSK1/KIF1A/TMEM163/FOLR1/SFTA2/HLA-DQB2/KCNQ1/MAP6/LRRK2/GRIA1/NRGN/GRIN2A/SYT15/IL33/SLC18A2/HLA-DRB5/AQP2/PENK/CPA3/FGFR3/LGI3/SYT8/PCSK2	27
CC	GO:0042383	sarcolemma	12/796	138/19550	0.010788	0.0844755	0.0715992	SLC2A1/POPDC3/FXYD1/ATP1A2/CAPN3/CACNB1/AQP1/SGCA/PGM5/AQP4/CACNA1D/DES	12
CC	GO:0034451	centriolar satellite	10/796	107/19550	0.0119129	0.0917294	0.0777474	SPAG5/PLK1/CEP55/DLGAP5/TACC3/WDR62/NR0B1/PDZD2/ALDOB/ZMYND10	10
CC	GO:0043204	perikaryon	13/796	158/19550	0.0126391	0.0940091	0.0796796	DDN/DRP2/PTPRN/KCND2/OLFM1/MAPK10/RTN4RL1/LRRK2/SORCS2/KNDC1/PENK/TMEM100/PCSK2	13
CC	GO:0034774	secretory granule lumen	22/796	322/19550	0.0127927	0.0940091	0.0796796	GGH/PCSK1/FGB/FGA/NPC2/CTSH/CLU/LEFTY2/ITIH3/ELANE/CLEC3B/SLPI/CTSG/AZU1/PENK/CHIT1/RETN/ORM2/APOH/ORM1/HP/LTF	22
CC	GO:0005858	axonemal dynein complex	4/796	23/19550	0.0130229	0.0940091	0.0796796	DNAI2/DNAH9/DNAH6/DNAI1	4
CC	GO:0035371	microtubule plus-end	4/796	23/19550	0.0130229	0.0940091	0.0796796	KIF2C/SPAG5/KIF18B/GAS2L2	4
CC	GO:0060205	cytoplasmic vesicle lumen	22/796	325/19550	0.0141107	0.100295	0.0850072	GGH/PCSK1/FGB/FGA/NPC2/CTSH/CLU/LEFTY2/ITIH3/ELANE/CLEC3B/SLPI/CTSG/AZU1/PENK/CHIT1/RETN/ORM2/APOH/ORM1/HP/LTF	22
CC	GO:0031983	vesicle lumen	22/796	327/19550	0.0150478	0.105335	0.0892788	GGH/PCSK1/FGB/FGA/NPC2/CTSH/CLU/LEFTY2/ITIH3/ELANE/CLEC3B/SLPI/CTSG/AZU1/PENK/CHIT1/RETN/ORM2/APOH/ORM1/HP/LTF	22
CC	GO:0031089	platelet dense granule lumen	3/796	14/19550	0.0174899	0.120602	0.102219	ITIH3/CLEC3B/APOH	3
CC	GO:0031616	spindle pole centrosome	3/796	15/19550	0.0212127	0.144121	0.122154	AURKA/DLGAP5/AURKB	3
CC	GO:0097729	9+2 motile cilium	11/796	135/19550	0.0221411	0.148249	0.125652	CABYR/NME5/DNAI2/RSPH1/DNAJB13/DNAH9/TCTE1/PACRG/DNAI1/TTC29/SPAG6	11
CC	GO:0031045	dense core granule	4/796	27/19550	0.0227137	0.14991	0.12706	SYT1/KIF1A/PENK/SYT8	4
CC	GO:1904724	tertiary granule lumen	6/796	55/19550	0.0238261	0.155037	0.131405	GGH/CTSH/CHIT1/ORM1/HP/LTF	6
CC	GO:0000152	nuclear ubiquitin ligase complex	5/796	42/19550	0.027075	0.167286	0.141787	BUB1B/CDC20/BRCA1/UBE2C/UBE2S	5
CC	GO:0000795	synaptonemal complex	5/796	42/19550	0.027075	0.167286	0.141787	PLK1/RAD51/BLM/BRCA1/SMC1B	5
CC	GO:0099086	synaptonemal structure	5/796	42/19550	0.027075	0.167286	0.141787	PLK1/RAD51/BLM/BRCA1/SMC1B	5
CC	GO:0030658	transport vesicle membrane	15/796	212/19550	0.0271568	0.167286	0.141787	RAB3B/PTPRN/SYT1/SLC6A17/TMEM163/FOLR1/HLA-DQB2/MAP6/LRRK2/GRIA1/NRGN/SLC18A2/HLA-DRB5/AQP2/SYT8	15
CC	GO:0044306	neuron projection terminus	11/796	141/19550	0.02933	0.178062	0.150921	PTPRN/SYT1/UCHL1/NMU/LRRK2/CASR/SLC18A2/NTRK2/PRSS12/PENK/UCN3	11
CC	GO:0001518	voltage-gated sodium channel complex	3/796	17/19550	0.0298526	0.178062	0.150921	SCN4B/SCN7A/SCN1A	3
CC	GO:0031526	brush border membrane	6/796	58/19550	0.0300624	0.178062	0.150921	ABCC2/FOLR1/SLC34A2/AQP1/AMN/SLC5A1	6
CC	GO:0005881	cytoplasmic microtubule	7/796	75/19550	0.0327866	0.191739	0.162513	KIF2C/KIF18B/GTSE1/KIF18A/SCTR/SYBU/CYP2A6	7
CC	GO:0000781	chromosome, telomeric region	12/796	162/19550	0.0333676	0.192698	0.163326	RAD51/RAD51AP1/CHEK1/BLM/CDK1/MCM2/MCM4/EZH2/DNA2/RECQL4/PIF1/ZSCAN4	12
CC	GO:0030139	endocytic vesicle	21/796	336/19550	0.0348957	0.199035	0.168697	SYT1/CD207/SCGB3A2/SFTPB/HLA-DQB2/SFTPD/SFTA3/GRIA1/SFTPA1/PLD4/SFTPA2/ELANE/DMBT1/HLA-DRB5/CFTR/DPP4/SFTPC/TYRP1/AMN/HP/LTF	21
CC	GO:0016342	catenin complex	4/796	31/19550	0.0358673	0.202081	0.171279	CDH18/CDH20/CDHR3/CDH15	4
CC	GO:0030018	Z disc	10/796	130/19550	0.0397671	0.221354	0.187614	SLC2A1/CAPN3/PRICKLE4/CASQ2/MYOZ1/PGM5/SCN1A/CACNA1D/SORBS2/DES	10
CC	GO:0005604	basement membrane	8/796	96/19550	0.0419437	0.23069	0.195527	COL2A1/COL4A3/VWA2/COL4A4/THBS4/FREM2/FGF9/COL17A1	8
CC	GO:0032838	plasma membrane bounded cell projection cytoplasm	15/796	226/19550	0.0438498	0.238337	0.202008	KIF4A/CENPF/UCHL1/KIF1A/TMEM108/LRRK2/DNAI2/SYBU/DNAJB13/DNAH9/DNAH6/DNAH10/DNAI1/RSPH4A/SPAG6	15
CC	GO:0043073	germ cell nucleus	3/796	20/19550	0.0457553	0.242976	0.20594	AURKA/TRIP13/KIF6	3
CC	GO:0089717	spanning component of membrane	3/796	20/19550	0.0457553	0.242976	0.20594	SLC15A1/SLC15A2/SLC4A4	3
CC	GO:0034704	calcium channel complex	6/796	65/19550	0.048501	0.248131	0.21031	CACNA2D2/CACNB1/CASQ2/CACNA1D/CACHD1/TRPV6	6
CC	GO:0005791	rough endoplasmic reticulum	7/796	82/19550	0.0494386	0.248131	0.21031	PLOD2/NAT8L/SFTPD/MYOC/SFTPA1/SFTPA2/SCGB1A1	7
CC	GO:0005911	cell-cell junction	28/796	494/19550	0.0494522	0.248131	0.21031	CDCA3/ECT2/IQGAP3/SLC2A1/DSP/CDH18/PKP2/ABCC2/FXYD1/SCN4B/ATP1A2/PRICKLE4/CDH20/ALOX15B/GJB1/AQP3/PDZD2/SGCA/AQP7/PGM5/CLDN2/DPP4/CLDN18/CDHR3/DES/MAPK15/COL17A1/SLC5A1	28
MF	GO:0003777	microtubule motor activity	23/771	69/18368	2.98712e-15	2.39268e-12	2.16016e-12	KIF23/KIF4A/KIF2C/KIFC1/KIF18B/KIF11/KIF14/KIF15/CENPE/KIF20B/KIF20A/KIF18A/KIF4B/KIF3C/KIF1A/KIF6/DNAI2/KIF12/DYNLRB2/DNAH9/DNAH6/DNAH10/DNAH12	23
MF	GO:0003774	cytoskeletal motor activity	25/771	114/18368	7.36714e-12	2.95054e-09	2.6638e-09	KIF23/KIF4A/KIF2C/KIFC1/KIF18B/KIF11/KIF14/KIF15/CENPE/KIF20B/KIF20A/KIF18A/KIF4B/KIF3C/KIF1A/KIF6/MYH11/DNAI2/KIF12/DYNLRB2/DNAH9/DNAH6/DNAH10/DNAH12/DNAI1	25
MF	GO:0008017	microtubule binding	37/771	271/18368	2.49405e-10	6.65911e-08	6.01197e-08	TPX2/KIF23/KIF4A/KIF2C/PRC1/SPAG5/PLK1/RACGAP1/KIFC1/KIF18B/SKA1/KIF11/BIRC5/KIF14/KIF15/GTSE1/DLGAP5/CENPE/NUSAP1/SPC24/FAM83D/CENPF/KIF20B/KIF20A/KIF18A/PSRC1/KIF4B/KIF3C/KIF1A/TPPP/MAP6/GAS2L2/LRRK2/KIF6/KIF12/SYBU/CAPN6	37
MF	GO:0015631	tubulin binding	43/771	375/18368	2.34801e-09	4.70189e-07	4.24496e-07	TPX2/KIF23/KIF4A/KIF2C/PRC1/SPAG5/PLK1/RACGAP1/KIFC1/KIF18B/SKA1/KIF11/BIRC5/KIF14/KIF15/GTSE1/DLGAP5/CENPE/NUSAP1/BRCA1/SPC24/FAM83D/CENPF/KIF20B/KIF20A/KIF18A/PSRC1/STMN1/KIF4B/KIF3C/KIF1A/TPPP/MAP6/DLEC1/GAS2L2/LRRK2/TPPP3/KIF6/KIF12/SYBU/CAPN6/PACRG/C9orf24	43
MF	GO:0005372	water transmembrane transporter activity	8/771	16/18368	8.86721e-08	1.42053e-05	1.28248e-05	AQP3/AQP1/AQP7/SLC14A1/AQP4/AQP5/AQP2/SLC5A1	8
MF	GO:0008094	ATP-dependent activity, acting on DNA	18/771	111/18368	8.15598e-07	0.000108882	9.8301e-05	TOP2A/RAD54L/ERCC6L/RAD51/POLQ/DSCC1/BLM/MCM2/XRCC2/MCM4/HELLS/BRIP1/RFC4/RAD54B/ATAD5/DNA2/RECQL4/PIF1	18
MF	GO:0003678	DNA helicase activity	14/771	72/18368	1.4563e-06	0.000166643	0.000150448	RAD54L/ERCC6L/RAD51/POLQ/DSCC1/BLM/MCM2/MCM4/BRIP1/RFC4/RAD54B/DNA2/RECQL4/PIF1	14
MF	GO:0017116	single-stranded DNA helicase activity	8/771	23/18368	2.59913e-06	0.000260238	0.000234948	RAD51/POLQ/DSCC1/MCM2/MCM4/RFC4/DNA2/PIF1	8
MF	GO:0008574	plus-end-directed microtubule motor activity	7/771	17/18368	3.0047e-06	0.000267418	0.00024143	KIF18B/KIF11/KIF14/CENPE/KIF20B/KIF18A/KIF1A	7
MF	GO:0016887	ATP hydrolysis activity	29/771	272/18368	4.17574e-06	0.000334477	0.000301972	KIF23/KIF2C/KIFC1/KIF18B/KIF14/RAD54L/ERCC6L/KIF15/BLM/MCM2/MCM4/BRIP1/KIF20B/KIF20A/KIF18A/ATAD2/DNA2/RECQL4/PIF1/KIF3C/PFN2/KIF1A/ATP1A2/ATP13A4/ATP8A1/ABCA3/KIF6/KIF12/CFTR	29
MF	GO:0015250	water channel activity	6/771	13/18368	7.14591e-06	0.000520352	0.000469784	AQP3/AQP1/AQP7/AQP4/AQP5/AQP2	6
MF	GO:0140097	catalytic activity, acting on DNA	25/771	229/18368	1.25985e-05	0.000806571	0.000728188	EXO1/TOP2A/RAD54L/ERCC6L/RAD51/POLQ/DSCC1/BLM/MCM2/XRCC2/MCM4/HELLS/BRIP1/RFC4/POLE2/RAD54B/ATAD5/NEIL3/DNA2/RECQL4/PIF1/DNMT3B/HMGA2/NEIL1/PLD4	25
MF	GO:0000217	DNA secondary structure binding	9/771	36/18368	1.30904e-05	0.000806571	0.000728188	RAD51AP1/BLM/CLSPN/XRCC2/NEIL3/HMGA1/RECQL4/HMGA2/NR0B1	9
MF	GO:0008201	heparin binding	20/771	166/18368	2.2108e-05	0.00126489	0.00114197	COL11A1/ADAMTS8/RSPO2/F11/RTN4RL1/TNXB/RSPO1/ELANE/CLEC3B/FGFR2/LGR6/CTSG/SERPIND1/AZU1/LPL/THBS4/FGF9/APOH/NELL1/LTF	20
MF	GO:0071723	lipopeptide binding	5/771	10/18368	2.71821e-05	0.00145152	0.00131046	LBP/CD1E/CD1C/CD1A/CD1B	5
MF	GO:0015267	channel activity	40/771	480/18368	3.06709e-05	0.00151458	0.00136739	KCNMB4/TRPA1/KCND2/CHRNA9/GABRA3/CACNA2D2/SCNN1B/FXYD1/SCN4B/SLC26A9/KCNQ1/CACNB1/TMEM37/KCNK5/SCN7A/GJB1/GRIA1/AQP3/AQP1/AQP7/GRIN2A/CLIC3/SCN1A/SLC14A1/AQP4/KCNK17/SCNN1G/AQP5/CACNA1D/CACHD1/AQP2/CNGA4/CFTR/LRRC52/TRPV6/CNR1/CLIC5/KCNJ15/HCN4/CLIC6	40
MF	GO:0022803	passive transmembrane transporter activity	40/771	481/18368	3.21445e-05	0.00151458	0.00136739	KCNMB4/TRPA1/KCND2/CHRNA9/GABRA3/CACNA2D2/SCNN1B/FXYD1/SCN4B/SLC26A9/KCNQ1/CACNB1/TMEM37/KCNK5/SCN7A/GJB1/GRIA1/AQP3/AQP1/AQP7/GRIN2A/CLIC3/SCN1A/SLC14A1/AQP4/KCNK17/SCNN1G/AQP5/CACNA1D/CACHD1/AQP2/CNGA4/CFTR/LRRC52/TRPV6/CNR1/CLIC5/KCNJ15/HCN4/CLIC6	40
MF	GO:0015166	polyol transmembrane transporter activity	5/771	12/18368	7.96248e-05	0.0035433	0.00319896	AQP3/AQP1/AQP7/AQP2/SLC5A1	5
MF	GO:0022836	gated channel activity	30/771	340/18368	0.000108152	0.00434309	0.00392102	KCNMB4/TRPA1/KCND2/CHRNA9/GABRA3/CACNA2D2/SCNN1B/SCN4B/KCNQ1/CACNB1/TMEM37/KCNK5/SCN7A/GRIA1/AQP1/GRIN2A/CLIC3/SCN1A/KCNK17/SCNN1G/CACNA1D/CACHD1/CNGA4/CFTR/LRRC52/CNR1/CLIC5/KCNJ15/HCN4/CLIC6	30
MF	GO:0005539	glycosaminoglycan binding	23/771	230/18368	0.000108442	0.00434309	0.00392102	HMMR/COL11A1/ADAMTS8/SHH/RSPO2/F11/RTN4RL1/TNXB/RSPO1/ELANE/CLEC3B/FGFR2/HABP2/LGR6/CTSG/SERPIND1/AZU1/LPL/THBS4/FGF9/APOH/NELL1/LTF	23
MF	GO:0004252	serine-type endopeptidase activity	19/771	174/18368	0.000134434	0.0051277	0.00462939	GZMB/MMP12/PCSK1/KLK6/CTSH/TMPRSS2/F11/TPSB2/ELANE/TPSAB1/HABP2/CTSG/AZU1/PRSS12/DPP4/PCSK2/HP/KLK11/LTF	19
MF	GO:0046873	metal ion transmembrane transporter activity	35/771	430/18368	0.000150269	0.00547116	0.00493947	SLC6A15/KCNMB4/TRPA1/KCND2/CHRNA9/SLC5A12/CACNA2D2/SCNN1B/SLC22A3/SCN4B/ATP1A2/KCNQ1/CACNB1/TMEM37/KCNK5/SCN7A/SLC34A2/AQP1/SLC4A4/GRIN2A/SLC5A9/SCN1A/KCNK17/SCNN1G/SLC18A2/CACNA1D/CACHD1/LRRC52/TRPV6/CNR1/SLC1A7/KCNJ15/HCN4/SLC6A20/SLC5A1	35
MF	GO:0017171	serine hydrolase activity	20/771	195/18368	0.000212911	0.00741486	0.00669427	GZMB/MMP12/PCSK1/KLK6/CTSH/TMPRSS2/F11/TPSB2/ELANE/TPSAB1/HABP2/CTSG/AZU1/PRSS12/DPP4/PCSK2/AADAC/HP/KLK11/LTF	20
MF	GO:0015081	sodium ion transmembrane transporter activity	17/771	152/18368	0.000223477	0.00745856	0.00673373	SLC6A15/SLC5A12/SCNN1B/SLC22A3/SCN4B/ATP1A2/SCN7A/SLC34A2/SLC4A4/SLC5A9/SCN1A/SCNN1G/SLC18A2/SLC1A7/HCN4/SLC6A20/SLC5A1	17
MF	GO:0042826	histone deacetylase binding	15/771	127/18368	0.000284445	0.00910587	0.00822095	KPNA2/TOP2A/CDC20/DNMT3B/MAGEA6/MAGEA3/MAGEA2/MAGEA12/MAGEA1/MAGEA9B/MAGEA10/MAGEA4/HOXA10/TCF21/MYOCD	15
MF	GO:0004175	endopeptidase activity	34/771	430/18368	0.000318252	0.00910587	0.00822095	ESPL1/GZMB/ADAMTS20/MMP12/ADAM12/UCHL1/PCSK1/CPS1/KLK6/NAPSA/CTSH/TMPRSS2/ADAMTS8/CAPN3/SHH/F11/CAPN8/MMP28/CTSE/TPSB2/ELANE/PGC/TPSAB1/HABP2/CTSG/AZU1/PRSS12/DPP4/CAPN9/PCSK2/HP/KLK11/PIP/LTF	34
MF	GO:0005244	voltage-gated ion channel activity	20/771	201/18368	0.000318307	0.00910587	0.00822095	KCND2/CACNA2D2/SCN4B/KCNQ1/CACNB1/TMEM37/KCNK5/SCN7A/GRIN2A/CLIC3/SCN1A/KCNK17/CACNA1D/CACHD1/LRRC52/CNR1/CLIC5/KCNJ15/HCN4/CLIC6	20
MF	GO:0022832	voltage-gated channel activity	20/771	201/18368	0.000318307	0.00910587	0.00822095	KCND2/CACNA2D2/SCN4B/KCNQ1/CACNB1/TMEM37/KCNK5/SCN7A/GRIN2A/CLIC3/SCN1A/KCNK17/CACNA1D/CACHD1/LRRC52/CNR1/CLIC5/KCNJ15/HCN4/CLIC6	20
MF	GO:0005201	extracellular matrix structural constituent	18/771	172/18368	0.000338788	0.00934184	0.00843399	COL11A1/FGB/COL2A1/FGA/MGP/MFAP4/CHADL/ELN/PRG4/OGN/TNXB/COL4A3/ENAM/ABI3BP/COL4A4/COL21A1/COL6A6/COL17A1	18
MF	GO:1901681	sulfur compound binding	24/771	265/18368	0.000349882	0.00934184	0.00843399	COL11A1/ADAMTS8/RSPO2/F11/RTN4RL1/TNXB/HPSE2/GNMT/RSPO1/ELANE/CLEC3B/FGFR2/PRMT8/ACADL/LGR6/CTSG/SERPIND1/AZU1/LPL/THBS4/FGF9/APOH/NELL1/LTF	24
MF	GO:0015293	symporter activity	16/771	144/18368	0.000364594	0.00942063	0.00850513	MFSD2B/SLC6A15/SLC6A17/SLC5A12/SLC15A1/SLC22A3/SLC15A2/SLC46A2/SLC16A11/SLC34A2/SLC4A4/SLC5A9/SLC18A2/SLC1A7/SLC6A20/SLC5A1	16
MF	GO:0008236	serine-type peptidase activity	19/771	191/18368	0.000446391	0.0111737	0.0100879	GZMB/MMP12/PCSK1/KLK6/CTSH/TMPRSS2/F11/TPSB2/ELANE/TPSAB1/HABP2/CTSG/AZU1/PRSS12/DPP4/PCSK2/HP/KLK11/LTF	19
MF	GO:0018455	alcohol dehydrogenase [NAD(P)+] activity	4/771	10/18368	0.000528091	0.0128182	0.0115725	ADH1B/ADH1A/ADHFE1/ADH1C	4
MF	GO:0005216	ion channel activity	33/771	432/18368	0.000707837	0.0166758	0.0150552	KCNMB4/TRPA1/KCND2/CHRNA9/GABRA3/CACNA2D2/SCNN1B/FXYD1/SCN4B/SLC26A9/KCNQ1/CACNB1/TMEM37/KCNK5/SCN7A/GRIA1/AQP1/GRIN2A/CLIC3/SCN1A/KCNK17/SCNN1G/CACNA1D/CACHD1/CNGA4/CFTR/LRRC52/TRPV6/CNR1/CLIC5/KCNJ15/HCN4/CLIC6	33
MF	GO:0015370	solute:sodium symporter activity	10/771	73/18368	0.000908687	0.020796	0.018775	SLC6A15/SLC5A12/SLC22A3/SLC34A2/SLC4A4/SLC5A9/SLC18A2/SLC1A7/SLC6A20/SLC5A1	10
MF	GO:0015144	carbohydrate transmembrane transporter activity	7/771	40/18368	0.00124089	0.0276097	0.0249266	SLC2A1/AQP3/AQP1/AQP7/SLC5A9/AQP2/SLC5A1	7
MF	GO:0015294	solute:cation symporter activity	12/771	104/18368	0.00137827	0.0298376	0.026938	SLC6A15/SLC5A12/SLC15A1/SLC22A3/SLC15A2/SLC34A2/SLC4A4/SLC5A9/SLC18A2/SLC1A7/SLC6A20/SLC5A1	12
MF	GO:0030020	extracellular matrix structural constituent conferring tensile strength	7/771	41/18368	0.001443	0.0304169	0.0274609	COL11A1/COL2A1/COL4A3/COL4A4/COL21A1/COL6A6/COL17A1	7
MF	GO:1901618	organic hydroxy compound transmembrane transporter activity	8/771	53/18368	0.00154397	0.0317108	0.0286291	SLC5A12/SLC22A3/AQP3/AQP1/AQP7/SLC18A2/AQP2/SLC5A1	8
MF	GO:0005261	cation channel activity	26/771	335/18368	0.00200523	0.0401546	0.0362524	KCNMB4/TRPA1/KCND2/CHRNA9/CACNA2D2/SCNN1B/SCN4B/KCNQ1/CACNB1/TMEM37/KCNK5/SCN7A/GRIA1/AQP1/GRIN2A/SCN1A/KCNK17/SCNN1G/CACNA1D/CACHD1/CNGA4/LRRC52/TRPV6/CNR1/KCNJ15/HCN4	26
MF	GO:0004386	helicase activity	15/771	156/18368	0.00239833	0.0468552	0.0423018	RAD54L/ERCC6L/RAD51/POLQ/DSCC1/BLM/MCM2/MCM4/HELLS/BRIP1/RFC4/RAD54B/DNA2/RECQL4/PIF1	15
MF	GO:0008559	ABC-type xenobiotic transporter activity	4/771	15/18368	0.00290194	0.0553441	0.0499657	ABCC2/ABCC6/ABCA8/ABCA3	4
MF	GO:0003688	DNA replication origin binding	4/771	16/18368	0.00374203	0.068122	0.0615018	MCM10/CDC6/CDC45/MCM2	4
MF	GO:0035173	histone kinase activity	4/771	16/18368	0.00374203	0.068122	0.0615018	AURKA/AURKB/CHEK1/CDK1	4
MF	GO:0043225	ATPase-coupled inorganic anion transmembrane transporter activity	5/771	26/18368	0.00405846	0.0722405	0.0652201	ABCC2/ABCC6/SLC26A9/SLC26A5/CFTR	5
MF	GO:0015103	inorganic anion transmembrane transporter activity	14/771	152/18368	0.00485011	0.0844551	0.0762477	GABRA3/ABCC2/SLC22A3/FXYD1/ADAMTS8/ABCC6/SLC26A9/SLC26A5/SLC4A4/CLIC3/SLC18A2/CFTR/CLIC5/CLIC6	14
MF	GO:0030414	peptidase inhibitor activity	16/771	187/18368	0.00556526	0.0948462	0.085629	BIRC5/PTTG1/SERPINB5/CST5/CPAMD8/ITIH5/ITIH3/WFDC2/COL4A3/C4A/SPINK5/SLPI/SERPIND1/PI16/LTF/SPINK1	16
MF	GO:0008569	minus-end-directed microtubule motor activity	4/771	18/18368	0.00588554	0.098215	0.0886703	DNAH9/DNAH6/DNAH10/DNAH12	4
MF	GO:0015291	secondary active transmembrane transporter activity	19/771	240/18368	0.00617627	0.100963	0.0911514	MFSD2B/SLC7A5/SLC6A15/SLC6A17/SLC5A12/SLC15A1/SLC22A3/SLC26A9/SLC15A2/SLC46A2/SLC16A11/SLC34A2/SLC26A5/SLC4A4/SLC5A9/SLC18A2/SLC1A7/SLC6A20/SLC5A1	19
MF	GO:0043139	5'-3' DNA helicase activity	3/771	10/18368	0.00708426	0.113256	0.102249	BRIP1/DNA2/PIF1	3
MF	GO:0004745	NAD-retinol dehydrogenase activity	4/771	19/18368	0.00721104	0.113256	0.102249	HSD17B6/ADH1B/ADH1A/ADH1C	4
MF	GO:0005217	intracellular ligand-gated ion channel activity	5/771	30/18368	0.00765844	0.117969	0.106505	TRPA1/AQP1/CNGA4/CFTR/HCN4	5
MF	GO:0042910	xenobiotic transmembrane transporter activity	5/771	31/18368	0.00882235	0.132835	0.119926	SLC2A1/ABCC2/ABCC6/ABCA8/ABCA3	5
MF	GO:0004866	endopeptidase inhibitor activity	15/771	180/18368	0.00900332	0.132835	0.119926	BIRC5/PTTG1/SERPINB5/CST5/CPAMD8/ITIH5/ITIH3/WFDC2/COL4A3/C4A/SPINK5/SLPI/SERPIND1/LTF/SPINK1	15
MF	GO:0022853	active ion transmembrane transporter activity	20/771	267/18368	0.00912099	0.132835	0.119926	SLC6A15/SLC5A12/ABCC2/SLC15A1/SLC22A3/ATP1A2/ABCC6/ATP13A4/SLC26A9/ATP8A1/SLC15A2/SLC34A2/SLC26A5/SLC4A4/SLC5A9/SLC18A2/CFTR/SLC1A7/SLC6A20/SLC5A1	20
MF	GO:0005272	sodium channel activity	6/771	46/18368	0.0120152	0.159168	0.1437	SCNN1B/SCN4B/SCN7A/SCN1A/SCNN1G/HCN4	6
MF	GO:0003906	DNA-(apurinic or apyrimidinic site) endonuclease activity	3/771	12/18368	0.0121987	0.159168	0.1437	NEIL3/HMGA2/NEIL1	3
MF	GO:0005221	intracellular cyclic nucleotide activated cation channel activity	3/771	12/18368	0.0121987	0.159168	0.1437	AQP1/CNGA4/HCN4	3
MF	GO:0015651	quaternary ammonium group transmembrane transporter activity	3/771	12/18368	0.0121987	0.159168	0.1437	SLC22A3/SLC44A4/SLC6A20	3
MF	GO:0043855	cyclic nucleotide-gated ion channel activity	3/771	12/18368	0.0121987	0.159168	0.1437	AQP1/CNGA4/HCN4	3
MF	GO:0015106	bicarbonate transmembrane transporter activity	4/771	22/18368	0.0123202	0.159168	0.1437	SLC26A9/SLC26A5/SLC4A4/CFTR	4
MF	GO:0030021	extracellular matrix structural constituent conferring compression resistance	4/771	22/18368	0.0123202	0.159168	0.1437	CHADL/PRG4/OGN/ENAM	4
MF	GO:0022804	active transmembrane transporter activity	27/771	406/18368	0.0127731	0.162401	0.146618	MFSD2B/SLC7A5/SLC6A15/SLC6A17/SLC5A12/ABCC2/SLC15A1/SLC22A3/ATP1A2/ABCC6/ABCA8/ATP13A4/SLC26A9/ATP8A1/SLC15A2/SLC46A2/SLC16A11/SLC34A2/SLC26A5/SLC4A4/ABCA3/SLC5A9/SLC18A2/CFTR/SLC1A7/SLC6A20/SLC5A1	27
MF	GO:0005044	scavenger receptor activity	6/771	47/18368	0.0132982	0.165771	0.149661	TMPRSS2/PRG4/DMBT1/PRSS12/AGER/SCARA5	6
MF	GO:0008509	anion transmembrane transporter activity	22/771	314/18368	0.013452	0.165771	0.149661	SLC2A1/SLC7A5/GABRA3/SLC5A12/ABCC2/SLC22A3/FXYD1/ADAMTS8/ABCC6/SLC26A9/SLC44A4/SLC16A11/SLC26A5/SLC4A4/CLIC3/SLC18A2/CFTR/CLIC5/SLC1A7/OCA2/CLIC6/SLC6A20	22
MF	GO:0005248	voltage-gated sodium channel activity	4/771	23/18368	0.0144289	0.17026	0.153714	SCN4B/SCN7A/SCN1A/HCN4	4
MF	GO:0019865	immunoglobulin binding	4/771	23/18368	0.0144289	0.17026	0.153714	FCER1A/MS4A2/FCER2/PIP	4
MF	GO:0003697	single-stranded DNA binding	11/771	123/18368	0.0144541	0.17026	0.153714	MCM10/CDC45/RAD54L/RAD51/RAD51AP1/BLM/MCM2/MCM4/NEIL3/RECQL4/POU4F1	11
MF	GO:0042887	amide transmembrane transporter activity	5/771	35/18368	0.0146948	0.170587	0.15401	SLC15A1/SLC15A2/AQP3/AQP7/SLC14A1	5
MF	GO:0016616	oxidoreductase activity, acting on the CH-OH group of donors, NAD or NADP as acceptor	11/771	124/18368	0.0152815	0.170999	0.154381	AKR1B15/HSD17B6/ADH1B/ADH1A/ADHFE1/HPGD/GPD1/HSD17B13/ADH1C/HSD17B2/ALDH3A1	11
MF	GO:0005542	folic acid binding	3/771	13/18368	0.0153707	0.170999	0.154381	TYMS/FOLR1/GNMT	3
MF	GO:0072582	17-beta-hydroxysteroid dehydrogenase (NADP+) activity	3/771	13/18368	0.0153707	0.170999	0.154381	AKR1B15/HSD17B6/HSD17B2	3
MF	GO:0042626	ATPase-coupled transmembrane transporter activity	10/771	109/18368	0.0163055	0.178913	0.161526	ABCC2/ATP1A2/ABCC6/ABCA8/ATP13A4/SLC26A9/ATP8A1/SLC26A5/ABCA3/CFTR	10
MF	GO:0061135	endopeptidase regulator activity	15/771	194/18368	0.0169884	0.180937	0.163354	BIRC5/PTTG1/SERPINB5/CST5/CPAMD8/ITIH5/ITIH3/WFDC2/COL4A3/C4A/SPINK5/SLPI/SERPIND1/LTF/SPINK1	15
MF	GO:0061134	peptidase regulator activity	17/771	230/18368	0.0173443	0.180937	0.163354	BIRC5/PTTG1/SERPINB5/CTSH/CST5/CPAMD8/ITIH5/ITIH3/WFDC2/COL4A3/C4A/SPINK5/SLPI/SERPIND1/PI16/LTF/SPINK1	17
MF	GO:0015276	ligand-gated ion channel activity	12/771	143/18368	0.0173935	0.180937	0.163354	TRPA1/CHRNA9/GABRA3/SCNN1B/GRIA1/AQP1/GRIN2A/SCNN1G/CNGA4/CFTR/KCNJ15/HCN4	12
MF	GO:0022834	ligand-gated channel activity	12/771	143/18368	0.0173935	0.180937	0.163354	TRPA1/CHRNA9/GABRA3/SCNN1B/GRIA1/AQP1/GRIN2A/SCNN1G/CNGA4/CFTR/KCNJ15/HCN4	12
MF	GO:0008499	UDP-galactose:beta-N-acetylglucosamine beta-1,3-galactosyltransferase activity	3/771	14/18368	0.0189626	0.192266	0.173581	B3GNT8/B3GALT2/B3GAT1	3
MF	GO:0140666	annealing activity	3/771	14/18368	0.0189626	0.192266	0.173581	RAD54L/BLM/RECQL4	3
MF	GO:0099094	ligand-gated cation channel activity	10/771	113/18368	0.0204895	0.205152	0.185215	TRPA1/CHRNA9/SCNN1B/GRIA1/AQP1/GRIN2A/SCNN1G/CNGA4/KCNJ15/HCN4	10
MF	GO:0004867	serine-type endopeptidase inhibitor activity	9/771	98/18368	0.0219102	0.216667	0.195611	SERPINB5/CPAMD8/ITIH5/ITIH3/WFDC2/SPINK5/SLPI/SERPIND1/SPINK1	9
MF	GO:0043138	3'-5' DNA helicase activity	3/771	15/18368	0.0229777	0.221749	0.200199	BLM/MCM2/RECQL4	3
MF	GO:0050664	oxidoreductase activity, acting on NAD(P)H, oxygen as acceptor	3/771	15/18368	0.0229777	0.221749	0.200199	FMO5/DUOX1/DUOX2	3
MF	GO:0008514	organic anion transmembrane transporter activity	14/771	185/18368	0.0243123	0.231835	0.209305	SLC2A1/SLC7A5/SLC5A12/ABCC2/SLC22A3/SLC26A9/SLC44A4/SLC16A11/SLC26A5/SLC4A4/CFTR/SLC1A7/OCA2/SLC6A20	14
MF	GO:0004190	aspartic-type endopeptidase activity	4/771	27/18368	0.025069	0.236238	0.21328	NAPSA/CTSE/PGC/PIP	4
MF	GO:0005506	iron ion binding	12/771	151/18368	0.0254401	0.236948	0.213921	RRM2/PLOD2/EGLN3/PAH/CYP4B1/CYP4Z2P/CYP4X1/ALOX15B/CYP4Z1/CYP2A6/CYP4F12/LTF	12
MF	GO:0004198	calcium-dependent cysteine-type endopeptidase activity	3/771	16/18368	0.0274167	0.24378	0.220089	CAPN3/CAPN8/CAPN9	3
MF	GO:0005283	amino acid:sodium symporter activity	3/771	16/18368	0.0274167	0.24378	0.220089	SLC6A15/SLC1A7/SLC6A20	3
MF	GO:0047498	calcium-dependent phospholipase A2 activity	3/771	16/18368	0.0274167	0.24378	0.220089	PLA2G10/PLA2G4F/PLA2G1B	3
MF	GO:0004497	monooxygenase activity	9/771	102/18368	0.0275668	0.24378	0.220089	PAH/CYP4B1/FMO5/CYP4Z2P/CYP4X1/CYP4Z1/TYRP1/CYP2A6/CYP4F12	9
MF	GO:0005262	calcium channel activity	10/771	119/18368	0.0281606	0.24378	0.220089	TRPA1/CHRNA9/CACNA2D2/CACNB1/TMEM37/GRIN2A/CACNA1D/CACHD1/TRPV6/CNR1	10
MF	GO:0016614	oxidoreductase activity, acting on CH-OH group of donors	11/771	136/18368	0.028187	0.24378	0.220089	AKR1B15/HSD17B6/ADH1B/ADH1A/ADHFE1/HPGD/GPD1/HSD17B13/ADH1C/HSD17B2/ALDH3A1	11
MF	GO:0070001	aspartic-type peptidase activity	4/771	28/18368	0.028304	0.24378	0.220089	NAPSA/CTSE/PGC/PIP	4
MF	GO:0050840	extracellular matrix binding	6/771	56/18368	0.0293621	0.250203	0.225888	LYPD3/COL11A1/SHH/ELN/ITGA9/DMBT1	6
MF	GO:0035250	UDP-galactosyltransferase activity	4/771	29/18368	0.0317757	0.258543	0.233418	B3GNT8/ABO/B3GALT2/B3GAT1	4
MF	GO:0008392	arachidonic acid epoxygenase activity	3/771	17/18368	0.0322776	0.258543	0.233418	CYP4Z1/CYP2A6/CYP4F12	3
MF	GO:0015108	chloride transmembrane transporter activity	3/771	17/18368	0.0322776	0.258543	0.233418	SLC26A9/SLC26A5/CFTR	3
MF	GO:0031420	alkali metal ion binding	3/771	17/18368	0.0322776	0.258543	0.233418	ATP1A2/CAPN3/SLC34A2	3
MF	GO:0043395	heparan sulfate proteoglycan binding	3/771	17/18368	0.0322776	0.258543	0.233418	HPSE2/AZU1/LPL	3
MF	GO:0048531	beta-1,3-galactosyltransferase activity	3/771	17/18368	0.0322776	0.258543	0.233418	B3GNT8/B3GALT2/B3GAT1	3
MF	GO:0005254	chloride channel activity	7/771	74/18368	0.0354075	0.27867	0.251589	GABRA3/FXYD1/SLC26A9/CLIC3/CFTR/CLIC5/CLIC6	7
MF	GO:0005343	organic acid:sodium symporter activity	4/771	30/18368	0.0354861	0.27867	0.251589	SLC6A15/SLC5A12/SLC1A7/SLC6A20	4
MF	GO:0004712	protein serine/threonine/tyrosine kinase activity	5/771	44/18368	0.0361956	0.281482	0.254127	TTK/AURKA/AURKB/PBK/MAPK10	5
MF	GO:0004303	estradiol 17-beta-dehydrogenase activity	3/771	18/18368	0.037556	0.286498	0.258656	AKR1B15/HSD17B6/HSD17B2	3
MF	GO:0008301	DNA binding, bending	3/771	18/18368	0.037556	0.286498	0.258656	TOP2A/HMGA2/FOXD1	3
MF	GO:0022843	voltage-gated cation channel activity	11/771	143/18368	0.038604	0.291715	0.263366	KCND2/CACNA2D2/KCNQ1/CACNB1/GRIN2A/CACNA1D/CACHD1/LRRC52/CNR1/KCNJ15/HCN4	11
MF	GO:0005245	voltage-gated calcium channel activity	5/771	45/18368	0.0393673	0.294703	0.266063	CACNA2D2/CACNB1/CACNA1D/CACHD1/CNR1	5
MF	GO:0038024	cargo receptor activity	7/771	77/18368	0.0425647	0.31482	0.284226	TMPRSS2/FOLR1/PRG4/DMBT1/PRSS12/AGER/SCARA5	7
MF	GO:0008378	galactosyltransferase activity	4/771	32/18368	0.0436268	0.31482	0.284226	B3GNT8/ABO/B3GALT2/B3GAT1	4
MF	GO:0050699	WW domain binding	4/771	32/18368	0.0436268	0.31482	0.284226	CDC25C/KIF20B/SCNN1B/SCNN1G	4
MF	GO:0140658	ATP-dependent chromatin remodeler activity	4/771	32/18368	0.0436268	0.31482	0.284226	RAD54L/ERCC6L/HELLS/RAD54B	4
MF	GO:0004623	phospholipase A2 activity	4/771	33/18368	0.0480573	0.343696	0.310295	PLA2G10/PLA2G4F/PLA2G1B/PLA2G12B	4
MF	GO:0016408	C-acyltransferase activity	3/771	20/18368	0.0493385	0.346668	0.312979	ACSM3/ACSM1/SPTLC3	3
MF	GO:0031690	adrenergic receptor binding	3/771	20/18368	0.0493385	0.346668	0.312979	UCHL1/ADRA2A/ADRB1	3
