# Supplementary material for: Prognostic and immune infiltrative biomarkers of CENPO in pan–cancer and its relationship with lung adenocarcinoma cell proliferation and metastasis
Source: BMC Cancer. 2023 Aug 9;23:735. doi: 10.1186/s12885-023-11233-2 (PMC10410993; doi:10.1186/s12885-023-11233-2)
Supplement: Supplementary file 13 — Additional file 13. [file 12885_2023_11233_MOESM13_ESM.xls]

## Sheet: Sheet1
Supplementary Table 6 The result of functional enrichment analysis of DEGs
KEGG
ID	Description	GeneRatio	BgRatio	pvalue	p.adjust	qvalue	geneID	Count
hsa04110	Cell cycle	26/354	126/8159	1.79688e-11	5.22893e-09	4.84213e-09	BUB1/TTK/BUB1B/PLK1/CDC6/ESPL1/CCNA2/CCNB2/CDC45/CDC20/CDC25A/MAD2L1/CHEK1/CDC25C/CCNB1/CDK1/MCM2/MCM4/PKMYT1/CCNE1/E2F2/E2F1/CDC7/CCNE2/PTTG1/SMC1B	26
hsa04974	Protein digestion and absorption	15/354	103/8159	3.38659e-05	0.00492749	0.00456298	COL11A1/COL2A1/SLC15A1/ATP1A2/ELN/KCNQ1/KCNK5/COL4A3/COL4A4/COL21A1/CPB2/CPA3/DPP4/COL6A6/COL17A1	15
hsa04976	Bile secretion	13/354	89/8159	0.000109305	0.00868177	0.00803955	SLC2A1/ABCC2/SCTR/ATP1A2/AQP1/SLC4A4/AQP4/CFTR/ADCY2/NR0B2/BAAT/UGT2B15/SLC5A1	13
hsa04972	Pancreatic secretion	14/354	102/8159	0.000119337	0.00868177	0.00803955	SCTR/ATP1A2/PLA2G10/PLA2G1B/KCNQ1/AMY2B/SLC4A4/AMY2A/AMY1A/CFTR/CPB2/CPA3/ADCY2/PLA2G12B	14
hsa04114	Oocyte meiosis	16/354	131/8159	0.000162937	0.00948295	0.00878146	BUB1/PLK1/ESPL1/CCNB2/AURKA/CDC20/MAD2L1/CDC25C/CCNB1/CDK1/PKMYT1/CCNE1/CCNE2/PTTG1/SMC1B/ADCY2	16
hsa03440	Homologous recombination	8/354	41/8159	0.00031518	0.0152862	0.0141554	RAD54L/RAD51/BLM/EME1/BRCA1/XRCC2/BRIP1/RAD54B	8
hsa04914	Progesterone-mediated oocyte maturation	13/354	102/8159	0.000437007	0.018167	0.0168231	BUB1/PLK1/CCNA2/CCNB2/AURKA/CDC25A/MAD2L1/CDC25C/CCNB1/CDK1/PKMYT1/MAPK10/ADCY2	13
hsa00982	Drug metabolism - cytochrome P450	10/354	72/8159	0.0010109	0.0338702	0.0313647	FMO5/ADH1B/ADH1A/HPGDS/MAOB/ADH1C/CYP2A6/UGT2B15/GSTA1/ALDH3A1	10
hsa04610	Complement and coagulation cascades	11/354	85/8159	0.00104753	0.0338702	0.0313647	FGB/FGA/F11/CLU/C7/C6/C4A/C4BPA/SERPIND1/CPB2/C8B	11
hsa03460	Fanconi anemia pathway	8/354	54/8159	0.00210037	0.0611207	0.0565994	FANCI/RAD51/BLM/EME1/BRCA1/UBE2T/FANCB/BRIP1	8
hsa04115	p53 signaling pathway	9/354	73/8159	0.0041046	0.0924074	0.0855717	RRM2/CCNB2/GTSE1/CHEK1/CCNB1/CDK1/CCNE1/CCNE2/SERPINB5	9
hsa00350	Tyrosine metabolism	6/354	36/8159	0.00412816	0.0924074	0.0855717	ADH1B/ADH1A/MAOB/TYRP1/ADH1C/ALDH3A1	6
hsa03030	DNA replication	6/354	36/8159	0.00412816	0.0924074	0.0855717	MCM2/MCM4/RFC4/POLE2/PRIM1/DNA2	6
hsa04512	ECM-receptor interaction	10/354	88/8159	0.00461116	0.0958462	0.0887561	HMMR/COL2A1/TNXB/COL4A3/ITGA9/COL4A4/CHAD/THBS4/FREM2/COL6A6	10
hsa04970	Salivary secretion	10/354	92/8159	0.00632438	0.122693	0.113617	ATP1A2/CST5/AMY2B/AMY2A/DMBT1/AQP5/AMY1A/TRPV6/ADCY2/ADRB1	10
hsa04218	Cellular senescence	14/354	156/8159	0.00771712	0.140355	0.129972	FOXM1/CCNA2/CCNB2/MYBL2/CDC25A/CHEK1/CCNB1/CDK1/CCNE1/E2F2/E2F1/CCNE2/KIR2DL4/CACNA1D	14
hsa04726	Serotonergic synapse	11/354	115/8159	0.0110249	0.188721	0.174761	GNG4/KCND2/HTR1D/HTR2C/GNG7/PLA2G4F/CYP4X1/ALOX15B/MAOB/SLC18A2/CACNA1D	11
hsa04973	Carbohydrate digestion and absorption	6/354	47/8159	0.0152794	0.235522	0.2181	ATP1A2/AMY2B/AMY2A/CACNA1D/AMY1A/SLC5A1	6
hsa00590	Arachidonic acid metabolism	7/354	61/8159	0.0158678	0.235522	0.2181	LTC4S/PLA2G10/PLA2G4F/PLA2G1B/HPGDS/ALOX15B/PLA2G12B	7
hsa05166	Human T-cell leukemia virus 1 infection	17/354	222/8159	0.0161871	0.235522	0.2181	BUB1B/ESPL1/CCNA2/CCNB2/CDC20/MAD2L1/CHEK1/CCNE1/E2F2/E2F1/CCNE2/PTTG1/SLC2A1/FOSL1/MAPK10/HLA-DRB5/ADCY2	17
hsa05412	Arrhythmogenic right ventricular cardiomyopathy	8/354	77/8159	0.017983	0.249194	0.23076	DSP/PKP2/CACNA2D2/CACNB1/SGCA/ITGA9/CACNA1D/DES	8
hsa00980	Metabolism of xenobiotics by cytochrome P450	8/354	78/8159	0.0193089	0.255405	0.236511	ADH1B/ADH1A/HPGDS/ADH1C/CYP2A6/UGT2B15/GSTA1/ALDH3A1	8
hsa00592	alpha-Linolenic acid metabolism	4/354	25/8159	0.0214078	0.270855	0.250819	PLA2G10/PLA2G4F/PLA2G1B/PLA2G12B	4
hsa05414	Dilated cardiomyopathy	9/354	96/8159	0.0230621	0.279628	0.258943	CACNA2D2/CACNB1/SGCA/ITGA9/CACNA1D/DES/ADCY2/TNNC1/ADRB1	9
hsa04728	Dopaminergic synapse	11/354	132/8159	0.0280737	0.307661	0.284902	GNG4/GNG7/MAPK10/GRIA1/MAOB/GRIN2A/SCN1A/PPP1R1B/SLC18A2/CACNA1D/DRD1	11
hsa05031	Amphetamine addiction	7/354	69/8159	0.0293	0.307661	0.284902	GRIA1/MAOB/GRIN2A/PPP1R1B/SLC18A2/CACNA1D/DRD1	7
hsa00360	Phenylalanine metabolism	3/354	16/8159	0.0297849	0.307661	0.284902	PAH/MAOB/ALDH3A1	3
hsa00430	Taurine and hypotaurine metabolism	3/354	16/8159	0.0297849	0.307661	0.284902	FMO5/GGT6/BAAT	3
hsa04024	cAMP signaling pathway	16/354	221/8159	0.0306604	0.307661	0.284902	HTR1D/FXYD1/ATP1A2/MAPK10/GRIA1/PDE4C/GRIN2A/PPP1R1B/CACNA1D/CNGA4/CFTR/HHIP/ADCY2/DRD1/HCN4/ADRB1	16
hsa00591	Linoleic acid metabolism	4/354	29/8159	0.0351213	0.340676	0.315475	PLA2G10/PLA2G4F/PLA2G1B/PLA2G12B	4
hsa00240	Pyrimidine metabolism	6/354	58/8159	0.0388407	0.35635	0.32999	RRM2/TYMS/TK1/UCK2/ENTPD3/ENPP3	6
hsa01523	Antifolate resistance	4/354	30/8159	0.0391863	0.35635	0.32999	TYMS/GGH/ABCC2/FOLR1	4
hsa05207	Chemical carcinogenesis - receptor activation	15/354	212/8159	0.0422822	0.372009	0.34449	CDC6/KPNA2/BIRC5/CDC25A/E2F1/FGF5/CHRNA9/DLL3/RXRG/CACNA1D/ADCY2/ADRB1/FGF9/UGT2B15/GSTA1	15
hsa02010	ABC transporters	5/354	45/8159	0.0440983	0.372009	0.34449	ABCC2/ABCC6/ABCA8/ABCA3/CFTR	5
hsa04978	Mineral absorption	6/354	60/8159	0.0447433	0.372009	0.34449	MT1H/ATP1A2/SLC26A9/SLC34A2/TRPV6/SLC5A1	6
