# Supplementary material for: Prognostic and immune infiltrative biomarkers of CENPO in pan–cancer and its relationship with lung adenocarcinoma cell proliferation and metastasis
Source: BMC Cancer. 2023 Aug 9;23:735. doi: 10.1186/s12885-023-11233-2 (PMC10410993; doi:10.1186/s12885-023-11233-2)
Supplement: Supplementary file 17 — Additional file 17. [file 12885_2023_11233_MOESM17_ESM.zip]

Archive with 35 entries (35 files):
- pan-cenpo-roc/ACC.xlsx
- pan-cenpo-roc/BLCA.xlsx
- pan-cenpo-roc/BRCA.xlsx
- pan-cenpo-roc/CESC.xlsx
- pan-cenpo-roc/CHOL.xlsx
- pan-cenpo-roc/COAD.xlsx
- pan-cenpo-roc/DLBC.xlsx
- pan-cenpo-roc/ESCA.xlsx
- pan-cenpo-roc/GBM.xlsx
- pan-cenpo-roc/geneExp.txt
- pan-cenpo-roc/geneExp.xls
- pan-cenpo-roc/HNSC.xlsx
- pan-cenpo-roc/KICH.xlsx
- pan-cenpo-roc/KIRC.xlsx
- pan-cenpo-roc/KIRP.xlsx
- pan-cenpo-roc/LAML.xlsx
- pan-cenpo-roc/LGG.xlsx
- pan-cenpo-roc/LIHC.xlsx
- pan-cenpo-roc/LUAD.xlsx
- pan-cenpo-roc/LUSC.xlsx
- pan-cenpo-roc/MESO.xlsx
- pan-cenpo-roc/OV.xlsx
- pan-cenpo-roc/PAAD.xlsx
- pan-cenpo-roc/PCPG.xlsx
- pan-cenpo-roc/PRAD.xlsx
- pan-cenpo-roc/READ.xlsx
- pan-cenpo-roc/SARC.xlsx
- pan-cenpo-roc/SKCM.xlsx
- pan-cenpo-roc/STAD.xlsx
- pan-cenpo-roc/TGCT.xlsx
- pan-cenpo-roc/THCA.xlsx
- pan-cenpo-roc/THYM.xlsx
- pan-cenpo-roc/UCEC.xlsx
- pan-cenpo-roc/UCS.xlsx
- pan-cenpo-roc/UVM.xlsx
