# Supplementary material for: Prognostic and immune infiltrative biomarkers of CENPO in pan–cancer and its relationship with lung adenocarcinoma cell proliferation and metastasis
Source: BMC Cancer. 2023 Aug 9;23:735. doi: 10.1186/s12885-023-11233-2 (PMC10410993; doi:10.1186/s12885-023-11233-2)
Supplement: Supplementary file 17 — Additional file 17. [file 12885_2023_11233_MOESM17_ESM.zip › pan-cenpo-roc/ACC.xlsx]

## Sheet: Sheet1
ID	CENPO	Type	CancerType
TCGA-OR-A5JP-01	2.2646	2	ACC
TCGA-OR-A5JG-01	1.74538	2	ACC
TCGA-OR-A5LG-01	0.821061	2	ACC
TCGA-OR-A5JR-01	1.66376	2	ACC
TCGA-OR-A5KU-01	0.926305	2	ACC
TCGA-OR-A5LS-01	1.21013	2	ACC
TCGA-OR-A5L9-01	0.369355	2	ACC
TCGA-OR-A5JQ-01	1.68554	2	ACC
TCGA-OR-A5K4-01	1.92045	2	ACC
TCGA-OR-A5JL-01	1.4277	2	ACC
TCGA-OR-A5LC-01	2.37606	2	ACC
TCGA-OR-A5K2-01	1.96145	2	ACC
TCGA-P6-A5OG-01	2.44818	2	ACC
TCGA-OR-A5JW-01	1.37082	2	ACC
TCGA-OR-A5KO-01	1.99267	2	ACC
TCGA-OR-A5J8-01	2.43043	2	ACC
TCGA-PA-A5YG-01	0.81724	2	ACC
TCGA-OR-A5KV-01	1.24029	2	ACC
TCGA-OR-A5L4-01	0.946362	2	ACC
TCGA-OR-A5KX-01	1.55876	2	ACC
TCGA-OR-A5L8-01	0.851927	2	ACC
TCGA-OR-A5JO-01	1.17992	2	ACC
TCGA-OR-A5JA-01	1.8756	2	ACC
TCGA-OR-A5LO-01	1.16139	2	ACC
TCGA-OR-A5JM-01	2.98356	2	ACC
TCGA-OR-A5JV-01	0.658002	2	ACC
TCGA-OR-A5JB-01	1.68054	2	ACC
TCGA-OR-A5LA-01	0.688847	2	ACC
TCGA-OR-A5JE-01	2.18342	2	ACC
TCGA-OR-A5JZ-01	1.31296	2	ACC
TCGA-OR-A5KT-01	1.22094	2	ACC
TCGA-OR-A5KZ-01	2.77469	2	ACC
TCGA-OR-A5LJ-01	1.06663	2	ACC
TCGA-OR-A5LB-01	1.56624	2	ACC
TCGA-OR-A5LT-01	1.02202	2	ACC
TCGA-OR-A5LD-01	1.81894	2	ACC
TCGA-OR-A5J2-01	1.00776	2	ACC
TCGA-PK-A5HB-01	1.64097	2	ACC
TCGA-OR-A5JS-01	2.15919	2	ACC
TCGA-OR-A5K6-01	1.55007	2	ACC
TCGA-OR-A5JY-01	2.34672	2	ACC
TCGA-OR-A5JT-01	1.62035	2	ACC
TCGA-PK-A5H8-01	1.23268	2	ACC
TCGA-OR-A5JX-01	0.601022	2	ACC
TCGA-OR-A5LK-01	0.758667	2	ACC
TCGA-P6-A5OF-01	1.32535	2	ACC
TCGA-OR-A5JI-01	1.11298	2	ACC
TCGA-OR-A5K5-01	1.66548	2	ACC
TCGA-OR-A5JC-01	1.0671	2	ACC
TCGA-OR-A5KW-01	1.20721	2	ACC
TCGA-OR-A5JJ-01	1.7218	2	ACC
TCGA-OR-A5JD-01	1.071	2	ACC
TCGA-OR-A5LM-01	0.819876	2	ACC
TCGA-PK-A5HA-01	1.03721	2	ACC
TCGA-OR-A5JF-01	1.33878	2	ACC
TCGA-OR-A5LH-01	1.19004	2	ACC
TCGA-OR-A5K1-01	1.44145	2	ACC
TCGA-OR-A5LN-01	0.814551	2	ACC
TCGA-OR-A5LE-01	2.04335	2	ACC
TCGA-OR-A5L3-01	0.522422	2	ACC
TCGA-OU-A5PI-01	1.13679	2	ACC
TCGA-OR-A5K8-01	1.1797	2	ACC
TCGA-OR-A5K0-01	2.00169	2	ACC
TCGA-OR-A5KY-01	2.40005	2	ACC
TCGA-OR-A5J9-01	1.77381	2	ACC
TCGA-OR-A5J1-01	1.32274	2	ACC
TCGA-OR-A5J5-01	1.04311	2	ACC
TCGA-OR-A5L6-01	1.18857	2	ACC
TCGA-OR-A5LP-01	0.989382	2	ACC
TCGA-OR-A5K9-01	1.94968	2	ACC
TCGA-OR-A5J7-01	2.7191	2	ACC
TCGA-PK-A5H9-01	1.55855	2	ACC
TCGA-OR-A5LR-01	0.992843	2	ACC
TCGA-OR-A5JK-01	0.876627	2	ACC
TCGA-OR-A5J6-01	1.79418	2	ACC
TCGA-OR-A5LL-01	0.537963	2	ACC
TCGA-OR-A5K3-01	0.863017	2	ACC
TCGA-OR-A5J3-01	0.920121	2	ACC
TCGA-OR-A5L5-01	1.0402	2	ACC
