# Supplementary material for: Prognostic and immune infiltrative biomarkers of CENPO in pan–cancer and its relationship with lung adenocarcinoma cell proliferation and metastasis
Source: BMC Cancer. 2023 Aug 9;23:735. doi: 10.1186/s12885-023-11233-2 (PMC10410993; doi:10.1186/s12885-023-11233-2)
Supplement: Supplementary file 17 — Additional file 17. [file 12885_2023_11233_MOESM17_ESM.zip › pan-cenpo-roc/BRCA.xlsx]

## Sheet: Sheet1
ID	CENPO	Type	CancerType
TCGA-E9-A1NI-01	1.77908	2	BRCA
TCGA-A1-A0SP-01	2.58347	2	BRCA
TCGA-BH-A1EU-11	0.9466	1	BRCA
TCGA-A8-A06X-01	2.6303	2	BRCA
TCGA-E2-A14T-01	1.49978	2	BRCA
TCGA-AC-A8OS-01	1.29111	2	BRCA
TCGA-A8-A09K-01	1.89849	2	BRCA
TCGA-OL-A5RY-01	1.71397	2	BRCA
TCGA-BH-A0DG-01	1.61942	2	BRCA
TCGA-B6-A0I9-01	2.23166	2	BRCA
TCGA-A2-A0CP-01	0.952861	2	BRCA
TCGA-A8-A07S-01	1.78472	2	BRCA
TCGA-AO-A12H-01	1.48633	2	BRCA
TCGA-BH-A203-11	1.0691	1	BRCA
TCGA-AR-A1AU-01	1.54672	2	BRCA
TCGA-D8-A1X9-01	1.7234	2	BRCA
TCGA-E9-A1RH-11	0.692121	1	BRCA
TCGA-A8-A07R-01	2.24962	2	BRCA
TCGA-AO-A12C-01	1.36349	2	BRCA
TCGA-V7-A7HQ-01	1.32826	2	BRCA
TCGA-A2-A1FZ-01	1.40962	2	BRCA
TCGA-AR-A251-01	2.2062	2	BRCA
TCGA-BH-A18J-11	0.892339	1	BRCA
TCGA-EW-A1PF-01	1.74538	2	BRCA
TCGA-BH-A18T-01	2.81911	2	BRCA
TCGA-AR-A24S-01	2.03228	2	BRCA
TCGA-AN-A041-01	1.49995	2	BRCA
TCGA-BH-A0E0-11	1.11922	1	BRCA
TCGA-E2-A1LL-01	2.28949	2	BRCA
TCGA-E2-A1IJ-01	1.28046	2	BRCA
TCGA-AR-A24O-01	1.43731	2	BRCA
TCGA-XX-A899-01	1.24479	2	BRCA
TCGA-D8-A1XK-01	2.52069	2	BRCA
TCGA-AC-A5XS-01	1.53761	2	BRCA
TCGA-BH-A18L-01	1.92196	2	BRCA
TCGA-OL-A66J-01	1.23883	2	BRCA
TCGA-PE-A5DD-01	1.67361	2	BRCA
TCGA-AN-A04D-01	2.59618	2	BRCA
TCGA-4H-AAAK-01	1.46891	2	BRCA
TCGA-E9-A5FL-01	1.99113	2	BRCA
TCGA-E9-A24A-01	1.4152	2	BRCA
TCGA-BH-A1FM-01	1.32944	2	BRCA
TCGA-A8-A07C-01	3.33716	2	BRCA
TCGA-AR-A24Q-01	1.88344	2	BRCA
TCGA-AR-A2LE-01	1.21053	2	BRCA
TCGA-AR-A0U4-01	2.22415	2	BRCA
TCGA-GM-A2DN-01	1.34453	2	BRCA
TCGA-A7-A13D-01	2.73181	2	BRCA
TCGA-D8-A1JG-01	2.86811	2	BRCA
TCGA-E2-A570-01	1.44293	2	BRCA
TCGA-A2-A04Q-01	1.72098	2	BRCA
TCGA-A7-A6VV-01	1.78862	2	BRCA
TCGA-E2-A1IG-01	1.2967	2	BRCA
TCGA-E9-A1N6-01	1.86147	2	BRCA
TCGA-E9-A1NC-01	2.02672	2	BRCA
TCGA-A7-A3IZ-01	1.49947	2	BRCA
TCGA-BH-A18U-11	1.19101	1	BRCA
TCGA-AN-A0AK-01	2.91387	2	BRCA
TCGA-D8-A1JM-01	2.16309	2	BRCA
TCGA-OL-A5S0-01	2.10313	2	BRCA
TCGA-A8-A06Z-01	1.3279	2	BRCA
TCGA-AQ-A54O-01	1.18488	2	BRCA
TCGA-E2-A15S-01	3.26535	2	BRCA
TCGA-BH-A1ET-11	1.06825	1	BRCA
TCGA-BH-A18R-11	1.08078	1	BRCA
TCGA-EW-A423-01	1.38922	2	BRCA
TCGA-C8-A273-01	1.63006	2	BRCA
TCGA-OL-A5RV-01	1.37903	2	BRCA
TCGA-AC-A2FM-01	1.84281	2	BRCA
TCGA-AO-A0JM-01	1.97778	2	BRCA
TCGA-BH-A0DP-01	0.992996	2	BRCA
TCGA-A2-A25E-01	1.96188	2	BRCA
TCGA-B6-A2IU-01	1.41393	2	BRCA
TCGA-BH-A18P-01	2.38317	2	BRCA
TCGA-E9-A22B-01	1.57821	2	BRCA
TCGA-A2-A0SW-01	1.97539	2	BRCA
TCGA-E2-A107-01	2.42576	2	BRCA
TCGA-E2-A1B6-01	2.082	2	BRCA
TCGA-D8-A1XW-01	1.06914	2	BRCA
TCGA-A7-A0DC-01	1.84272	2	BRCA
TCGA-EW-A6SD-01	1.74875	2	BRCA
TCGA-AO-A0J3-01	1.94446	2	BRCA
TCGA-A7-A0DC-11	1.20632	1	BRCA
TCGA-AN-A03X-01	1.53206	2	BRCA
TCGA-BH-A1FM-11	0.928601	1	BRCA
TCGA-A8-A099-01	1.65219	2	BRCA
TCGA-E2-A14Z-01	1.7672	2	BRCA
TCGA-AR-A5QP-01	1.58676	2	BRCA
TCGA-AC-A62X-01	1.98902	2	BRCA
TCGA-BH-A42V-01	1.1275	2	BRCA
TCGA-B6-A0RS-01	1.74503	2	BRCA
TCGA-D8-A1JL-01	2.30889	2	BRCA
TCGA-BH-A0DZ-01	1.83938	2	BRCA
TCGA-A8-A06Y-01	1.1851	2	BRCA
TCGA-B6-A1KC-01	2.01462	2	BRCA
TCGA-C8-A135-01	1.88707	2	BRCA
TCGA-5L-AAT1-01	1.5782	2	BRCA
TCGA-AR-A24R-01	1.65549	2	BRCA
TCGA-S3-AA0Z-01	3.05998	2	BRCA
TCGA-D8-A1J8-01	2.58366	2	BRCA
TCGA-A2-A0ER-01	1.98508	2	BRCA
TCGA-E9-A1ND-01	2.45571	2	BRCA
TCGA-GI-A2C8-11	0.607427	1	BRCA
TCGA-A2-A1G1-01	2.04546	2	BRCA
TCGA-A2-A0SU-01	1.9676	2	BRCA
TCGA-E2-A1LB-01	1.57198	2	BRCA
TCGA-E9-A1RD-01	1.45431	2	BRCA
TCGA-OL-A6VQ-01	1.04466	2	BRCA
TCGA-AQ-A04J-01	2.25128	2	BRCA
TCGA-AQ-A1H3-01	1.53812	2	BRCA
TCGA-A2-A259-01	1.48624	2	BRCA
TCGA-WT-AB44-01	0.716093	2	BRCA
TCGA-B6-A0IN-01	1.16962	2	BRCA
TCGA-E9-A1R3-01	0.805839	2	BRCA
TCGA-A8-A086-01	1.93846	2	BRCA
TCGA-AC-A3BB-01	1.24818	2	BRCA
TCGA-AC-A2QI-01	1.26057	2	BRCA
TCGA-BH-A1F5-01	0.982257	2	BRCA
TCGA-AC-A3HN-01	1.66127	2	BRCA
TCGA-BH-A1FG-01	1.20915	2	BRCA
TCGA-BH-A0DV-01	1.01888	2	BRCA
TCGA-UL-AAZ6-01	1.60741	2	BRCA
TCGA-AR-A255-01	1.54333	2	BRCA
TCGA-LD-A7W6-01	1.69004	2	BRCA
TCGA-AR-A24Z-01	1.73052	2	BRCA
TCGA-A1-A0SO-01	3.55354	2	BRCA
TCGA-A2-A3XS-01	2.39509	2	BRCA
TCGA-D8-A1X6-01	1.52533	2	BRCA
TCGA-BH-A0HF-01	1.72059	2	BRCA
TCGA-A7-A3J0-01	1.85285	2	BRCA
TCGA-AC-A23C-01	1.9048	2	BRCA
TCGA-LL-A442-01	1.73821	2	BRCA
TCGA-S3-A6ZH-01	1.53608	2	BRCA
TCGA-AC-A8OR-01	1.40284	2	BRCA
TCGA-AR-A1AX-01	1.91243	2	BRCA
TCGA-D8-A1XO-01	1.38055	2	BRCA
TCGA-E9-A1R2-01	1.61503	2	BRCA
TCGA-D8-A27M-01	1.62519	2	BRCA
TCGA-AN-A0FY-01	2.34558	2	BRCA
TCGA-BH-A0DX-01	1.64717	2	BRCA
TCGA-EW-A1IY-01	1.53282	2	BRCA
TCGA-A2-A04N-01	1.21382	2	BRCA
TCGA-A2-A0YF-01	1.74481	2	BRCA
TCGA-PE-A5DE-01	1.64128	2	BRCA
TCGA-BH-A1FN-11	1.25679	1	BRCA
TCGA-EW-A1J5-01	1.64415	2	BRCA
TCGA-AO-A0JE-01	1.54072	2	BRCA
TCGA-BH-A1FN-01	2.01605	2	BRCA
TCGA-BH-A18V-01	3.32766	2	BRCA
TCGA-AC-A23H-11	1.05403	1	BRCA
TCGA-BH-A0BF-01	1.58485	2	BRCA
TCGA-B6-A409-01	1.99981	2	BRCA
TCGA-A2-A0CL-01	2.05158	2	BRCA
TCGA-A2-A0CO-01	1.03109	2	BRCA
TCGA-E2-A158-11	0.951836	1	BRCA
TCGA-AC-A3QP-01	1.29509	2	BRCA
TCGA-AC-A2QJ-01	1.76986	2	BRCA
TCGA-B6-A0RM-01	1.64756	2	BRCA
TCGA-D8-A1JS-01	1.29244	2	BRCA
TCGA-E9-A1RB-11	0.91478	1	BRCA
TCGA-A7-A26J-01	1.82741	2	BRCA
TCGA-A7-A13H-01	1.29845	2	BRCA
TCGA-AO-A126-01	1.23059	2	BRCA
TCGA-BH-A6R8-01	1.50518	2	BRCA
TCGA-A7-A0DB-01	1.35507	2	BRCA
TCGA-AC-A3TM-01	1.82226	2	BRCA
TCGA-AR-A0TQ-01	2.28633	2	BRCA
TCGA-GM-A2DH-01	2.55827	2	BRCA
TCGA-B6-A0RI-01	1.86124	2	BRCA
TCGA-A2-A1G0-01	0.923742	2	BRCA
TCGA-A2-A1FX-01	2.04702	2	BRCA
TCGA-A7-A26G-01	1.38223	2	BRCA
TCGA-E2-A1LI-01	2.09266	2	BRCA
TCGA-A8-A08P-01	2.28682	2	BRCA
TCGA-E2-A1IN-01	1.40807	2	BRCA
TCGA-BH-A0HA-01	1.41653	2	BRCA
TCGA-AO-A1KR-01	2.15685	2	BRCA
TCGA-3C-AALK-01	1.55629	2	BRCA
TCGA-BH-A0BV-01	1.01737	2	BRCA
TCGA-E2-A1IH-01	1.50406	2	BRCA
TCGA-XX-A89A-01	1.78753	2	BRCA
TCGA-E9-A1RH-01	3.25177	2	BRCA
TCGA-A8-A085-01	1.60858	2	BRCA
TCGA-E9-A1N3-01	1.46244	2	BRCA
TCGA-BH-A1EW-11	1.34978	1	BRCA
TCGA-D8-A13Y-01	3.07009	2	BRCA
TCGA-AO-A0JB-01	0.529629	2	BRCA
TCGA-AC-A6IV-01	1.61548	2	BRCA
TCGA-A8-A09M-01	2.11	2	BRCA
TCGA-BH-A0GY-01	1.76979	2	BRCA
TCGA-AR-A2LL-01	1.74658	2	BRCA
TCGA-BH-A208-01	1.01759	2	BRCA
TCGA-E2-A15I-11	0.623195	1	BRCA
TCGA-EW-A1PE-01	1.31085	2	BRCA
TCGA-AO-A125-01	1.03869	2	BRCA
TCGA-E2-A1B1-01	1.3838	2	BRCA
TCGA-BH-A0C0-01	2.22269	2	BRCA
TCGA-A7-A26I-01	3.27111	2	BRCA
TCGA-AO-A0JJ-01	1.39467	2	BRCA
TCGA-AR-A2LH-01	1.54551	2	BRCA
TCGA-A2-A3XW-01	1.15631	2	BRCA
TCGA-AR-A0TS-01	2.69309	2	BRCA
TCGA-BH-A0AV-01	2.09601	2	BRCA
TCGA-A8-A07B-01	1.85622	2	BRCA
TCGA-LL-A73Z-01	1.70367	2	BRCA
TCGA-BH-A0BA-11	1.20105	1	BRCA
TCGA-BH-A0B3-11	1.29576	1	BRCA
TCGA-B6-A402-01	2.34938	2	BRCA
TCGA-AR-A0TT-01	2.27497	2	BRCA
TCGA-EW-A6SB-01	1.74024	2	BRCA
TCGA-AC-A2FB-01	1.37512	2	BRCA
TCGA-AC-A62V-01	2.56501	2	BRCA
TCGA-D8-A1XQ-01	2.12349	2	BRCA
TCGA-BH-A0DD-01	2.73925	2	BRCA
TCGA-Z7-A8R6-01	2.5845	2	BRCA
TCGA-OL-A5DA-01	1.56521	2	BRCA
TCGA-WT-AB41-01	1.18201	2	BRCA
TCGA-E2-A1LA-01	1.76355	2	BRCA
TCGA-AR-A24N-01	1.55077	2	BRCA
TCGA-E9-A3QA-01	2.03655	2	BRCA
TCGA-BH-A0DO-11	1.30011	1	BRCA
TCGA-E2-A15J-01	1.30946	2	BRCA
TCGA-LL-A73Y-01	1.78446	2	BRCA
TCGA-A2-A4RY-01	1.26581	2	BRCA
TCGA-D8-A1XU-01	1.63508	2	BRCA
TCGA-E2-A1LS-11	0.6521	1	BRCA
TCGA-AN-A0FJ-01	2.34722	2	BRCA
TCGA-BH-A0DK-01	2.07822	2	BRCA
TCGA-B6-A0IJ-01	2.00977	2	BRCA
TCGA-LL-A7SZ-01	1.2511	2	BRCA
TCGA-C8-A26Y-01	2.25097	2	BRCA
TCGA-GI-A2C9-11	0.890415	1	BRCA
TCGA-BH-A0BQ-11	1.49649	1	BRCA
TCGA-A8-A06R-01	1.49953	2	BRCA
TCGA-AO-A128-01	1.68053	2	BRCA
TCGA-E2-A1BC-01	1.00906	2	BRCA
TCGA-A7-A0CE-11	1.27302	1	BRCA
TCGA-B6-A0I6-01	1.68348	2	BRCA
TCGA-BH-A1ET-01	1.31543	2	BRCA
TCGA-A2-A04V-01	1.42166	2	BRCA
TCGA-A7-A2KD-01	2.02235	2	BRCA
TCGA-A7-A0CE-01	2.16718	2	BRCA
TCGA-D8-A1JE-01	1.68105	2	BRCA
TCGA-B6-A0WX-01	1.19948	2	BRCA
TCGA-A7-A4SB-01	1.83416	2	BRCA
TCGA-EW-A1J1-01	1.18784	2	BRCA
TCGA-A2-A0YM-01	2.71306	2	BRCA
TCGA-A8-A0A4-01	2.17127	2	BRCA
TCGA-A2-A0EM-01	1.66521	2	BRCA
TCGA-AR-A24X-01	1.54335	2	BRCA
TCGA-C8-A132-01	1.66283	2	BRCA
TCGA-AN-A049-01	1.65923	2	BRCA
TCGA-A2-A0SY-01	1.4119	2	BRCA
TCGA-B6-A0RU-01	2.68042	2	BRCA
TCGA-AR-A0TX-01	2.37971	2	BRCA
TCGA-BH-A0HQ-01	1.42867	2	BRCA
TCGA-E2-A15C-01	1.31836	2	BRCA
TCGA-AQ-A54N-01	2.60123	2	BRCA
TCGA-A8-A07I-01	1.94878	2	BRCA
TCGA-B6-A1KI-01	1.26475	2	BRCA
TCGA-B6-A0RH-01	0.965399	2	BRCA
TCGA-BH-A5IZ-01	2.93211	2	BRCA
TCGA-AN-A0XU-01	2.71077	2	BRCA
TCGA-LD-A74U-01	1.47581	2	BRCA
TCGA-B6-A401-01	1.23704	2	BRCA
TCGA-PL-A8LV-01	1.84405	2	BRCA
TCGA-BH-A0C3-11	1.32985	1	BRCA
TCGA-BH-A0BR-01	1.84273	2	BRCA
TCGA-A8-A07G-01	1.68156	2	BRCA
TCGA-A2-A0EN-01	1.29875	2	BRCA
TCGA-OK-A5Q2-01	1.83683	2	BRCA
TCGA-A8-A084-01	1.93746	2	BRCA
TCGA-BH-A0DS-01	0.92838	2	BRCA
TCGA-A8-A09I-01	2.67229	2	BRCA
TCGA-GM-A3XL-01	2.43703	2	BRCA
TCGA-W8-A86G-01	0.896917	2	BRCA
TCGA-AO-A12F-01	2.68188	2	BRCA
TCGA-BH-A0HK-01	1.17269	2	BRCA
TCGA-A8-A06Q-01	2.53845	2	BRCA
TCGA-BH-A42U-01	1.12779	2	BRCA
TCGA-BH-A0BW-11	1.71544	1	BRCA
TCGA-AQ-A04L-01	1.30443	2	BRCA
TCGA-AR-A1AO-01	1.6507	2	BRCA
TCGA-Z7-A8R5-01	1.26395	2	BRCA
TCGA-B6-A0I1-01	1.61659	2	BRCA
TCGA-E9-A1N6-11	1.04318	1	BRCA
TCGA-EW-A1PA-01	2.37283	2	BRCA
TCGA-BH-A0W4-01	1.61749	2	BRCA
TCGA-A2-A3XZ-01	2.20291	2	BRCA
TCGA-A7-A26H-01	1.60536	2	BRCA
TCGA-E2-A1B0-01	1.42517	2	BRCA
TCGA-BH-A1EU-01	1.33532	2	BRCA
TCGA-AC-A23H-01	1.94428	2	BRCA
TCGA-EW-A1P4-01	2.22982	2	BRCA
TCGA-E2-A10E-01	1.89603	2	BRCA
TCGA-EW-A1P0-01	1.55832	2	BRCA
TCGA-EW-A6S9-01	1.85371	2	BRCA
TCGA-A2-A25B-01	2.06286	2	BRCA
TCGA-LL-A6FR-01	1.75951	2	BRCA
TCGA-AR-A5QM-01	1.47502	2	BRCA
TCGA-BH-A18Q-11	1.09937	1	BRCA
TCGA-EW-A1P5-01	1.15393	2	BRCA
TCGA-E2-A14O-01	1.04645	2	BRCA
TCGA-AN-A0AR-01	2.8151	2	BRCA
TCGA-E9-A22D-01	2.09041	2	BRCA
TCGA-A2-A0CS-01	1.16677	2	BRCA
TCGA-E2-A1IF-01	1.55283	2	BRCA
TCGA-BH-A0DZ-11	1.37219	1	BRCA
TCGA-E2-A1IE-01	2.34083	2	BRCA
TCGA-BH-A0BW-01	2.86563	2	BRCA
TCGA-E2-A1AZ-01	2.6368	2	BRCA
TCGA-D8-A27N-01	1.50558	2	BRCA
TCGA-A2-A0CT-01	1.76206	2	BRCA
TCGA-A8-A09R-01	1.92061	2	BRCA
TCGA-B6-A0RE-01	2.46787	2	BRCA
TCGA-E9-A249-01	1.59714	2	BRCA
TCGA-E2-A1B5-01	1.59347	2	BRCA
TCGA-A2-A25A-01	1.5084	2	BRCA
TCGA-AO-A03O-01	2.03787	2	BRCA
TCGA-E9-A22A-01	1.67345	2	BRCA
TCGA-BH-A1EV-11	1.25675	1	BRCA
TCGA-BH-A0GZ-01	1.45904	2	BRCA
TCGA-BH-A1FD-01	2.05679	2	BRCA
TCGA-A1-A0SH-01	1.31722	2	BRCA
TCGA-E2-A10A-01	2.18962	2	BRCA
TCGA-B6-A0IO-01	1.46019	2	BRCA
TCGA-BH-A1FR-01	2.03209	2	BRCA
TCGA-D8-A143-01	3.24448	2	BRCA
TCGA-AO-A03R-01	1.41006	2	BRCA
TCGA-BH-A0DQ-11	1.21833	1	BRCA
TCGA-BH-A0BV-11	1.30352	1	BRCA
TCGA-BH-A0E0-01	1.92346	2	BRCA
TCGA-A8-A0AD-01	1.69944	2	BRCA
TCGA-GM-A2DI-01	1.59934	2	BRCA
TCGA-E9-A6HE-01	1.76263	2	BRCA
TCGA-BH-A0B3-01	2.97188	2	BRCA
TCGA-AR-A0TU-01	2.4011	2	BRCA
TCGA-LQ-A4E4-01	2.76874	2	BRCA
TCGA-PL-A8LY-01	1.5525	2	BRCA
TCGA-BH-A1FU-01	2.04914	2	BRCA
TCGA-A8-A09D-01	2.31704	2	BRCA
TCGA-B6-A3ZX-01	2.97564	2	BRCA
TCGA-A7-A5ZV-01	2.27561	2	BRCA
TCGA-BH-A0AY-01	1.63017	2	BRCA
TCGA-A7-A4SD-01	2.07193	2	BRCA
TCGA-AO-A03L-01	2.06628	2	BRCA
TCGA-A2-A0EX-01	1.11396	2	BRCA
TCGA-GM-A2DM-01	1.33085	2	BRCA
TCGA-BH-A0DO-01	1.16947	2	BRCA
TCGA-HN-A2OB-01	0.928649	2	BRCA
TCGA-A2-A0CM-01	2.35445	2	BRCA
TCGA-A2-A4S0-01	1.2971	2	BRCA
TCGA-BH-A0H9-01	2.23998	2	BRCA
TCGA-B6-A0IP-01	1.92808	2	BRCA
TCGA-C8-A12X-01	1.84304	2	BRCA
TCGA-AN-A0AL-01	2.49178	2	BRCA
TCGA-LD-A9QF-01	1.52335	2	BRCA
TCGA-BH-A0DG-11	1.3409	1	BRCA
TCGA-E2-A152-01	1.62023	2	BRCA
TCGA-BH-A1FE-06	1.28069	2	BRCA
TCGA-BH-A18N-01	1.32178	2	BRCA
TCGA-C8-A1HN-01	2.13574	2	BRCA
TCGA-AN-A0FK-01	1.02303	2	BRCA
TCGA-B6-A0IE-01	1.69261	2	BRCA
TCGA-B6-A400-01	2.09131	2	BRCA
TCGA-GM-A2DB-01	2.1927	2	BRCA
TCGA-AC-A2FK-01	1.13723	2	BRCA
TCGA-BH-A0HU-01	2.55991	2	BRCA
TCGA-D8-A140-01	1.64466	2	BRCA
TCGA-A7-A0CD-01	1.74568	2	BRCA
TCGA-D8-A1JF-01	1.51256	2	BRCA
TCGA-BH-A208-11	0.926467	1	BRCA
TCGA-A2-A4S1-01	1.57167	2	BRCA
TCGA-5T-A9QA-01	2.7187	2	BRCA
TCGA-AR-A2LK-01	1.95258	2	BRCA
TCGA-AR-A1AH-01	2.68443	2	BRCA
TCGA-AR-A254-01	1.99843	2	BRCA
TCGA-E2-A1IO-01	1.46118	2	BRCA
TCGA-S3-A6ZF-01	2.06588	2	BRCA
TCGA-B6-A0IB-01	1.94572	2	BRCA
TCGA-A8-A07J-01	1.0989	2	BRCA
TCGA-AN-A0FV-01	1.87912	2	BRCA
TCGA-AN-A0XP-01	1.22778	2	BRCA
TCGA-A8-A08Z-01	1.56391	2	BRCA
TCGA-E9-A226-01	2.30548	2	BRCA
TCGA-AR-A1AW-01	2.14809	2	BRCA
TCGA-GI-A2C9-01	1.73232	2	BRCA
TCGA-EW-A6SA-01	1.89123	2	BRCA
TCGA-E9-A1NG-01	0.892212	2	BRCA
TCGA-A8-A07L-01	3.00597	2	BRCA
TCGA-E2-A15L-01	1.56909	2	BRCA
TCGA-D8-A1JI-01	1.37266	2	BRCA
TCGA-GM-A2DO-01	1.9082	2	BRCA
TCGA-EW-A1P6-01	1.77317	2	BRCA
TCGA-BH-A1F0-11	1.03658	1	BRCA
TCGA-AR-A1AI-01	2.93193	2	BRCA
TCGA-AR-A0U3-01	2.4058	2	BRCA
TCGA-A2-A0ES-01	1.26758	2	BRCA
TCGA-BH-A18K-11	1.11908	1	BRCA
TCGA-A8-A06P-01	1.38208	2	BRCA
TCGA-S3-AA12-01	1.65373	2	BRCA
TCGA-E9-A1N5-11	2.01163	1	BRCA
TCGA-E9-A3Q9-01	0.742995	2	BRCA
TCGA-BH-A0HX-01	1.71631	2	BRCA
TCGA-AC-A3W7-01	1.4492	2	BRCA
TCGA-AO-A124-01	2.28285	2	BRCA
TCGA-AC-A5XU-01	1.86168	2	BRCA
TCGA-LL-A6FQ-01	0.908151	2	BRCA
TCGA-AQ-A1H2-01	0.995457	2	BRCA
TCGA-BH-A0DQ-01	1.66653	2	BRCA
TCGA-E2-A106-01	1.0086	2	BRCA
TCGA-A2-A25F-01	1.94139	2	BRCA
TCGA-AN-A0AT-01	3.0202	2	BRCA
TCGA-D8-A27T-01	1.30086	2	BRCA
TCGA-A2-A04X-01	1.79326	2	BRCA
TCGA-A2-A3XT-01	2.93729	2	BRCA
TCGA-AR-A0TY-01	2.18125	2	BRCA
TCGA-A2-A0YG-01	2.22045	2	BRCA
TCGA-B6-A0WZ-01	1.71198	2	BRCA
TCGA-A7-A5ZX-01	1.05546	2	BRCA
TCGA-AC-A23G-01	1.27592	2	BRCA
TCGA-GM-A2DA-01	1.47177	2	BRCA
TCGA-B6-A0X1-01	2.7319	2	BRCA
TCGA-AO-A12E-01	1.80005	2	BRCA
TCGA-AR-A250-01	1.77366	2	BRCA
TCGA-A8-A06O-01	1.86702	2	BRCA
TCGA-AO-A12G-01	1.30915	2	BRCA
TCGA-A7-A3IY-01	1.19877	2	BRCA
TCGA-E2-A1IG-11	0.948219	1	BRCA
TCGA-BH-A1EY-01	1.08162	2	BRCA
TCGA-A8-A079-01	2.41465	2	BRCA
TCGA-AO-A03P-01	1.39109	2	BRCA
TCGA-E2-A572-01	0.990227	2	BRCA
TCGA-A2-A0YH-01	1.2727	2	BRCA
TCGA-E2-A15G-01	1.4276	2	BRCA
TCGA-C8-A12M-01	2.0574	2	BRCA
TCGA-AR-A0TV-01	2.2485	2	BRCA
TCGA-A7-A13G-01	2.17212	2	BRCA
TCGA-A8-A07E-01	2.48801	2	BRCA
TCGA-E9-A1N9-01	2.28428	2	BRCA
TCGA-BH-A0H3-01	1.41113	2	BRCA
TCGA-AR-A1AY-01	2.23623	2	BRCA
TCGA-A2-A0D4-01	2.55475	2	BRCA
TCGA-E9-A5UO-01	1.98512	2	BRCA
TCGA-GM-A2DL-01	1.7621	2	BRCA
TCGA-EW-A1PD-01	1.60015	2	BRCA
TCGA-A1-A0SI-01	1.67891	2	BRCA
TCGA-A2-A0CV-01	0.778579	2	BRCA
TCGA-E2-A15E-06	1.05673	2	BRCA
TCGA-AO-A12B-01	1.18297	2	BRCA
TCGA-B6-A408-01	1.15681	2	BRCA
TCGA-OL-A5D7-01	2.89644	2	BRCA
TCGA-A2-A0EW-01	1.47765	2	BRCA
TCGA-A2-A0T4-01	2.04824	2	BRCA
TCGA-C8-A131-01	2.16212	2	BRCA
TCGA-BH-A1EN-01	2.14776	2	BRCA
TCGA-D8-A3Z5-01	1.036	2	BRCA
TCGA-E9-A247-01	2.25034	2	BRCA
TCGA-C8-A12Q-01	1.9037	2	BRCA
TCGA-E2-A1BD-01	1.14571	2	BRCA
TCGA-E9-A1RI-01	1.22396	2	BRCA
TCGA-BH-A18M-11	1.19086	1	BRCA
TCGA-E2-A105-01	2.17976	2	BRCA
TCGA-D8-A1JK-01	2.28953	2	BRCA
TCGA-E9-A1N9-11	1.23849	1	BRCA
TCGA-BH-A0BJ-01	1.37475	2	BRCA
TCGA-S3-AA14-01	1.51066	2	BRCA
TCGA-C8-A26V-01	1.70252	2	BRCA
TCGA-BH-A1FB-01	1.33953	2	BRCA
TCGA-D8-A1JP-01	1.81284	2	BRCA
TCGA-E2-A14X-01	1.71745	2	BRCA
TCGA-BH-A0E2-01	1.40902	2	BRCA
TCGA-PL-A8LZ-01	2.28221	2	BRCA
TCGA-LL-A740-01	1.6382	2	BRCA
TCGA-BH-A0AZ-11	1.04336	1	BRCA
TCGA-D8-A1X7-01	1.42861	2	BRCA
TCGA-AO-A0JD-01	2.01478	2	BRCA
TCGA-D8-A1X5-01	1.64903	2	BRCA
TCGA-E9-A22E-01	0.942007	2	BRCA
TCGA-AC-A23E-01	1.22105	2	BRCA
TCGA-AR-A0U2-01	2.98613	2	BRCA
TCGA-A2-A1FV-01	1.42388	2	BRCA
TCGA-A8-A09B-01	1.41337	2	BRCA
TCGA-AN-A0XO-01	1.21396	2	BRCA
TCGA-A7-A425-01	1.86967	2	BRCA
TCGA-BH-A0DD-11	0.941121	1	BRCA
TCGA-A2-A0CZ-01	1.08973	2	BRCA
TCGA-GM-A3NY-01	1.14828	2	BRCA
TCGA-AR-A0U0-01	2.4578	2	BRCA
TCGA-AR-A24P-01	1.51167	2	BRCA
TCGA-AN-A0G0-01	2.91277	2	BRCA
TCGA-AN-A0AM-01	2.19339	2	BRCA
TCGA-BH-A0E6-01	2.15261	2	BRCA
TCGA-E9-A248-01	2.38382	2	BRCA
TCGA-B6-A1KN-01	2.05617	2	BRCA
TCGA-LL-A9Q3-01	1.16868	2	BRCA
TCGA-A8-A08B-01	1.84614	2	BRCA
TCGA-A1-A0SG-01	1.49266	2	BRCA
TCGA-BH-A0H0-01	2.48562	2	BRCA
TCGA-D8-A1XR-01	1.55261	2	BRCA
TCGA-C8-A12P-01	2.10268	2	BRCA
TCGA-BH-A0BJ-11	1.35069	1	BRCA
TCGA-LL-A50Y-01	1.7805	2	BRCA
TCGA-AO-A03N-01	1.50484	2	BRCA
TCGA-E2-A1IU-01	1.43531	2	BRCA
TCGA-EW-A1IX-01	1.21967	2	BRCA
TCGA-A2-A0EV-01	1.92475	2	BRCA
TCGA-BH-A0BT-11	1.24815	1	BRCA
TCGA-AC-A3W5-01	1.64128	2	BRCA
TCGA-AR-A2LN-01	1.03286	2	BRCA
TCGA-E9-A1QZ-01	1.79843	2	BRCA
TCGA-BH-A8FY-01	1.50364	2	BRCA
TCGA-AC-A6IX-06	1.86464	2	BRCA
TCGA-AR-A1AL-01	1.64593	2	BRCA
TCGA-BH-A42T-01	2.68351	2	BRCA
TCGA-BH-A0B9-01	2.58827	2	BRCA
TCGA-BH-A0BS-11	1.19199	1	BRCA
TCGA-AO-A0J8-01	1.12903	2	BRCA
TCGA-BH-A2L8-01	1.49731	2	BRCA
TCGA-E9-A1N5-01	1.85662	2	BRCA
TCGA-A8-A075-01	2.24069	2	BRCA
TCGA-AN-A0FZ-01	1.33529	2	BRCA
TCGA-D8-A1XJ-01	2.12097	2	BRCA
TCGA-E2-A15F-01	1.94331	2	BRCA
TCGA-A2-A0EP-01	1.40378	2	BRCA
TCGA-BH-A18K-01	1.26995	2	BRCA
TCGA-AR-A5QN-01	1.63633	2	BRCA
TCGA-E9-A244-01	2.05944	2	BRCA
TCGA-A8-A0A2-01	1.58103	2	BRCA
TCGA-B6-A40C-01	2.1428	2	BRCA
TCGA-AR-A2LQ-01	1.04964	2	BRCA
TCGA-EW-A1J6-01	1.19189	2	BRCA
TCGA-EW-A1IZ-01	1.99147	2	BRCA
TCGA-AC-A2FG-01	1.31856	2	BRCA
TCGA-A8-A09Z-01	1.89096	2	BRCA
TCGA-EW-A1P1-01	1.43743	2	BRCA
TCGA-A8-A0A9-01	1.681	2	BRCA
TCGA-BH-A0DT-01	1.37814	2	BRCA
TCGA-A2-A0T2-01	1.87923	2	BRCA
TCGA-A7-A4SA-01	1.23613	2	BRCA
TCGA-D8-A27F-01	3.00818	2	BRCA
TCGA-D8-A146-01	1.34347	2	BRCA
TCGA-D8-A27E-01	1.1721	2	BRCA
TCGA-C8-A138-01	1.45739	2	BRCA
TCGA-E2-A14V-01	2.2102	2	BRCA
TCGA-AC-A5EH-01	1.79031	2	BRCA
TCGA-A2-A0YL-01	1.68978	2	BRCA
TCGA-E2-A1LK-01	2.20627	2	BRCA
TCGA-D8-A13Z-01	3.27535	2	BRCA
TCGA-D8-A27V-01	1.24442	2	BRCA
TCGA-EW-A3U0-01	2.11808	2	BRCA
TCGA-A2-A4S2-01	1.44383	2	BRCA
TCGA-D8-A1XV-01	1.14886	2	BRCA
TCGA-BH-A1F0-01	2.40126	2	BRCA
TCGA-AN-A0FT-01	0.962193	2	BRCA
TCGA-A7-A0D9-11	0.821848	1	BRCA
TCGA-E2-A15K-01	2.04699	2	BRCA
TCGA-BH-A0DL-01	1.86679	2	BRCA
TCGA-A2-A0EY-01	1.69622	2	BRCA
TCGA-B6-A0IG-01	2.54284	2	BRCA
TCGA-BH-A0HI-01	1.43185	2	BRCA
TCGA-E2-A576-01	2.24264	2	BRCA
TCGA-BH-A201-01	1.45798	2	BRCA
TCGA-D8-A1JB-01	1.23004	2	BRCA
TCGA-A1-A0SN-01	1.61862	2	BRCA
TCGA-A8-A08A-01	1.78501	2	BRCA
TCGA-A2-A0YI-01	1.37253	2	BRCA
TCGA-AR-A1AN-01	1.14215	2	BRCA
TCGA-AR-A2LM-01	1.24778	2	BRCA
TCGA-AR-A5QQ-01	1.97568	2	BRCA
TCGA-AR-A0TR-01	1.26011	2	BRCA
TCGA-GM-A3XG-01	1.00023	2	BRCA
TCGA-BH-A1FC-01	3.34275	2	BRCA
TCGA-A2-A0D1-01	2.40965	2	BRCA
TCGA-EW-A1P7-01	1.68527	2	BRCA
TCGA-AR-A1AP-01	1.86246	2	BRCA
TCGA-E2-A150-01	1.70092	2	BRCA
TCGA-EW-A2FW-01	2.55813	2	BRCA
TCGA-AR-A1AV-01	1.55623	2	BRCA
TCGA-A2-A0T1-01	2.02511	2	BRCA
TCGA-BH-A0BM-11	1.14568	1	BRCA
TCGA-BH-A0C0-11	1.24258	1	BRCA
TCGA-AO-A0JF-01	1.41657	2	BRCA
TCGA-OL-A6VR-01	1.21631	2	BRCA
TCGA-A8-A090-01	1.9437	2	BRCA
TCGA-BH-A0BG-01	2.07869	2	BRCA
TCGA-AO-A1KP-01	1.42012	2	BRCA
TCGA-LL-A441-01	2.03541	2	BRCA
TCGA-C8-A133-01	1.43364	2	BRCA
TCGA-BH-A8FZ-01	1.27478	2	BRCA
TCGA-E2-A1II-01	2.51209	2	BRCA
TCGA-EW-A6SC-01	1.32624	2	BRCA
TCGA-AN-A0XT-01	1.30713	2	BRCA
TCGA-BH-A0RX-01	2.25389	2	BRCA
TCGA-A8-A08X-01	1.94975	2	BRCA
TCGA-AO-A03V-01	1.68334	2	BRCA
TCGA-EW-A1PH-01	2.40387	2	BRCA
TCGA-A2-A0ST-01	2.21936	2	BRCA
TCGA-BH-A0BC-01	2.11901	2	BRCA
TCGA-E9-A1NH-01	1.25322	2	BRCA
TCGA-B6-A0X5-01	2.4364	2	BRCA
TCGA-AC-A4ZE-01	1.61389	2	BRCA
TCGA-A8-A07Z-01	1.81119	2	BRCA
TCGA-OL-A66P-01	1.83116	2	BRCA
TCGA-E2-A1LE-01	2.10944	2	BRCA
TCGA-C8-A8HR-01	1.37486	2	BRCA
TCGA-BH-A0H7-11	1.4984	1	BRCA
TCGA-A8-A09T-01	1.54876	2	BRCA
TCGA-BH-A0HB-01	1.81278	2	BRCA
TCGA-A8-A08G-01	1.87434	2	BRCA
TCGA-A2-A0EQ-01	2.19916	2	BRCA
TCGA-A8-A081-01	2.63684	2	BRCA
TCGA-AO-A1KO-01	1.06088	2	BRCA
TCGA-BH-A0HW-01	1.62476	2	BRCA
TCGA-OL-A66H-01	1.67155	2	BRCA
TCGA-A2-A0T0-01	2.12751	2	BRCA
TCGA-A7-A0DB-11	1.25143	1	BRCA
TCGA-AN-A04C-01	2.07707	2	BRCA
TCGA-E2-A573-01	2.45888	2	BRCA
TCGA-AN-A0XS-01	1.42141	2	BRCA
TCGA-D8-A3Z6-01	1.09161	2	BRCA
TCGA-EW-A3E8-01	1.473	2	BRCA
TCGA-C8-A137-01	2.14129	2	BRCA
TCGA-GM-A4E0-01	1.09084	2	BRCA
TCGA-E2-A1B4-01	1.31803	2	BRCA
TCGA-EW-A2FS-01	1.4753	2	BRCA
TCGA-S3-A6ZG-01	2.19109	2	BRCA
TCGA-BH-A209-11	1.0319	1	BRCA
TCGA-GM-A3XN-01	1.23726	2	BRCA
TCGA-EW-A1P8-01	2.82783	2	BRCA
TCGA-E2-A156-01	1.64664	2	BRCA
TCGA-AC-A8OP-01	1.43814	2	BRCA
TCGA-AN-A0FS-01	1.32516	2	BRCA
TCGA-E2-A15M-11	0.800604	1	BRCA
TCGA-B6-A0IM-01	1.96983	2	BRCA
TCGA-E9-A3HO-01	1.3815	2	BRCA
TCGA-E2-A1L7-11	1.08751	1	BRCA
TCGA-D8-A27K-01	1.58397	2	BRCA
TCGA-E9-A2JT-01	1.79248	2	BRCA
TCGA-BH-A1EN-11	0.934951	1	BRCA
TCGA-GM-A2DK-01	1.59539	2	BRCA
TCGA-AR-A1AK-01	1.72159	2	BRCA
TCGA-E2-A15R-01	2.39646	2	BRCA
TCGA-BH-A18Q-01	1.84757	2	BRCA
TCGA-BH-A0DV-11	0.994698	1	BRCA
TCGA-E2-A153-01	0.88933	2	BRCA
TCGA-BH-A0BT-01	1.1283	2	BRCA
TCGA-E9-A54Y-01	1.66697	2	BRCA
TCGA-E2-A14Q-01	1.42596	2	BRCA
TCGA-BH-A0HN-01	1.12129	2	BRCA
TCGA-E2-A1IK-01	1.4668	2	BRCA
TCGA-E2-A10C-01	1.90908	2	BRCA
TCGA-A8-A095-01	2.18074	2	BRCA
TCGA-BH-A0DH-11	0.935982	1	BRCA
TCGA-BH-A18J-01	1.87205	2	BRCA
TCGA-BH-A28O-01	1.18363	2	BRCA
TCGA-AC-A3TN-01	1.4445	2	BRCA
TCGA-A7-A13E-01	2.43501	2	BRCA
TCGA-BH-A0W5-01	1.59655	2	BRCA
TCGA-GM-A2DD-01	1.8477	2	BRCA
TCGA-AN-A0XV-01	1.33399	2	BRCA
TCGA-E2-A1IL-01	1.8713	2	BRCA
TCGA-EW-A2FR-01	1.96168	2	BRCA
TCGA-3C-AAAU-01	1.79226	2	BRCA
TCGA-AR-A24W-01	0.947189	2	BRCA
TCGA-OL-A5RZ-01	1.73883	2	BRCA
TCGA-E9-A1RB-01	2.15744	2	BRCA
TCGA-AN-A0AJ-01	2.51194	2	BRCA
TCGA-AR-A1AT-01	2.02266	2	BRCA
TCGA-BH-A1FD-11	0.9406	1	BRCA
TCGA-A8-A09Q-01	1.53907	2	BRCA
TCGA-A8-A083-01	1.3104	2	BRCA
TCGA-AN-A0XL-01	1.7517	2	BRCA
TCGA-E9-A1RC-01	1.63694	2	BRCA
TCGA-D8-A27I-01	1.73185	2	BRCA
TCGA-A2-A04Y-01	1.37627	2	BRCA
TCGA-PE-A5DC-01	2.12091	2	BRCA
TCGA-OL-A5D8-01	1.00613	2	BRCA
TCGA-A7-A26E-01	1.54626	2	BRCA
TCGA-AN-A0FL-01	0.947857	2	BRCA
TCGA-A8-A0A1-01	1.69703	2	BRCA
TCGA-AN-A0FN-01	1.36573	2	BRCA
TCGA-D8-A1J9-01	2.04593	2	BRCA
TCGA-BH-A1EO-01	1.35173	2	BRCA
TCGA-B6-A0I2-01	1.83768	2	BRCA
TCGA-E9-A5UP-01	1.12484	2	BRCA
TCGA-A2-A0T5-01	1.36701	2	BRCA
TCGA-A7-A0DA-01	2.38588	2	BRCA
TCGA-BH-A1FJ-11	0.809378	1	BRCA
TCGA-B6-A0IC-01	1.98829	2	BRCA
TCGA-BH-A1FH-11	1.02732	1	BRCA
TCGA-BH-A5J0-01	1.03029	2	BRCA
TCGA-A2-A0CY-01	1.44309	2	BRCA
TCGA-E9-A245-01	1.57656	2	BRCA
TCGA-GM-A3NW-01	1.29041	2	BRCA
TCGA-A1-A0SB-01	1.72005	2	BRCA
TCGA-BH-A0B8-11	0.77217	1	BRCA
TCGA-OL-A66N-01	1.14138	2	BRCA
TCGA-A2-A0CQ-01	1.08822	2	BRCA
TCGA-C8-A1HG-01	1.55643	2	BRCA
TCGA-AC-A2BK-01	3.74273	2	BRCA
TCGA-A8-A08J-01	1.77044	2	BRCA
TCGA-A8-A09V-01	1.81629	2	BRCA
TCGA-A2-A0T3-01	2.62676	2	BRCA
TCGA-AC-A2FM-11	1.08572	1	BRCA
TCGA-C8-A1HK-01	2.4241	2	BRCA
TCGA-AN-A04A-01	1.50893	2	BRCA
TCGA-E9-A1RG-01	1.92541	2	BRCA
TCGA-JL-A3YW-01	2.02428	2	BRCA
TCGA-E2-A154-01	1.83478	2	BRCA
TCGA-A2-A04U-01	2.21288	2	BRCA
TCGA-BH-A0EE-01	1.78826	2	BRCA
TCGA-BH-A0H5-01	1.56087	2	BRCA
TCGA-EW-A1IW-01	2.11548	2	BRCA
TCGA-AO-A0J4-01	2.19745	2	BRCA
TCGA-A7-A3J1-01	1.38103	2	BRCA
TCGA-E9-A243-01	1.80407	2	BRCA
TCGA-C8-A134-01	2.74378	2	BRCA
TCGA-BH-A1FC-11	1.14917	1	BRCA
TCGA-D8-A1Y1-01	1.64279	2	BRCA
TCGA-AO-A12A-01	1.49201	2	BRCA
TCGA-E2-A108-01	1.56023	2	BRCA
TCGA-BH-A1F8-11	1.27918	1	BRCA
TCGA-BH-A0E1-01	1.86091	2	BRCA
TCGA-BH-A204-11	0.689547	1	BRCA
TCGA-E2-A14U-01	1.16661	2	BRCA
TCGA-BH-A0HL-01	2.51398	2	BRCA
TCGA-E9-A229-01	1.7995	2	BRCA
TCGA-A8-A08T-01	1.41207	2	BRCA
TCGA-E9-A1RF-01	1.48137	2	BRCA
TCGA-A2-A04T-01	2.42376	2	BRCA
TCGA-E2-A15P-01	1.41991	2	BRCA
TCGA-C8-A3M8-01	1.8283	2	BRCA
TCGA-LL-A5YO-01	1.62819	2	BRCA
TCGA-OL-A66L-01	0.881535	2	BRCA
TCGA-OL-A66K-01	1.48623	2	BRCA
TCGA-E2-A1LG-01	1.59971	2	BRCA
TCGA-E2-A1LS-01	0.99715	2	BRCA
TCGA-BH-A0H5-11	1.15657	1	BRCA
TCGA-A7-A426-01	1.35657	2	BRCA
TCGA-BH-A0B7-01	1.67934	2	BRCA
TCGA-AC-A2FO-01	1.29843	2	BRCA
TCGA-D8-A27L-01	1.65582	2	BRCA
TCGA-AC-A2FF-01	1.43112	2	BRCA
TCGA-GM-A2D9-01	1.22443	2	BRCA
TCGA-A2-A0D3-01	1.24378	2	BRCA
TCGA-A7-A0CH-11	1.13136	1	BRCA
TCGA-A2-A0EO-01	0.96581	2	BRCA
TCGA-E9-A1NA-11	1.27139	1	BRCA
TCGA-A2-A0T7-01	1.65711	2	BRCA
TCGA-OL-A6VO-01	2.67835	2	BRCA
TCGA-BH-A0EI-01	1.66292	2	BRCA
TCGA-A8-A094-01	2.18764	2	BRCA
TCGA-A8-A092-01	2.34378	2	BRCA
TCGA-AC-A3W6-01	1.76008	2	BRCA
TCGA-BH-A0BA-01	1.58933	2	BRCA
TCGA-EW-A1OX-01	1.39498	2	BRCA
TCGA-A2-A0CR-01	1.33421	2	BRCA
TCGA-D8-A1JD-01	1.99236	2	BRCA
TCGA-C8-A26X-01	1.86403	2	BRCA
TCGA-E9-A1RC-11	0.807165	1	BRCA
TCGA-A1-A0SE-01	1.65763	2	BRCA
TCGA-A7-A4SF-01	1.84155	2	BRCA
TCGA-OL-A66O-01	1.87258	2	BRCA
TCGA-C8-A26W-01	2.56799	2	BRCA
TCGA-E2-A9RU-01	1.5498	2	BRCA
TCGA-AN-A0FW-01	1.93133	2	BRCA
TCGA-D8-A1JC-01	2.20811	2	BRCA
TCGA-C8-A12V-01	2.58621	2	BRCA
TCGA-A2-A04P-01	1.9909	2	BRCA
TCGA-BH-A0W3-01	2.20514	2	BRCA
TCGA-BH-A0B5-01	2.11769	2	BRCA
TCGA-S3-AA10-01	2.87105	2	BRCA
TCGA-BH-A0B0-01	1.21027	2	BRCA
TCGA-E2-A574-01	2.13122	2	BRCA
TCGA-AN-A0XN-01	1.00573	2	BRCA
TCGA-AN-A0XW-01	1.72086	2	BRCA
TCGA-BH-A0DK-11	1.16875	1	BRCA
TCGA-C8-A1HF-01	2.3731	2	BRCA
TCGA-BH-A0AU-11	1.26814	1	BRCA
TCGA-AR-A2LO-01	2.06285	2	BRCA
TCGA-D8-A1XA-01	1.25579	2	BRCA
TCGA-BH-A0BL-01	1.86126	2	BRCA
TCGA-EW-A1J2-01	1.16266	2	BRCA
TCGA-BH-A0AZ-01	1.15731	2	BRCA
TCGA-E9-A227-01	1.44691	2	BRCA
TCGA-A2-A0D2-01	2.30044	2	BRCA
TCGA-D8-A1XM-01	1.97189	2	BRCA
TCGA-D8-A1Y3-01	2.22	2	BRCA
TCGA-C8-A275-01	2.15015	2	BRCA
TCGA-E2-A3DX-01	1.22739	2	BRCA
TCGA-C8-A1HM-01	2.15767	2	BRCA
TCGA-E2-A158-01	2.26948	2	BRCA
TCGA-AR-A0TP-01	2.0079	2	BRCA
TCGA-A7-A26F-01	2.5863	2	BRCA
TCGA-A2-A1FW-01	2.43376	2	BRCA
TCGA-E2-A15A-06	2.40424	2	BRCA
TCGA-BH-A0C7-01	2.23341	2	BRCA
TCGA-AR-A1AJ-01	2.33293	2	BRCA
TCGA-E9-A1R5-01	1.28084	2	BRCA
TCGA-A8-A09A-01	2.18958	2	BRCA
TCGA-GM-A2DC-01	0.757199	2	BRCA
TCGA-A2-A3KC-01	1.63307	2	BRCA
TCGA-AO-A0J9-01	1.28489	2	BRCA
TCGA-E2-A14Y-01	1.74	2	BRCA
TCGA-D8-A4Z1-01	1.3788	2	BRCA
TCGA-3C-AALI-01	2.59043	2	BRCA
TCGA-E2-A159-01	2.36267	2	BRCA
TCGA-E2-A155-01	1.99527	2	BRCA
TCGA-A8-A082-01	2.27382	2	BRCA
TCGA-E2-A14R-01	1.81595	2	BRCA
TCGA-D8-A141-01	1.40222	2	BRCA
TCGA-BH-A204-01	2.69541	2	BRCA
TCGA-E2-A109-01	2.40761	2	BRCA
TCGA-C8-A1HJ-01	2.54258	2	BRCA
TCGA-BH-A0C1-01	1.98542	2	BRCA
TCGA-E9-A1RI-11	0.663793	1	BRCA
TCGA-D8-A1Y2-01	1.44165	2	BRCA
TCGA-E2-A1LH-11	1.22925	1	BRCA
TCGA-AR-A2LJ-01	1.32406	2	BRCA
TCGA-AC-A2QH-01	3.26923	2	BRCA
TCGA-A2-A0YK-01	1.45511	2	BRCA
TCGA-E9-A22H-01	2.04473	2	BRCA
TCGA-E2-A1L8-01	1.27993	2	BRCA
TCGA-BH-A0B8-01	1.85087	2	BRCA
TCGA-BH-A18G-01	1.38343	2	BRCA
TCGA-JL-A3YX-01	2.06374	2	BRCA
TCGA-S3-AA17-01	2.02734	2	BRCA
TCGA-BH-A0B5-11	0.842723	1	BRCA
TCGA-E2-A15M-01	1.42182	2	BRCA
TCGA-E2-A56Z-01	1.31442	2	BRCA
TCGA-A7-A0CH-01	1.36401	2	BRCA
TCGA-AR-A0TZ-01	2.22997	2	BRCA
TCGA-E2-A15I-01	1.05355	2	BRCA
TCGA-BH-A0B4-01	2.16382	2	BRCA
TCGA-E2-A15K-06	1.82752	2	BRCA
TCGA-BH-A0WA-01	3.16299	2	BRCA
TCGA-A2-A0ET-01	1.4969	2	BRCA
TCGA-OL-A5RW-01	2.38982	2	BRCA
TCGA-AN-A0FD-01	1.27332	2	BRCA
TCGA-BH-A0H7-01	1.67978	2	BRCA
TCGA-LL-A5YL-01	2.10838	2	BRCA
TCGA-A2-A0D0-01	2.36531	2	BRCA
TCGA-AO-A129-01	2.14918	2	BRCA
TCGA-BH-A1EW-01	1.88291	2	BRCA
TCGA-AO-A03M-01	1.72955	2	BRCA
TCGA-B6-A0RP-01	1.29305	2	BRCA
TCGA-E2-A15T-01	2.11188	2	BRCA
TCGA-A2-A4RW-01	1.79098	2	BRCA
TCGA-AC-A2FF-11	1.61561	1	BRCA
TCGA-BH-A0B7-11	1.31091	1	BRCA
TCGA-A8-A08O-01	1.7695	2	BRCA
TCGA-BH-A18I-01	1.44552	2	BRCA
TCGA-BH-A0BM-01	0.730133	2	BRCA
TCGA-E2-A14N-01	3.2388	2	BRCA
TCGA-5L-AAT0-01	1.62812	2	BRCA
TCGA-E9-A1NG-11	0.901241	1	BRCA
TCGA-BH-A6R9-01	1.32759	2	BRCA
TCGA-EW-A1PG-01	0.994304	2	BRCA
TCGA-AN-A03Y-01	1.50501	2	BRCA
TCGA-BH-A0DL-11	1.23559	1	BRCA
TCGA-B6-A0RT-01	2.22245	2	BRCA
TCGA-A2-A25D-01	1.45366	2	BRCA
TCGA-A7-A56D-01	1.59051	2	BRCA
TCGA-D8-A73W-01	1.51116	2	BRCA
TCGA-AO-A0J5-01	1.47777	2	BRCA
TCGA-E9-A1R7-11	0.85435	1	BRCA
TCGA-A2-A1G6-01	0.971314	2	BRCA
TCGA-AC-A3OD-01	1.94519	2	BRCA
TCGA-BH-A0H9-11	0.827757	1	BRCA
TCGA-A7-A0CJ-01	2.11588	2	BRCA
TCGA-A8-A07U-01	2.27026	2	BRCA
TCGA-D8-A1XS-01	1.93407	2	BRCA
TCGA-B6-A0I8-01	1.48666	2	BRCA
TCGA-LL-A5YM-01	2.1012	2	BRCA
TCGA-E2-A15E-01	1.4067	2	BRCA
TCGA-D8-A27G-01	1.99386	2	BRCA
TCGA-BH-A1EX-01	1.35849	2	BRCA
TCGA-A8-A076-01	2.33219	2	BRCA
TCGA-EW-A1OV-01	2.08011	2	BRCA
TCGA-B6-A0X7-01	1.2786	2	BRCA
TCGA-B6-A0WT-01	2.03923	2	BRCA
TCGA-A2-A4S3-01	2.78314	2	BRCA
TCGA-BH-A0BZ-01	1.66158	2	BRCA
TCGA-OL-A5RU-01	0.979732	2	BRCA
TCGA-D8-A73U-01	1.27501	2	BRCA
TCGA-A2-A0YT-01	2.4743	2	BRCA
TCGA-A1-A0SK-01	3.17143	2	BRCA
TCGA-E9-A295-01	1.61132	2	BRCA
TCGA-AR-A1AR-01	2.51239	2	BRCA
TCGA-D8-A1XY-01	1.43715	2	BRCA
TCGA-LL-A8F5-01	2.12229	2	BRCA
TCGA-E9-A1R6-01	2.04669	2	BRCA
TCGA-BH-A1FL-01	1.26311	2	BRCA
TCGA-BH-A18S-11	0.900036	1	BRCA
TCGA-E9-A1RE-01	1.85969	2	BRCA
TCGA-BH-A0BC-11	1.23206	1	BRCA
TCGA-D8-A1JN-01	1.05634	2	BRCA
TCGA-D8-A145-01	0.749632	2	BRCA
TCGA-B6-A0IK-01	2.2154	2	BRCA
TCGA-C8-A1HE-01	1.40142	2	BRCA
TCGA-A8-A0AB-01	1.9934	2	BRCA
TCGA-EW-A1J3-01	1.36647	2	BRCA
TCGA-GI-A2C8-01	0.619832	2	BRCA
TCGA-A2-A0YJ-01	2.75639	2	BRCA
TCGA-A8-A0A7-01	1.64388	2	BRCA
TCGA-A8-A08L-01	2.28686	2	BRCA
TCGA-BH-A0H6-01	1.22505	2	BRCA
TCGA-D8-A1XL-01	2.11218	2	BRCA
TCGA-E2-A10B-01	1.83331	2	BRCA
TCGA-E9-A228-01	2.58906	2	BRCA
TCGA-A2-A3KD-01	1.45028	2	BRCA
TCGA-AQ-A7U7-01	1.55389	2	BRCA
TCGA-AO-A1KS-01	1.8365	2	BRCA
TCGA-BH-A0EB-01	1.38902	2	BRCA
TCGA-E2-A1LB-11	1.52771	1	BRCA
TCGA-C8-A12W-01	1.85447	2	BRCA
TCGA-AR-A24L-01	1.89842	2	BRCA
TCGA-EW-A1PB-01	1.97309	2	BRCA
TCGA-D8-A1JJ-01	1.8319	2	BRCA
TCGA-C8-A12Z-01	1.88405	2	BRCA
TCGA-A8-A09X-01	2.28913	2	BRCA
TCGA-AC-A62Y-01	1.22947	2	BRCA
TCGA-AC-A3YJ-01	1.18463	2	BRCA
TCGA-E9-A22G-01	3.30931	2	BRCA
TCGA-GM-A5PX-01	1.06327	2	BRCA
TCGA-A2-A4RX-01	1.49098	2	BRCA
TCGA-BH-A0HK-11	0.932313	1	BRCA
TCGA-B6-A0WW-01	1.76576	2	BRCA
TCGA-A2-A0SV-01	1.75352	2	BRCA
TCGA-AR-A24U-01	1.75676	2	BRCA
TCGA-B6-A0X0-01	1.53839	2	BRCA
TCGA-BH-A0EA-01	1.07012	2	BRCA
TCGA-LL-A440-01	1.38472	2	BRCA
TCGA-A1-A0SQ-01	2.04227	2	BRCA
TCGA-A8-A09N-01	1.49772	2	BRCA
TCGA-AC-A3QQ-01	1.95668	2	BRCA
TCGA-E2-A1BC-11	0.627995	1	BRCA
TCGA-BH-A18V-06	2.72384	2	BRCA
TCGA-BH-A18H-01	1.32337	2	BRCA
TCGA-E2-A1LH-01	1.46359	2	BRCA
TCGA-C8-A27A-01	2.70965	2	BRCA
TCGA-E9-A1R4-01	1.83214	2	BRCA
TCGA-A2-A3XU-01	1.43526	2	BRCA
TCGA-HN-A2NL-01	3.03148	2	BRCA
TCGA-BH-A0BO-01	0.934557	2	BRCA
TCGA-D8-A1Y0-01	1.97587	2	BRCA
TCGA-B6-A40B-01	1.81264	2	BRCA
TCGA-PL-A8LX-01	1.15554	2	BRCA
TCGA-B6-A1KF-01	2.30724	2	BRCA
TCGA-AO-A0J7-01	1.93225	2	BRCA
TCGA-EW-A2FV-01	1.76989	2	BRCA
TCGA-AR-A252-01	1.60524	2	BRCA
TCGA-AN-A0XR-01	2.20159	2	BRCA
TCGA-A2-A0YC-01	1.60055	2	BRCA
TCGA-A8-A07P-01	1.61704	2	BRCA
TCGA-BH-A1FR-11	1.14482	1	BRCA
TCGA-E9-A3X8-01	0.879383	2	BRCA
TCGA-AC-A2B8-01	1.458	2	BRCA
TCGA-AO-A0JL-01	1.53164	2	BRCA
TCGA-BH-A1FB-11	1.1926	1	BRCA
TCGA-D8-A27W-01	2.18232	2	BRCA
TCGA-B6-A0RO-01	1.47582	2	BRCA
TCGA-BH-A0DE-01	1.54875	2	BRCA
TCGA-D8-A147-01	2.89635	2	BRCA
TCGA-BH-A202-01	1.76405	2	BRCA
TCGA-BH-A18R-01	2.36772	2	BRCA
TCGA-BH-A0HA-11	1.24181	1	BRCA
TCGA-B6-A0RV-01	2.06756	2	BRCA
TCGA-D8-A27P-01	1.59058	2	BRCA
TCGA-BH-A0W7-01	1.93011	2	BRCA
TCGA-BH-A0E1-11	1.18805	1	BRCA
TCGA-AC-A7VB-01	2.32036	2	BRCA
TCGA-AN-A046-01	1.33804	2	BRCA
TCGA-A2-A0SX-01	2.14789	2	BRCA
TCGA-A8-A06N-01	1.3445	2	BRCA
TCGA-BH-A8G0-01	1.31511	2	BRCA
TCGA-BH-A0HP-01	1.44701	2	BRCA
TCGA-BH-A18U-01	2.0736	2	BRCA
TCGA-AN-A0AS-01	0.954246	2	BRCA
TCGA-AO-A0JC-01	1.31699	2	BRCA
TCGA-BH-A1F2-01	1.51199	2	BRCA
TCGA-BH-A18M-01	1.37866	2	BRCA
TCGA-C8-A12L-01	2.45013	2	BRCA
TCGA-E9-A1R7-01	1.93934	2	BRCA
TCGA-BH-A1FH-01	1.43884	2	BRCA
TCGA-AR-A24V-01	1.37252	2	BRCA
TCGA-AC-A6IX-01	1.80674	2	BRCA
TCGA-D8-A1JH-01	1.40902	2	BRCA
TCGA-BH-A1FE-01	2.26787	2	BRCA
TCGA-A2-A25C-01	2.32173	2	BRCA
TCGA-B6-A0IQ-01	2.35049	2	BRCA
TCGA-AO-A0JI-01	1.84475	2	BRCA
TCGA-AC-A2FB-11	1.0547	1	BRCA
TCGA-B6-A0IA-01	1.04826	2	BRCA
TCGA-E2-A1L7-01	2.56125	2	BRCA
TCGA-BH-A18F-01	2.27595	2	BRCA
TCGA-C8-A1HI-01	1.16719	2	BRCA
TCGA-A2-A0YD-01	1.04917	2	BRCA
TCGA-A8-A06U-01	2.31587	2	BRCA
TCGA-BH-A18S-01	0.83628	2	BRCA
TCGA-A8-A08S-01	1.90236	2	BRCA
TCGA-A8-A08C-01	1.4975	2	BRCA
TCGA-C8-A1HO-01	2.03824	2	BRCA
TCGA-AO-A0JG-01	1.27785	2	BRCA
TCGA-E9-A1NF-01	1.19848	2	BRCA
TCGA-AO-A0J6-01	2.90092	2	BRCA
TCGA-LL-A5YP-01	2.79512	2	BRCA
TCGA-BH-A0DI-01	1.19885	2	BRCA
TCGA-BH-A1FJ-01	2.07093	2	BRCA
TCGA-UU-A93S-01	2.14153	2	BRCA
TCGA-A2-A0YE-01	2.73866	2	BRCA
TCGA-BH-A209-01	2.15136	2	BRCA
TCGA-OL-A5RX-01	1.07146	2	BRCA
TCGA-E2-A15D-01	1.15987	2	BRCA
TCGA-D8-A27H-01	1.90239	2	BRCA
TCGA-BH-A1F6-01	2.10439	2	BRCA
TCGA-A1-A0SD-01	1.47621	2	BRCA
TCGA-D8-A1XC-01	1.24525	2	BRCA
TCGA-A2-A04R-01	2.12924	2	BRCA
TCGA-LD-A66U-01	1.13035	2	BRCA
TCGA-E2-A15O-01	2.40493	2	BRCA
TCGA-AR-A24T-01	1.56964	2	BRCA
TCGA-BH-A0HO-01	1.12383	2	BRCA
TCGA-A7-A6VW-01	2.66186	2	BRCA
TCGA-E2-A153-11	1.3293	1	BRCA
TCGA-BH-A0HY-01	2.27254	2	BRCA
TCGA-3C-AALJ-01	2.24006	2	BRCA
TCGA-BH-AB28-01	1.72528	2	BRCA
TCGA-A7-A0CG-01	1.50554	2	BRCA
TCGA-A8-A08H-01	2.06846	2	BRCA
TCGA-B6-A0WV-01	2.19023	2	BRCA
TCGA-D8-A1XF-01	3.33748	2	BRCA
TCGA-BH-A0BQ-01	1.23509	2	BRCA
TCGA-E9-A1RF-11	0.702999	1	BRCA
TCGA-EW-A1PC-01	2.52519	2	BRCA
TCGA-A8-A08I-01	1.79108	2	BRCA
TCGA-B6-A0X4-01	1.00649	2	BRCA
TCGA-E9-A2JS-01	2.713	2	BRCA
TCGA-A8-A096-01	1.95787	2	BRCA
TCGA-BH-A1F6-11	0.811617	1	BRCA
TCGA-B6-A0WY-01	1.37499	2	BRCA
TCGA-BH-A18V-11	0.866676	1	BRCA
TCGA-A8-A09E-01	1.705	2	BRCA
TCGA-BH-A1ES-06	0.686611	2	BRCA
TCGA-EW-A1OW-01	2.34434	2	BRCA
TCGA-D8-A1XD-01	2.15109	2	BRCA
TCGA-E9-A54X-01	1.77358	2	BRCA
TCGA-B6-A0RG-01	1.46263	2	BRCA
TCGA-A8-A097-01	2.17048	2	BRCA
TCGA-A2-A0CX-01	1.94269	2	BRCA
TCGA-E9-A5FK-01	1.08339	2	BRCA
TCGA-BH-A1FG-11	0.536005	1	BRCA
TCGA-C8-A8HQ-01	2.14417	2	BRCA
TCGA-BH-A0BP-01	1.36183	2	BRCA
TCGA-B6-A0RL-01	2.77977	2	BRCA
TCGA-A8-A08F-01	2.03463	2	BRCA
TCGA-A2-A0CK-01	1.84619	2	BRCA
TCGA-E9-A1N4-01	1.2077	2	BRCA
TCGA-D8-A1XZ-01	2.06574	2	BRCA
TCGA-AR-A1AS-01	1.66932	2	BRCA
TCGA-BH-A18N-11	1.04526	1	BRCA
TCGA-EW-A424-01	1.61791	2	BRCA
TCGA-A7-A3RF-01	1.23453	2	BRCA
TCGA-AR-A24H-01	2.14967	2	BRCA
TCGA-A8-A06T-01	1.38673	2	BRCA
TCGA-C8-A1HL-01	2.02718	2	BRCA
TCGA-D8-A1X8-01	1.65688	2	BRCA
TCGA-AO-A1KT-01	2.05116	2	BRCA
TCGA-E2-A15K-11	1.04053	1	BRCA
TCGA-B6-A0RQ-01	1.19203	2	BRCA
TCGA-AR-A1AQ-01	2.16132	2	BRCA
TCGA-OL-A5D6-01	1.32974	2	BRCA
TCGA-A8-A091-01	1.82532	2	BRCA
TCGA-A7-A4SE-01	2.29548	2	BRCA
TCGA-AC-A2FE-01	1.71667	2	BRCA
TCGA-BH-A1F2-11	0.830517	1	BRCA
TCGA-E9-A1ND-11	1.09508	1	BRCA
TCGA-C8-A26Z-01	1.80801	2	BRCA
TCGA-C8-A12Y-01	1.27678	2	BRCA
TCGA-A7-A13F-01	1.90937	2	BRCA
TCGA-BH-A28Q-01	1.20605	2	BRCA
TCGA-GM-A5PV-01	1.21178	2	BRCA
TCGA-A7-A4SC-01	1.45625	2	BRCA
TCGA-A8-A09G-01	2.14851	2	BRCA
TCGA-A7-A13E-11	1.07759	1	BRCA
TCGA-E2-A15H-01	1.58167	2	BRCA
TCGA-B6-A0IH-01	0.977239	2	BRCA
TCGA-A2-A1G4-01	2.09572	2	BRCA
TCGA-A8-A093-01	1.40688	2	BRCA
TCGA-C8-A12O-01	1.71749	2	BRCA
TCGA-AO-A1KQ-01	1.83459	2	BRCA
TCGA-AR-A256-01	3.14666	2	BRCA
TCGA-OL-A66I-01	2.88057	2	BRCA
TCGA-C8-A3M7-01	1.37702	2	BRCA
TCGA-A2-A04W-01	1.96261	2	BRCA
TCGA-OL-A97C-01	1.54372	2	BRCA
TCGA-AR-A1AM-01	1.20257	2	BRCA
TCGA-AR-A2LR-01	3.20612	2	BRCA
TCGA-EW-A1OZ-01	2.41052	2	BRCA
TCGA-A1-A0SF-01	1.542	2	BRCA
TCGA-A1-A0SJ-01	1.51138	2	BRCA
TCGA-A7-A13G-11	0.669765	1	BRCA
TCGA-D8-A1JU-01	1.05807	2	BRCA
TCGA-A8-A07F-01	1.70996	2	BRCA
TCGA-A7-A6VY-01	2.14748	2	BRCA
TCGA-BH-A1FU-11	1.26194	1	BRCA
TCGA-BH-A0BZ-11	0.940033	1	BRCA
TCGA-A2-A0CU-01	1.59566	2	BRCA
TCGA-BH-A18L-11	0.882774	1	BRCA
TCGA-E9-A1NE-01	1.67311	2	BRCA
TCGA-A7-A0D9-01	1.4506	2	BRCA
TCGA-C8-A12K-01	1.88202	2	BRCA
TCGA-A8-A07O-01	2.33051	2	BRCA
TCGA-C8-A12U-01	1.95223	2	BRCA
TCGA-C8-A8HP-01	2.49565	2	BRCA
TCGA-A2-A3XV-01	1.70698	2	BRCA
TCGA-BH-A0AW-01	1.91759	2	BRCA
TCGA-AN-A0FF-01	1.6747	2	BRCA
TCGA-AR-A24M-01	1.14498	2	BRCA
TCGA-BH-A0DP-11	1.11008	1	BRCA
TCGA-E2-A2P6-01	1.57007	2	BRCA
TCGA-C8-A130-01	2.53397	2	BRCA
TCGA-C8-A274-01	2.09524	2	BRCA
TCGA-E9-A1RD-11	0.949215	1	BRCA
TCGA-D8-A73X-01	1.31073	2	BRCA
TCGA-AO-A0JA-01	1.78889	2	BRCA
TCGA-LL-A5YN-01	1.45777	2	BRCA
TCGA-D8-A1XB-01	1.42722	2	BRCA
TCGA-LL-A6FP-01	1.50025	2	BRCA
TCGA-A7-A6VX-01	1.33928	2	BRCA
TCGA-AC-A6IW-01	2.49265	2	BRCA
TCGA-BH-A0C3-01	1.81162	2	BRCA
TCGA-E9-A1NF-11	0.903535	1	BRCA
TCGA-E2-A1L9-01	1.28432	2	BRCA
TCGA-BH-A1EV-01	2.04144	2	BRCA
TCGA-A2-A3XX-01	2.2985	2	BRCA
TCGA-E9-A1NA-01	1.8353	2	BRCA
TCGA-EW-A1OY-01	1.73372	2	BRCA
TCGA-BH-A0AU-01	2.08708	2	BRCA
TCGA-B6-A0WS-01	2.05271	2	BRCA
TCGA-B6-A0I5-01	1.07789	2	BRCA
TCGA-E2-A14P-01	1.52144	2	BRCA
TCGA-GM-A2DF-01	1.85434	2	BRCA
TCGA-AQ-A04H-01	2.29211	2	BRCA
TCGA-AC-A6NO-01	1.74324	2	BRCA
TCGA-BH-A0E9-01	1.57716	2	BRCA
TCGA-E9-A1N4-11	1.24618	1	BRCA
TCGA-BH-A0B1-01	1.41552	2	BRCA
TCGA-AR-A0TW-01	1.43717	2	BRCA
TCGA-AN-A0FX-01	2.46499	2	BRCA
TCGA-BH-A0BD-01	1.98783	2	BRCA
TCGA-D8-A1JA-01	1.90472	2	BRCA
TCGA-S3-AA11-01	1.8111	2	BRCA
TCGA-AO-A03T-01	1.55484	2	BRCA
TCGA-AC-A3YI-01	1.35749	2	BRCA
TCGA-BH-A0B2-01	1.08436	2	BRCA
TCGA-LL-A7T0-01	2.35831	2	BRCA
TCGA-BH-A0DH-01	1.99989	2	BRCA
TCGA-AC-A8OQ-01	2.65863	2	BRCA
TCGA-C8-A12N-01	1.22173	2	BRCA
TCGA-AO-A03U-01	1.36419	2	BRCA
TCGA-C8-A12T-01	2.08053	2	BRCA
TCGA-AO-A0J2-01	2.34858	2	BRCA
TCGA-D8-A27R-01	2.47823	2	BRCA
TCGA-A2-A0EU-01	1.62963	2	BRCA
TCGA-AO-A12D-01	1.5434	2	BRCA
TCGA-D8-A1XT-01	2.17944	2	BRCA
TCGA-A2-A0CW-01	2.51711	2	BRCA
TCGA-E2-A10F-01	1.64595	2	BRCA
TCGA-BH-A0E7-01	1.51902	2	BRCA
TCGA-D8-A1XG-01	0.972119	2	BRCA
TCGA-BH-A0AY-11	1.05403	1	BRCA
TCGA-E9-A1N8-01	2.47471	2	BRCA
TCGA-E2-A2P5-01	1.38042	2	BRCA
TCGA-BH-A18P-11	0.744699	1	BRCA
TCGA-C8-A278-01	2.3398	2	BRCA
TCGA-A8-A08R-01	2.97532	2	BRCA
TCGA-E2-A15A-01	2.10948	2	BRCA
TCGA-BH-A1FE-11	1.07324	1	BRCA
TCGA-BH-A1EO-11	0.912259	1	BRCA
TCGA-D8-A1JT-01	1.21786	2	BRCA
TCGA-D8-A142-01	2.37492	2	BRCA
TCGA-A2-A3Y0-01	2.25728	2	BRCA
TCGA-AQ-A0Y5-01	1.26899	2	BRCA
TCGA-A8-A07W-01	2.19748	2	BRCA
TCGA-A1-A0SM-01	1.44444	2	BRCA
TCGA-AC-A3EH-01	1.16991	2	BRCA
TCGA-MS-A51U-01	1.20796	2	BRCA
TCGA-AR-A24K-01	1.45086	2	BRCA
TCGA-AC-A2BM-01	1.89319	2	BRCA
TCGA-A2-A3XY-01	2.42489	2	BRCA
TCGA-E2-A14W-01	1.58437	2	BRCA
TCGA-BH-A1F8-01	1.87713	2	BRCA
TCGA-E9-A1RA-01	1.48156	2	BRCA
TCGA-A8-A0A6-01	1.3639	2	BRCA
TCGA-AC-A7VC-01	2.22557	2	BRCA
TCGA-C8-A27B-01	2.4527	2	BRCA
TCGA-S3-AA15-01	2.46339	2	BRCA
TCGA-BH-A1ES-01	1.63696	2	BRCA
TCGA-E2-A1L6-01	1.62879	2	BRCA
TCGA-BH-A0DT-11	1.18874	1	BRCA
TCGA-E9-A1R0-01	1.75575	2	BRCA
TCGA-BH-A0B6-01	1.33134	2	BRCA
TCGA-B6-A0RN-01	1.23105	2	BRCA
TCGA-A8-A09W-01	2.02815	2	BRCA
TCGA-EW-A1P3-01	1.40389	2	BRCA
TCGA-A7-A13F-11	0.988709	1	BRCA
TCGA-A2-A0T6-01	1.09364	2	BRCA
TCGA-A7-A5ZW-01	1.37001	2	BRCA
TCGA-BH-A203-01	1.82913	2	BRCA

## Sheet: Sheet2
		曲线的坐标
		检验结果变量:	CENPO
		大于或等于此值时为正a	敏感度	1 - 特异性	YI	TE
		-0.470371	1	1	0
		0.532817	0.999089	1	-0.000910747
		0.571716	0.999089	0.99115	0.00793881
		0.61363	0.999089	0.982301	0.0167884
		0.621513	0.998179	0.982301	0.0158776
		0.625595	0.998179	0.973451	0.0247272
		0.640047	0.998179	0.964602	0.0335767
		0.657947	0.998179	0.955752	0.0424263
		0.666779	0.998179	0.946903	0.0512759
		0.678188	0.998179	0.938053	0.0601254
		0.688079	0.997268	0.938053	0.0592147
		0.690834	0.997268	0.929204	0.0680642
		0.69756	0.997268	0.920354	0.0769138
		0.709546	0.997268	0.911504	0.0857633
		0.723113	0.996357	0.911504	0.0848526
		0.736564	0.995446	0.911504	0.0839418
		0.743847	0.994536	0.911504	0.0830311
		0.747165	0.994536	0.902655	0.0918807
		0.753416	0.993625	0.902655	0.0909699
		0.764685	0.992714	0.902655	0.0900592
		0.775375	0.992714	0.893805	0.0989087
		0.789591	0.991803	0.893805	0.097998
		0.803221	0.991803	0.884956	0.106848
		0.806502	0.990893	0.884956	0.105937
		0.808271	0.990893	0.876106	0.114786
		0.810498	0.990893	0.867257	0.123636
		0.816733	0.990893	0.858407	0.132485
		0.824803	0.990893	0.849558	0.141335
		0.829137	0.990893	0.840708	0.150185
		0.833398	0.990893	0.831858	0.159034
		0.839501	0.989982	0.831858	0.158123
		0.848536	0.989982	0.823009	0.166973
		0.860513	0.989982	0.814159	0.175822
		0.873029	0.989982	0.80531	0.184672
		0.880459	0.989071	0.80531	0.183761
		0.882154	0.98816	0.80531	0.182851
		0.886052	0.98816	0.79646	0.1917
		0.889872	0.98725	0.79646	0.190789
		0.891314	0.98725	0.787611	0.199639
		0.892275	0.986339	0.787611	0.198728
		0.894628	0.986339	0.778761	0.207578
		0.898477	0.985428	0.778761	0.206667
		0.900639	0.985428	0.769912	0.215517
		0.902388	0.985428	0.761062	0.224366
		0.905843	0.985428	0.752212	0.233216
		0.910205	0.984517	0.752212	0.232305
		0.91352	0.984517	0.743363	0.241154
		0.919261	0.984517	0.734513	0.250004
		0.925104	0.983607	0.734513	0.249093
		0.927423	0.983607	0.725664	0.257943
		0.92849	0.982696	0.725664	0.257032
		0.928625	0.982696	0.716814	0.265882
		0.930481	0.981785	0.716814	0.264971
		0.933435	0.981785	0.707965	0.27382
		0.934754	0.980874	0.707965	0.27291
		0.935466	0.980874	0.699115	0.281759
		0.938007	0.980874	0.690265	0.290609
		0.940316	0.980874	0.681416	0.299458
		0.94086	0.980874	0.672566	0.308308
		0.941564	0.980874	0.663717	0.317158
		0.944304	0.979964	0.663717	0.316247
		0.946894	0.979964	0.654867	0.325096
		0.947523	0.979053	0.654867	0.324186
		0.948038	0.978142	0.654867	0.323275
		0.948717	0.978142	0.646018	0.332124
		0.950525	0.978142	0.637168	0.340974
		0.952348	0.978142	0.628319	0.349823
		0.953554	0.977231	0.628319	0.348913
		0.95822	0.976321	0.628319	0.348002
		0.963796	0.97541	0.628319	0.347091
		0.965604	0.974499	0.628319	0.346181
		0.968562	0.973588	0.628319	0.34527
		0.971716	0.972678	0.628319	0.344359
		0.974679	0.971767	0.628319	0.343448
		0.978485	0.970856	0.628319	0.342538
		0.980994	0.969945	0.628319	0.341627
		0.985483	0.969035	0.628319	0.340716
		0.989468	0.969035	0.619469	0.349566
		0.991611	0.968124	0.619469	0.348655
		0.99365	0.967213	0.619469	0.347744
		0.994501	0.966302	0.619469	0.346833
		0.995078	0.966302	0.610619	0.355683
		0.996304	0.965392	0.610619	0.354772
		0.998691	0.964481	0.610619	0.353861
		1.00298	0.96357	0.610619	0.352951
		1.00593	0.962659	0.610619	0.35204
		1.00631	0.961749	0.610619	0.351129
		1.00754	0.960838	0.610619	0.350218
		1.00883	0.959927	0.610619	0.349308
		1.01322	0.959016	0.610619	0.348397
		1.01748	0.958106	0.610619	0.347486
		1.01823	0.957195	0.610619	0.346575
		1.02096	0.956284	0.610619	0.345665
		1.02517	0.955373	0.610619	0.344754
		1.0288	0.955373	0.60177	0.353603
		1.03069	0.954463	0.60177	0.352693
		1.03149	0.953552	0.60177	0.351782
		1.03238	0.953552	0.59292	0.360632
		1.03443	0.952641	0.59292	0.359721
		1.03629	0.95173	0.59292	0.35881
		1.03763	0.95173	0.584071	0.36766
		1.03961	0.95082	0.584071	0.366749
		1.04185	0.95082	0.575221	0.375598
		1.04327	0.95082	0.566372	0.384448
		1.04401	0.95082	0.557522	0.393298
		1.04496	0.949909	0.557522	0.392387
		1.04586	0.949909	0.548673	0.401236
		1.04736	0.948998	0.548673	0.400326
		1.04871	0.948087	0.548673	0.399415
		1.0494	0.947177	0.548673	0.398504
		1.05159	0.946266	0.548673	0.397593
		1.05379	0.945355	0.548673	0.396683
		1.05403	0.945355	0.539823	0.405532
		1.05437	0.945355	0.530973	0.414382
		1.05508	0.945355	0.522124	0.423231
		1.0559	0.944444	0.522124	0.422321
		1.05653	0.943534	0.522124	0.42141
		1.0574	0.942623	0.522124	0.420499
		1.05947	0.941712	0.522124	0.419588
		1.06207	0.940801	0.522124	0.418678
		1.06576	0.939891	0.522124	0.417767
		1.06868	0.939891	0.513274	0.426616
		1.06912	0.939891	0.504425	0.435466
		1.06963	0.93898	0.504425	0.434555
		1.07079	0.938069	0.504425	0.433644
		1.07235	0.937158	0.504425	0.432734
		1.07542	0.937158	0.495575	0.441583
		1.07774	0.937158	0.486726	0.450433
		1.07934	0.936248	0.486726	0.449522
		1.0812	0.936248	0.477876	0.458372
		1.0825	0.935337	0.477876	0.457461
		1.08387	0.934426	0.477876	0.45655
		1.08504	0.933515	0.477876	0.455639
		1.08662	0.933515	0.469027	0.464489
		1.08786	0.933515	0.460177	0.473338
		1.08897	0.932605	0.460177	0.472428
		1.09028	0.931694	0.460177	0.471517
		1.09122	0.930783	0.460177	0.470606
		1.09262	0.929872	0.460177	0.469696
		1.09436	0.928962	0.460177	0.468785
		1.09699	0.928962	0.451327	0.477634
		1.09913	0.928051	0.451327	0.476724
		1.10473	0.928051	0.442478	0.485573
		1.11202	0.928051	0.433628	0.494423
		1.11652	0.92714	0.433628	0.493512
		1.11915	0.92714	0.424779	0.502361
		1.12025	0.92714	0.415929	0.511211
		1.12256	0.92623	0.415929	0.5103
		1.12434	0.925319	0.415929	0.50939
		1.12617	0.924408	0.415929	0.508479
		1.12764	0.923497	0.415929	0.507568
		1.12804	0.922587	0.415929	0.506657
		1.12866	0.921676	0.415929	0.505747
		1.12969	0.920765	0.415929	0.504836
		1.13086	0.919854	0.415929	0.503925
		1.1343	0.919854	0.40708	0.512775
		1.1393	0.918944	0.40708	0.511864
		1.14176	0.918033	0.40708	0.510953
		1.14349	0.917122	0.40708	0.510042
		1.1449	0.917122	0.39823	0.518892
		1.14533	0.916211	0.39823	0.517981
		1.14569	0.916211	0.389381	0.526831
		1.14699	0.915301	0.389381	0.52592
		1.14857	0.91439	0.389381	0.525009
		1.14901	0.913479	0.389381	0.524099
		1.15155	0.913479	0.380531	0.532948
		1.15474	0.912568	0.380531	0.532037
		1.15593	0.911658	0.380531	0.531127
		1.15644	0.910747	0.380531	0.530216
		1.15669	0.910747	0.371681	0.539065
		1.15706	0.909836	0.371681	0.538155
		1.15859	0.908925	0.371681	0.537244
		1.16126	0.908015	0.371681	0.536333
		1.16464	0.907104	0.371681	0.535422
		1.16669	0.906193	0.371681	0.534512
		1.16698	0.905282	0.371681	0.533601
		1.16793	0.904372	0.371681	0.53269
		1.16871	0.903461	0.371681	0.531779
		1.16911	0.903461	0.362832	0.540629
		1.16955	0.90255	0.362832	0.539718
		1.16977	0.901639	0.362832	0.538807
		1.171	0.900729	0.362832	0.537897
		1.17239	0.899818	0.362832	0.536986
		1.17735	0.898907	0.362832	0.536075
		1.18249	0.897996	0.362832	0.535164
		1.1833	0.897086	0.362832	0.534254
		1.18413	0.896175	0.362832	0.533343
		1.18476	0.895264	0.362832	0.532432
		1.18499	0.894353	0.362832	0.531522
		1.18647	0.893443	0.362832	0.530611
		1.18794	0.892532	0.362832	0.5297
		1.18839	0.892532	0.353982	0.53855
		1.1898	0.892532	0.345133	0.547399
		1.19093	0.892532	0.336283	0.556249
		1.19145	0.892532	0.327434	0.565098
		1.19194	0.891621	0.327434	0.564188
		1.19201	0.891621	0.318584	0.573037
		1.19231	0.89071	0.318584	0.572126
		1.19554	0.89071	0.309735	0.580976
		1.19862	0.8898	0.309735	0.580065
		1.19881	0.888889	0.309735	0.579154
		1.19916	0.887978	0.309735	0.578244
		1.20027	0.887067	0.309735	0.577333
		1.20181	0.887067	0.300885	0.586182
		1.20431	0.886157	0.300885	0.585272
		1.20619	0.885246	0.300885	0.584361
		1.20701	0.885246	0.292035	0.593211
		1.20783	0.884335	0.292035	0.5923
		1.20856	0.883424	0.292035	0.591389
		1.20971	0.882514	0.292035	0.590478
		1.2104	0.881603	0.292035	0.589568
		1.21115	0.880692	0.292035	0.588657
		1.2128	0.879781	0.292035	0.587746
		1.21389	0.878871	0.292035	0.586835
		1.21514	0.87796	0.292035	0.585925
		1.21709	0.877049	0.292035	0.585014
		1.2181	0.876138	0.292035	0.584103
		1.219	0.876138	0.283186	0.592953
		1.22036	0.875228	0.283186	0.592042
		1.22139	0.874317	0.283186	0.591131
		1.22285	0.873406	0.283186	0.59022
		1.22419	0.872495	0.283186	0.58931
		1.22474	0.871585	0.283186	0.588399
		1.22622	0.870674	0.283186	0.587488
		1.22758	0.869763	0.283186	0.586577
		1.22851	0.868852	0.283186	0.585667
		1.22936	0.868852	0.274336	0.594516
		1.22975	0.867942	0.274336	0.593605
		1.23032	0.867031	0.274336	0.592695
		1.23082	0.86612	0.274336	0.591784
		1.23156	0.865209	0.274336	0.590873
		1.2333	0.865209	0.265487	0.599723
		1.23481	0.864299	0.265487	0.598812
		1.23534	0.863388	0.265487	0.597901
		1.23586	0.863388	0.256637	0.606751
		1.23658	0.862477	0.256637	0.60584
		1.23715	0.861566	0.256637	0.604929
		1.23788	0.860656	0.256637	0.604019
		1.23866	0.860656	0.247788	0.612868
		1.24032	0.859745	0.247788	0.611957
		1.24219	0.859745	0.238938	0.620807
		1.24318	0.859745	0.230088	0.629656
		1.2441	0.858834	0.230088	0.628746
		1.24461	0.857923	0.230088	0.627835
		1.24502	0.857013	0.230088	0.626924
		1.24571	0.856102	0.230088	0.626014
		1.24698	0.856102	0.221239	0.634863
		1.24796	0.855191	0.221239	0.633952
		1.24816	0.855191	0.212389	0.642802
		1.24964	0.854281	0.212389	0.641891
		1.25127	0.85337	0.212389	0.64098
		1.25233	0.85337	0.20354	0.64983
		1.25451	0.852459	0.20354	0.648919
		1.25627	0.851548	0.20354	0.648008
		1.25677	0.851548	0.19469	0.656858
		1.25845	0.851548	0.185841	0.665708
		1.26034	0.850638	0.185841	0.664797
		1.26126	0.849727	0.185841	0.663886
		1.26253	0.849727	0.176991	0.672736
		1.26353	0.848816	0.176991	0.671825
		1.26435	0.847905	0.176991	0.670914
		1.26528	0.846995	0.176991	0.670003
		1.26669	0.846084	0.176991	0.669093
		1.26786	0.845173	0.176991	0.668182
		1.26857	0.845173	0.168142	0.677031
		1.26947	0.844262	0.168142	0.676121
		1.27067	0.843352	0.168142	0.67521
		1.27204	0.843352	0.159292	0.68406
		1.27286	0.842441	0.159292	0.683149
		1.27317	0.842441	0.150442	0.691998
		1.27405	0.84153	0.150442	0.691088
		1.2749	0.840619	0.150442	0.690177
		1.27546	0.839709	0.150442	0.689266
		1.27635	0.838798	0.150442	0.688355
		1.27731	0.837887	0.150442	0.687445
		1.27822	0.836976	0.150442	0.686534
		1.27889	0.836066	0.150442	0.685623
		1.27956	0.836066	0.141593	0.694473
		1.2802	0.835155	0.141593	0.693562
		1.28057	0.834244	0.141593	0.692651
		1.28076	0.833333	0.141593	0.69174
		1.28258	0.832423	0.141593	0.69083
		1.2846	0.831512	0.141593	0.689919
		1.28765	0.830601	0.141593	0.689008
		1.29076	0.82969	0.141593	0.688097
		1.29178	0.82878	0.141593	0.687187
		1.29274	0.827869	0.141593	0.686276
		1.29407	0.826958	0.141593	0.685365
		1.29543	0.826047	0.141593	0.684454
		1.29623	0.826047	0.132743	0.693304
		1.2969	0.825137	0.132743	0.692393
		1.29777	0.824226	0.132743	0.691483
		1.29844	0.823315	0.132743	0.690572
		1.2986	0.822404	0.132743	0.689661
		1.29943	0.821494	0.132743	0.68875
		1.30048	0.821494	0.123894	0.6976
		1.30219	0.820583	0.123894	0.696689
		1.30397	0.820583	0.115044	0.705539
		1.30578	0.819672	0.115044	0.704628
		1.30814	0.818761	0.115044	0.703717
		1.3093	0.817851	0.115044	0.702806
		1.30993	0.81694	0.115044	0.701896
		1.31056	0.816029	0.115044	0.700985
		1.31079	0.815118	0.115044	0.700074
		1.31088	0.814208	0.115044	0.699163
		1.31266	0.814208	0.106195	0.708013
		1.31476	0.813297	0.106195	0.707102
		1.31527	0.812386	0.106195	0.706191
		1.31621	0.811475	0.106195	0.705281
		1.3171	0.810565	0.106195	0.70437
		1.31763	0.809654	0.106195	0.703459
		1.3182	0.808743	0.106195	0.702548
		1.31846	0.807832	0.106195	0.701638
		1.32017	0.806922	0.106195	0.700727
		1.32257	0.806011	0.106195	0.699816
		1.32371	0.8051	0.106195	0.698905
		1.32461	0.804189	0.106195	0.697995
		1.3257	0.803279	0.106195	0.697084
		1.32691	0.802368	0.106195	0.696173
		1.32775	0.801457	0.106195	0.695263
		1.32808	0.800546	0.106195	0.694352
		1.32878	0.799636	0.106195	0.693441
		1.32937	0.799636	0.0973451	0.702291
		1.32959	0.798725	0.0973451	0.70138
		1.32979	0.797814	0.0973451	0.700469
		1.33035	0.797814	0.0884956	0.709319
		1.33109	0.796903	0.0884956	0.708408
		1.33266	0.795993	0.0884956	0.707497
		1.3341	0.795082	0.0884956	0.706586
		1.33475	0.794171	0.0884956	0.705676
		1.3353	0.79326	0.0884956	0.704765
		1.33668	0.79235	0.0884956	0.703854
		1.33866	0.791439	0.0884956	0.702943
		1.33941	0.790528	0.0884956	0.702033
		1.34022	0.789617	0.0884956	0.701122
		1.34219	0.789617	0.079646	0.709971
		1.34398	0.788707	0.079646	0.709061
		1.34451	0.787796	0.079646	0.70815
		1.34715	0.786885	0.079646	0.707239
		1.35023	0.786885	0.0707965	0.716089
		1.35121	0.786885	0.0619469	0.724938	0.938053
		1.3534	0.785974	0.0619469	0.724028
		1.35582	0.785064	0.0619469	0.723117
		1.35703	0.784153	0.0619469	0.722206
		1.35799	0.783242	0.0619469	0.721295
		1.36016	0.782332	0.0619469	0.720385
		1.36266	0.781421	0.0619469	0.719474
		1.36369	0.78051	0.0619469	0.718563
		1.36395	0.779599	0.0619469	0.717652
		1.3641	0.778689	0.0619469	0.716742
		1.36496	0.777778	0.0619469	0.715831
		1.3661	0.776867	0.0619469	0.71492
		1.36674	0.775956	0.0619469	0.714009
		1.36851	0.775046	0.0619469	0.713099
		1.3711	0.774135	0.0619469	0.712188
		1.37236	0.774135	0.0530973	0.721037
		1.37253	0.773224	0.0530973	0.720127
		1.37259	0.772313	0.0530973	0.719216
		1.37371	0.771403	0.0530973	0.718305
		1.37481	0.770492	0.0530973	0.717394
		1.37492	0.769581	0.0530973	0.716484
		1.37506	0.76867	0.0530973	0.715573
		1.3757	0.76776	0.0530973	0.714662
		1.37664	0.766849	0.0530973	0.713751
		1.37758	0.765938	0.0530973	0.712841
		1.3784	0.765027	0.0530973	0.71193
		1.37873	0.764117	0.0530973	0.711019
		1.37892	0.763206	0.0530973	0.710108
		1.37972	0.762295	0.0530973	0.709198
		1.38048	0.761384	0.0530973	0.708287
		1.38079	0.760474	0.0530973	0.707376
		1.38126	0.759563	0.0530973	0.706465
		1.38179	0.758652	0.0530973	0.705555
		1.38216	0.757741	0.0530973	0.704644
		1.38283	0.756831	0.0530973	0.703733
		1.38362	0.75592	0.0530973	0.702823
		1.38426	0.755009	0.0530973	0.701912
		1.38573	0.754098	0.0530973	0.701001
		1.38788	0.753188	0.0530973	0.70009
		1.38912	0.752277	0.0530973	0.69918
		1.39015	0.751366	0.0530973	0.698269
		1.39288	0.750455	0.0530973	0.697358
		1.39482	0.749545	0.0530973	0.696447
		1.3982	0.748634	0.0530973	0.695537
		1.40182	0.747723	0.0530973	0.694626
		1.40253	0.746812	0.0530973	0.693715
		1.40331	0.745902	0.0530973	0.692804
		1.40384	0.744991	0.0530973	0.691894
		1.4053	0.74408	0.0530973	0.690983
		1.40679	0.743169	0.0530973	0.690072
		1.40747	0.742259	0.0530973	0.689161
		1.40854	0.741348	0.0530973	0.688251
		1.40902	0.740437	0.0530973	0.68734
		1.40932	0.739526	0.0530973	0.686429
		1.40984	0.738616	0.0530973	0.685518
		1.41059	0.737705	0.0530973	0.684608
		1.41151	0.736794	0.0530973	0.683697
		1.41198	0.735883	0.0530973	0.682786
		1.41272	0.734973	0.0530973	0.681875
		1.41365	0.734062	0.0530973	0.680965
		1.41457	0.733151	0.0530973	0.680054
		1.41536	0.73224	0.0530973	0.679143
		1.41602	0.73133	0.0530973	0.678232
		1.41655	0.730419	0.0530973	0.677322
		1.41824	0.729508	0.0530973	0.676411
		1.42001	0.728597	0.0530973	0.6755
		1.42076	0.727687	0.0530973	0.674589
		1.42153	0.726776	0.0530973	0.673679
		1.42174	0.725865	0.0530973	0.672768
		1.42285	0.724954	0.0530973	0.671857
		1.42452	0.724044	0.0530973	0.670946
		1.42556	0.723133	0.0530973	0.670036
		1.42659	0.722222	0.0530973	0.669125
		1.42741	0.721311	0.0530973	0.668214
		1.42811	0.720401	0.0530973	0.667303
		1.42864	0.71949	0.0530973	0.666393
		1.4299	0.718579	0.0530973	0.665482
		1.43149	0.717668	0.0530973	0.664571
		1.43274	0.716758	0.0530973	0.66366
		1.43445	0.715847	0.0530973	0.66275
		1.43528	0.714936	0.0530973	0.661839
		1.43623	0.714026	0.0530973	0.660928
		1.43716	0.713115	0.0530973	0.660017
		1.43724	0.712204	0.0530973	0.659107
		1.43737	0.711293	0.0530973	0.658196
		1.43778	0.710383	0.0530973	0.657285
		1.43849	0.709472	0.0530973	0.656374
		1.44024	0.708561	0.0530973	0.655464
		1.44229	0.70765	0.0530973	0.654553
		1.44301	0.70674	0.0530973	0.653642
		1.44346	0.705829	0.0530973	0.652731
		1.44413	0.704918	0.0530973	0.651821
		1.44447	0.704007	0.0530973	0.65091
		1.44501	0.703097	0.0530973	0.649999
		1.44621	0.702186	0.0530973	0.649088
		1.44696	0.701275	0.0530973	0.648178
		1.44811	0.700364	0.0530973	0.647267
		1.44974	0.699454	0.0530973	0.646356
		1.45044	0.698543	0.0530973	0.645445
		1.45073	0.697632	0.0530973	0.644535
		1.45226	0.696721	0.0530973	0.643624
		1.45399	0.695811	0.0530973	0.642713
		1.45471	0.6949	0.0530973	0.641802
		1.45568	0.693989	0.0530973	0.640892
		1.45682	0.693078	0.0530973	0.639981
		1.45758	0.692168	0.0530973	0.63907
		1.45787	0.691257	0.0530973	0.638159
		1.45799	0.690346	0.0530973	0.637249
		1.45852	0.689435	0.0530973	0.636338
		1.45962	0.688525	0.0530973	0.635427
		1.46069	0.687614	0.0530973	0.634516
		1.46181	0.686703	0.0530973	0.633606
		1.46253	0.685792	0.0530973	0.632695
		1.46311	0.684882	0.0530973	0.631784
		1.4652	0.683971	0.0530973	0.630874
		1.46786	0.68306	0.0530973	0.629963
		1.47034	0.682149	0.0530973	0.629052
		1.47238	0.681239	0.0530973	0.628141
		1.47401	0.680328	0.0530973	0.627231
		1.47516	0.679417	0.0530973	0.62632
		1.47556	0.678506	0.0530973	0.625409
		1.47582	0.677596	0.0530973	0.624498
		1.47602	0.676685	0.0530973	0.623588
		1.47693	0.675774	0.0530973	0.622677
		1.47771	0.674863	0.0530973	0.621766
		1.47957	0.673953	0.0530973	0.620855
		1.48146	0.673042	0.0530973	0.619945
		1.4839	0.672131	0.0530973	0.619034
		1.48624	0.67122	0.0530973	0.618123
		1.48629	0.67031	0.0530973	0.617212
		1.4865	0.669399	0.0530973	0.616302
		1.48882	0.668488	0.0530973	0.615391
		1.4915	0.667577	0.0530973	0.61448
		1.49234	0.666667	0.0530973	0.613569
		1.49458	0.665756	0.0530973	0.612659
		1.4967	0.665756	0.0442478	0.621508
		1.4971	0.664845	0.0442478	0.620597
		1.49741	0.663934	0.0442478	0.619687
		1.49761	0.663024	0.0442478	0.618776
		1.49806	0.662113	0.0442478	0.617865
		1.49894	0.662113	0.0353982	0.626715
		1.4995	0.661202	0.0353982	0.625804
		1.49966	0.660291	0.0353982	0.624893
		1.49987	0.659381	0.0353982	0.623982
		1.5001	0.65847	0.0353982	0.623072
		1.50195	0.657559	0.0353982	0.622161
		1.50385	0.656648	0.0353982	0.62125
		1.50445	0.655738	0.0353982	0.620339
		1.50493	0.654827	0.0353982	0.619429
		1.5051	0.653916	0.0353982	0.618518
		1.50536	0.653005	0.0353982	0.617607
		1.50556	0.652095	0.0353982	0.616696
		1.50699	0.651184	0.0353982	0.615786
		1.50867	0.650273	0.0353982	0.614875
		1.50979	0.649362	0.0353982	0.613964
		1.51091	0.648452	0.0353982	0.613054
		1.51127	0.647541	0.0353982	0.612143
		1.51152	0.64663	0.0353982	0.611232
		1.51183	0.645719	0.0353982	0.610321
		1.51228	0.644809	0.0353982	0.609411
		1.51579	0.643898	0.0353982	0.6085
		1.52023	0.642987	0.0353982	0.607589
		1.52239	0.642077	0.0353982	0.606678
		1.52434	0.641166	0.0353982	0.605768
		1.52652	0.640255	0.0353982	0.604857
		1.52968	0.640255	0.0265487	0.613706
		1.53185	0.639344	0.0265487	0.612796
		1.53244	0.638434	0.0265487	0.611885
		1.53445	0.637523	0.0265487	0.610974
		1.53684	0.636612	0.0265487	0.610063
		1.53787	0.635701	0.0265487	0.609153
		1.53826	0.634791	0.0265487	0.608242
		1.53873	0.63388	0.0265487	0.607331
		1.53989	0.632969	0.0265487	0.60642
		1.54136	0.632058	0.0265487	0.60551
		1.54266	0.631148	0.0265487	0.604599
		1.54334	0.630237	0.0265487	0.603688
		1.54337	0.629326	0.0265487	0.602777
		1.54356	0.628415	0.0265487	0.601867
		1.54462	0.627505	0.0265487	0.600956
		1.54588	0.626594	0.0265487	0.600045
		1.54649	0.625683	0.0265487	0.599134
		1.54773	0.624772	0.0265487	0.598224
		1.54875	0.623862	0.0265487	0.597313
		1.54928	0.622951	0.0265487	0.596402
		1.55028	0.62204	0.0265487	0.595491
		1.55164	0.621129	0.0265487	0.594581
		1.55255	0.620219	0.0265487	0.59367
		1.55272	0.619308	0.0265487	0.592759
		1.55336	0.618397	0.0265487	0.591848
		1.55437	0.617486	0.0265487	0.590938
		1.55554	0.616576	0.0265487	0.590027
		1.55626	0.615665	0.0265487	0.589116
		1.55636	0.614754	0.0265487	0.588205
		1.55737	0.613843	0.0265487	0.587295
		1.55927	0.612933	0.0265487	0.586384
		1.56055	0.612022	0.0265487	0.585473
		1.56239	0.611111	0.0265487	0.584562
		1.56456	0.6102	0.0265487	0.583652
		1.56715	0.60929	0.0265487	0.582741
		1.56936	0.608379	0.0265487	0.58183
		1.56985	0.607468	0.0265487	0.580919
		1.57087	0.606557	0.0265487	0.580009
		1.57183	0.605647	0.0265487	0.579098
		1.57427	0.604736	0.0265487	0.578187
		1.57686	0.603825	0.0265487	0.577276
		1.57768	0.602914	0.0265487	0.576366
		1.5782	0.602004	0.0265487	0.575455
		1.57962	0.601093	0.0265487	0.574544
		1.58135	0.600182	0.0265487	0.573633
		1.58282	0.599271	0.0265487	0.572723
		1.58417	0.598361	0.0265487	0.571812
		1.58461	0.59745	0.0265487	0.570901
		1.58581	0.596539	0.0265487	0.56999
		1.58805	0.595628	0.0265487	0.56908
		1.58992	0.594718	0.0265487	0.568169
		1.59055	0.593807	0.0265487	0.567258
		1.59203	0.592896	0.0265487	0.566348
		1.59443	0.591985	0.0265487	0.565437
		1.59552	0.591075	0.0265487	0.564526
		1.5961	0.590164	0.0265487	0.563615
		1.59684	0.589253	0.0265487	0.562705
		1.59824	0.588342	0.0265487	0.561794
		1.59952	0.587432	0.0265487	0.560883
		1.59993	0.586521	0.0265487	0.559972
		1.60035	0.58561	0.0265487	0.559062
		1.6029	0.584699	0.0265487	0.558151
		1.6053	0.583789	0.0265487	0.55724
		1.60639	0.582878	0.0265487	0.556329
		1.608	0.581967	0.0265487	0.555419
		1.60995	0.581056	0.0265487	0.554508
		1.61261	0.580146	0.0265487	0.553597
		1.61446	0.579235	0.0265487	0.552686
		1.61526	0.578324	0.0265487	0.551776
		1.61555	0.577413	0.0265487	0.550865
		1.6161	0.577413	0.0176991	0.559714
		1.61681	0.576503	0.0176991	0.558804
		1.61726	0.575592	0.0176991	0.557893
		1.6177	0.574681	0.0176991	0.556982
		1.61826	0.57377	0.0176991	0.556071
		1.61902	0.57286	0.0176991	0.555161
		1.61983	0.571949	0.0176991	0.55425
		1.6225	0.571038	0.0176991	0.553339
		1.62498	0.570128	0.0176991	0.552428
		1.62666	0.569217	0.0176991	0.551518
		1.62816	0.568306	0.0176991	0.550607
		1.62849	0.567395	0.0176991	0.549696
		1.62921	0.566485	0.0176991	0.548785
		1.62985	0.565574	0.0176991	0.547875
		1.63012	0.564663	0.0176991	0.546964
		1.63162	0.563752	0.0176991	0.546053
		1.63408	0.562842	0.0176991	0.545142
		1.6357	0.561931	0.0176991	0.544232
		1.63663	0.56102	0.0176991	0.543321
		1.63695	0.560109	0.0176991	0.54241
		1.63758	0.559199	0.0176991	0.541499
		1.63974	0.558288	0.0176991	0.540589
		1.64128	0.557377	0.0176991	0.539678
		1.64204	0.556466	0.0176991	0.538767
		1.64334	0.555556	0.0176991	0.537856
		1.64402	0.554645	0.0176991	0.536946
		1.64441	0.553734	0.0176991	0.536035
		1.64529	0.552823	0.0176991	0.535124
		1.64594	0.551913	0.0176991	0.534213
		1.6463	0.551002	0.0176991	0.533303
		1.64691	0.550091	0.0176991	0.532392
		1.64737	0.54918	0.0176991	0.531481
		1.6483	0.54827	0.0176991	0.53057
		1.64987	0.547359	0.0176991	0.52966
		1.65144	0.546448	0.0176991	0.528749
		1.65296	0.545537	0.0176991	0.527838
		1.65461	0.544627	0.0176991	0.526927
		1.65566	0.543716	0.0176991	0.526017
		1.65635	0.542805	0.0176991	0.525106
		1.657	0.541894	0.0176991	0.524195
		1.65737	0.540984	0.0176991	0.523284
		1.65843	0.540073	0.0176991	0.522374
		1.66025	0.539162	0.0176991	0.521463
		1.66142	0.538251	0.0176991	0.520552
		1.6622	0.537341	0.0176991	0.519642
		1.66288	0.53643	0.0176991	0.518731
		1.66407	0.535519	0.0176991	0.51782
		1.66587	0.534608	0.0176991	0.516909
		1.66675	0.533698	0.0176991	0.515999
		1.66815	0.532787	0.0176991	0.515088
		1.67043	0.531876	0.0176991	0.514177
		1.67233	0.530965	0.0176991	0.513266
		1.67328	0.530055	0.0176991	0.512356
		1.67353	0.529144	0.0176991	0.511445
		1.67416	0.528233	0.0176991	0.510534
		1.67681	0.527322	0.0176991	0.509623
		1.67913	0.526412	0.0176991	0.508713
		1.67956	0.525501	0.0176991	0.507802
		1.68016	0.52459	0.0176991	0.506891
		1.68077	0.523679	0.0176991	0.50598
		1.68102	0.522769	0.0176991	0.50507
		1.6813	0.521858	0.0176991	0.504159
		1.68245	0.520947	0.0176991	0.503248
		1.68341	0.520036	0.0176991	0.502337
		1.68437	0.519126	0.0176991	0.501427
		1.68753	0.518215	0.0176991	0.500516
		1.68991	0.517304	0.0176991	0.499605
		1.69132	0.516393	0.0176991	0.498694
		1.69441	0.515483	0.0176991	0.497784
		1.69663	0.514572	0.0176991	0.496873
		1.69824	0.513661	0.0176991	0.495962
		1.70018	0.51275	0.0176991	0.495051
		1.70172	0.51184	0.0176991	0.494141
		1.7031	0.510929	0.0176991	0.49323
		1.70434	0.510018	0.0176991	0.492319
		1.70599	0.509107	0.0176991	0.491408
		1.70847	0.508197	0.0176991	0.490498
		1.71097	0.507286	0.0176991	0.489587
		1.71297	0.506375	0.0176991	0.488676
		1.7147	0.505464	0.0176991	0.487765
		1.71587	0.505464	0.00884956	0.496615
		1.71649	0.504554	0.00884956	0.495704
		1.71706	0.503643	0.00884956	0.494793
		1.71747	0.502732	0.00884956	0.493883
		1.71877	0.501821	0.00884956	0.492972
		1.72032	0.500911	0.00884956	0.492061
		1.72072	0.5	0.00884956	0.49115
		1.72092	0.499089	0.00884956	0.49024
		1.72128	0.498179	0.00884956	0.489329
		1.72249	0.497268	0.00884956	0.488418
		1.72434	0.496357	0.00884956	0.487507
		1.72741	0.495446	0.00884956	0.486597
		1.73004	0.494536	0.00884956	0.485686
		1.73119	0.493625	0.00884956	0.484775
		1.73208	0.492714	0.00884956	0.483864
		1.73302	0.491803	0.00884956	0.482954
		1.73597	0.490893	0.00884956	0.482043
		1.73852	0.489982	0.00884956	0.481132
		1.73941	0.489071	0.00884956	0.480221
		1.74012	0.48816	0.00884956	0.479311
		1.74174	0.48725	0.00884956	0.4784
		1.74402	0.486339	0.00884956	0.477489
		1.74492	0.485428	0.00884956	0.476578
		1.7452	0.484517	0.00884956	0.475668
		1.74553	0.483607	0.00884956	0.474757
		1.74613	0.482696	0.00884956	0.473846
		1.74767	0.481785	0.00884956	0.472936
		1.75023	0.480874	0.00884956	0.472025
		1.75261	0.479964	0.00884956	0.471114
		1.75464	0.479053	0.00884956	0.470203
		1.75626	0.478142	0.00884956	0.469293
		1.75814	0.477231	0.00884956	0.468382
		1.75979	0.476321	0.00884956	0.467471
		1.76107	0.47541	0.00884956	0.46656
		1.76208	0.474499	0.00884956	0.46565
		1.76237	0.473588	0.00884956	0.464739
		1.76309	0.472678	0.00884956	0.463828
		1.7638	0.471767	0.00884956	0.462917
		1.7649	0.470856	0.00884956	0.462007
		1.76648	0.469945	0.00884956	0.461096
		1.76835	0.469035	0.00884956	0.460185
		1.76964	0.468124	0.00884956	0.459274
		1.76982	0.467213	0.00884956	0.458364
		1.76988	0.466302	0.00884956	0.457453
		1.77016	0.465392	0.00884956	0.456542
		1.7718	0.464481	0.00884956	0.455631
		1.77338	0.46357	0.00884956	0.454721
		1.77362	0.462659	0.00884956	0.45381
		1.77637	0.461749	0.00884956	0.452899
		1.77979	0.460838	0.00884956	0.451988
		1.78248	0.459927	0.00884956	0.451078
		1.78459	0.459016	0.00884956	0.450167
		1.78487	0.458106	0.00884956	0.449256
		1.78627	0.457195	0.00884956	0.448345
		1.7879	0.456284	0.00884956	0.447435
		1.78844	0.455373	0.00884956	0.446524
		1.78875	0.454463	0.00884956	0.445613
		1.7896	0.453552	0.00884956	0.444702
		1.79064	0.452641	0.00884956	0.443792
		1.79103	0.45173	0.00884956	0.442881
		1.79167	0.45082	0.00884956	0.44197
		1.79237	0.449909	0.00884956	0.441059
		1.79287	0.448998	0.00884956	0.440149
		1.79585	0.448087	0.00884956	0.439238
		1.79897	0.447177	0.00884956	0.438327
		1.79978	0.446266	0.00884956	0.437416
		1.80206	0.445355	0.00884956	0.436506
		1.80541	0.444444	0.00884956	0.435595
		1.80737	0.443534	0.00884956	0.434684
		1.80955	0.442623	0.00884956	0.433773
		1.81115	0.441712	0.00884956	0.432863
		1.81141	0.440801	0.00884956	0.431952
		1.81213	0.439891	0.00884956	0.431041
		1.81271	0.43898	0.00884956	0.43013
		1.81281	0.438069	0.00884956	0.42922
		1.8144	0.437158	0.00884956	0.428309
		1.81612	0.436248	0.00884956	0.427398
		1.81928	0.435337	0.00884956	0.426487
		1.82379	0.434426	0.00884956	0.425577
		1.82636	0.433515	0.00884956	0.424666
		1.82746	0.432605	0.00884956	0.423755
		1.82791	0.431694	0.00884956	0.422844
		1.82872	0.430783	0.00884956	0.421934
		1.83015	0.429872	0.00884956	0.421023
		1.83153	0.428962	0.00884956	0.420112
		1.83202	0.428051	0.00884956	0.419201
		1.83273	0.42714	0.00884956	0.418291
		1.83374	0.42623	0.00884956	0.41738
		1.83438	0.425319	0.00884956	0.416469
		1.83469	0.424408	0.00884956	0.415558
		1.83504	0.423497	0.00884956	0.414648
		1.8359	0.422587	0.00884956	0.413737
		1.83667	0.421676	0.00884956	0.412826
		1.83726	0.420765	0.00884956	0.411915
		1.83853	0.419854	0.00884956	0.411005
		1.84046	0.418944	0.00884956	0.410094
		1.84213	0.418033	0.00884956	0.409183
		1.84272	0.417122	0.00884956	0.408272
		1.84277	0.416211	0.00884956	0.407362
		1.84292	0.415301	0.00884956	0.406451
		1.84354	0.41439	0.00884956	0.40554
		1.8444	0.413479	0.00884956	0.404629
		1.84544	0.412568	0.00884956	0.403719
		1.84616	0.411658	0.00884956	0.402808
		1.84688	0.410747	0.00884956	0.401897
		1.84763	0.409836	0.00884956	0.400987
		1.84928	0.408925	0.00884956	0.400076
		1.85186	0.408015	0.00884956	0.399165
		1.85328	0.407104	0.00884956	0.398254
		1.85402	0.406193	0.00884956	0.397344
		1.8544	0.405282	0.00884956	0.396433
		1.85534	0.404372	0.00884956	0.395522
		1.85642	0.403461	0.00884956	0.394611
		1.85815	0.40255	0.00884956	0.393701
		1.8603	0.401639	0.00884956	0.39279
		1.86107	0.400729	0.00884956	0.391879
		1.86125	0.399818	0.00884956	0.390968
		1.86137	0.398907	0.00884956	0.390058
		1.86157	0.397996	0.00884956	0.389147
		1.86207	0.397086	0.00884956	0.388236
		1.86324	0.396175	0.00884956	0.387325
		1.86434	0.395264	0.00884956	0.386415
		1.86572	0.394353	0.00884956	0.385504
		1.86691	0.393443	0.00884956	0.384593
		1.86834	0.392532	0.00884956	0.383682
		1.87049	0.391621	0.00884956	0.382772
		1.87168	0.39071	0.00884956	0.381861
		1.87231	0.3898	0.00884956	0.38095
		1.87346	0.388889	0.00884956	0.380039
		1.87574	0.387978	0.00884956	0.379129
		1.87813	0.387067	0.00884956	0.378218
		1.87917	0.386157	0.00884956	0.377307
		1.88062	0.385246	0.00884956	0.376396
		1.88247	0.384335	0.00884956	0.375486
		1.88318	0.383424	0.00884956	0.374575
		1.88375	0.382514	0.00884956	0.373664
		1.88556	0.381603	0.00884956	0.372753
		1.88902	0.380692	0.00884956	0.371843
		1.8911	0.379781	0.00884956	0.370932
		1.89221	0.378871	0.00884956	0.370021
		1.89461	0.37796	0.00884956	0.36911
		1.89722	0.377049	0.00884956	0.3682
		1.89845	0.376138	0.00884956	0.367289
		1.90042	0.375228	0.00884956	0.366378
		1.90237	0.374317	0.00884956	0.365467
		1.90304	0.373406	0.00884956	0.364557
		1.90421	0.372495	0.00884956	0.363646
		1.90476	0.371585	0.00884956	0.362735
		1.9065	0.370674	0.00884956	0.361824
		1.90864	0.369763	0.00884956	0.360914
		1.90923	0.368852	0.00884956	0.360003
		1.9109	0.367942	0.00884956	0.359092
		1.91501	0.367031	0.00884956	0.358181
		1.9191	0.36612	0.00884956	0.357271
		1.92129	0.365209	0.00884956	0.35636
		1.92271	0.364299	0.00884956	0.355449
		1.92411	0.363388	0.00884956	0.354538
		1.92508	0.362477	0.00884956	0.353628
		1.92675	0.361566	0.00884956	0.352717
		1.9291	0.360656	0.00884956	0.351806
		1.93072	0.359745	0.00884956	0.350895
		1.93179	0.358834	0.00884956	0.349985
		1.93316	0.357923	0.00884956	0.349074
		1.93576	0.357013	0.00884956	0.348163
		1.93796	0.356102	0.00884956	0.347252
		1.9389	0.355191	0.00884956	0.346342
		1.94036	0.354281	0.00884956	0.345431
		1.94204	0.35337	0.00884956	0.34452
		1.943	0.352459	0.00884956	0.343609
		1.9435	0.351548	0.00884956	0.342699
		1.94399	0.350638	0.00884956	0.341788
		1.94437	0.349727	0.00884956	0.340877
		1.94482	0.348816	0.00884956	0.339966
		1.94545	0.347905	0.00884956	0.339056
		1.94725	0.346995	0.00884956	0.338145
		1.94926	0.346084	0.00884956	0.337234
		1.95099	0.345173	0.00884956	0.336323
		1.95241	0.344262	0.00884956	0.335413
		1.95463	0.343352	0.00884956	0.334502
		1.95728	0.342441	0.00884956	0.333591
		1.95978	0.34153	0.00884956	0.33268
		1.96178	0.340619	0.00884956	0.33177
		1.96225	0.339709	0.00884956	0.330859
		1.9651	0.338798	0.00884956	0.329948
		1.96871	0.337887	0.00884956	0.329038
		1.97086	0.336976	0.00884956	0.328127
		1.97249	0.336066	0.00884956	0.327216
		1.97424	0.335155	0.00884956	0.326305
		1.97553	0.334244	0.00884956	0.325395
		1.97577	0.333333	0.00884956	0.324484
		1.97682	0.332423	0.00884956	0.323573
		1.98143	0.331512	0.00884956	0.322662
		1.9851	0.330601	0.00884956	0.321752
		1.98527	0.32969	0.00884956	0.320841
		1.98663	0.32878	0.00884956	0.31993
		1.98806	0.327869	0.00884956	0.319019
		1.98866	0.326958	0.00884956	0.318109
		1.98996	0.326047	0.00884956	0.317198
		1.99102	0.325137	0.00884956	0.316287
		1.9913	0.324226	0.00884956	0.315376
		1.99192	0.323315	0.00884956	0.314466
		1.99288	0.322404	0.00884956	0.313555
		1.99363	0.321494	0.00884956	0.312644
		1.99456	0.320583	0.00884956	0.311733
		1.99685	0.319672	0.00884956	0.310823
		1.99912	0.318761	0.00884956	0.309912
		1.99985	0.317851	0.00884956	0.309001
		2.00389	0.31694	0.00884956	0.30809
		2.00883	0.316029	0.00884956	0.30718
		2.0107	0.315118	0.00884956	0.306269
		2.01313	0.315118	0	0.315118
		2.0147	0.314208	0	0.314208
		2.01541	0.313297	0	0.313297
		2.0192	0.312386	0	0.312386
		2.0225	0.311475	0	0.311475
		2.02347	0.310565	0	0.310565
		2.0247	0.309654	0	0.309654
		2.02591	0.308743	0	0.308743
		2.02695	0.307832	0	0.307832
		2.02726	0.306922	0	0.306922
		2.02775	0.306011	0	0.306011
		2.03012	0.3051	0	0.3051
		2.03218	0.304189	0	0.304189
		2.03345	0.303279	0	0.303279
		2.03502	0.302368	0	0.302368
		2.03598	0.301457	0	0.301457
		2.03721	0.300546	0	0.300546
		2.03805	0.299636	0	0.299636
		2.03874	0.298725	0	0.298725
		2.04033	0.297814	0	0.297814
		2.04185	0.296903	0	0.296903
		2.0435	0.295993	0	0.295993
		2.04509	0.295082	0	0.295082
		2.0457	0.294171	0	0.294171
		2.04631	0.29326	0	0.29326
		2.04684	0.29235	0	0.29235
		2.04701	0.291439	0	0.291439
		2.04763	0.290528	0	0.290528
		2.04869	0.289617	0	0.289617
		2.05015	0.288707	0	0.288707
		2.05137	0.287796	0	0.287796
		2.05214	0.286885	0	0.286885
		2.05444	0.285974	0	0.285974
		2.05648	0.285064	0	0.285064
		2.0571	0.284153	0	0.284153
		2.05842	0.283242	0	0.283242
		2.06115	0.282332	0	0.282332
		2.06286	0.281421	0	0.281421
		2.0633	0.28051	0	0.28051
		2.06474	0.279599	0	0.279599
		2.06581	0.278689	0	0.278689
		2.06608	0.277778	0	0.277778
		2.06692	0.276867	0	0.276867
		2.06801	0.275956	0	0.275956
		2.06969	0.275046	0	0.275046
		2.07143	0.274135	0	0.274135
		2.07276	0.273224	0	0.273224
		2.07533	0.272313	0	0.272313
		2.07765	0.271403	0	0.271403
		2.07846	0.270492	0	0.270492
		2.0794	0.269581	0	0.269581
		2.08032	0.26867	0	0.26867
		2.08126	0.26776	0	0.26776
		2.08454	0.266849	0	0.266849
		2.08874	0.265938	0	0.265938
		2.09086	0.265027	0	0.265027
		2.09199	0.264117	0	0.264117
		2.09395	0.263206	0	0.263206
		2.09548	0.262295	0	0.262295
		2.09587	0.261384	0	0.261384
		2.0986	0.260474	0	0.260474
		2.10194	0.259563	0	0.259563
		2.1029	0.258652	0	0.258652
		2.10376	0.257741	0	0.257741
		2.10638	0.256831	0	0.256831
		2.10891	0.25592	0	0.25592
		2.10946	0.255009	0	0.255009
		2.10974	0.254098	0	0.254098
		2.11094	0.253188	0	0.253188
		2.11203	0.252277	0	0.252277
		2.11383	0.251366	0	0.251366
		2.11568	0.250455	0	0.250455
		2.11678	0.249545	0	0.249545
		2.11788	0.248634	0	0.248634
		2.11854	0.247723	0	0.247723
		2.11996	0.246812	0	0.246812
		2.12094	0.245902	0	0.245902
		2.12163	0.244991	0	0.244991
		2.12289	0.24408	0	0.24408
		2.1255	0.243169	0	0.243169
		2.12837	0.242259	0	0.242259
		2.13023	0.241348	0	0.241348
		2.13348	0.240437	0	0.240437
		2.13852	0.239526	0	0.239526
		2.14141	0.238616	0	0.238616
		2.14217	0.237705	0	0.237705
		2.14348	0.236794	0	0.236794
		2.14582	0.235883	0	0.235883
		2.14762	0.234973	0	0.234973
		2.14782	0.234062	0	0.234062
		2.14799	0.233151	0	0.233151
		2.1483	0.23224	0	0.23224
		2.14885	0.23133	0	0.23133
		2.14943	0.230419	0	0.230419
		2.14991	0.229508	0	0.229508
		2.15062	0.228597	0	0.228597
		2.15123	0.227687	0	0.227687
		2.15199	0.226776	0	0.226776
		2.15473	0.225865	0	0.225865
		2.15714	0.224954	0	0.224954
		2.15756	0.224044	0	0.224044
		2.15949	0.223133	0	0.223133
		2.16172	0.222222	0	0.222222
		2.16261	0.221311	0	0.221311
		2.16345	0.220401	0	0.220401
		2.1655	0.21949	0	0.21949
		2.16883	0.218579	0	0.218579
		2.17088	0.217668	0	0.217668
		2.17169	0.216758	0	0.216758
		2.17578	0.215847	0	0.215847
		2.1796	0.214936	0	0.214936
		2.18025	0.214026	0	0.214026
		2.181	0.213115	0	0.213115
		2.18178	0.212204	0	0.212204
		2.18498	0.211293	0	0.211293
		2.18861	0.210383	0	0.210383
		2.1896	0.209472	0	0.209472
		2.18992	0.208561	0	0.208561
		2.19066	0.20765	0	0.20765
		2.19189	0.20674	0	0.20674
		2.19305	0.205829	0	0.205829
		2.19542	0.204918	0	0.204918
		2.19747	0.204007	0	0.204007
		2.19832	0.203097	0	0.203097
		2.20037	0.202186	0	0.202186
		2.20225	0.201275	0	0.201275
		2.20402	0.200364	0	0.200364
		2.20567	0.199454	0	0.199454
		2.20624	0.198543	0	0.198543
		2.20719	0.197632	0	0.197632
		2.20915	0.196721	0	0.196721
		2.21154	0.195811	0	0.195811
		2.21414	0.1949	0	0.1949
		2.21738	0.193989	0	0.193989
		2.21968	0.193078	0	0.193078
		2.22022	0.192168	0	0.192168
		2.22145	0.191257	0	0.191257
		2.22257	0.190346	0	0.190346
		2.22342	0.189435	0	0.189435
		2.22486	0.188525	0	0.188525
		2.2277	0.187614	0	0.187614
		2.2299	0.186703	0	0.186703
		2.23082	0.185792	0	0.185792
		2.23254	0.184882	0	0.184882
		2.23482	0.183971	0	0.183971
		2.23811	0.18306	0	0.18306
		2.24002	0.182149	0	0.182149
		2.24037	0.181239	0	0.181239
		2.24167	0.180328	0	0.180328
		2.24557	0.179417	0	0.179417
		2.24906	0.178506	0	0.178506
		2.24998	0.177596	0	0.177596
		2.25066	0.176685	0	0.176685
		2.25113	0.175774	0	0.175774
		2.25259	0.174863	0	0.174863
		2.25559	0.173953	0	0.173953
		2.26257	0.173042	0	0.173042
		2.26867	0.172131	0	0.172131
		2.26987	0.17122	0	0.17122
		2.2714	0.17031	0	0.17031
		2.27318	0.169399	0	0.169399
		2.27439	0.168488	0	0.168488
		2.27529	0.167577	0	0.167577
		2.27578	0.166667	0	0.166667
		2.27908	0.165756	0	0.165756
		2.28253	0.164845	0	0.164845
		2.28357	0.163934	0	0.163934
		2.2853	0.163024	0	0.163024
		2.28658	0.162113	0	0.162113
		2.28684	0.161202	0	0.161202
		2.288	0.160291	0	0.160291
		2.28931	0.159381	0	0.159381
		2.28951	0.15847	0	0.15847
		2.29082	0.157559	0	0.157559
		2.29379	0.156648	0	0.156648
		2.29699	0.155738	0	0.155738
		2.29947	0.154827	0	0.154827
		2.30296	0.153916	0	0.153916
		2.30636	0.153005	0	0.153005
		2.30807	0.152095	0	0.152095
		2.31238	0.151184	0	0.151184
		2.31645	0.150273	0	0.150273
		2.3187	0.149362	0	0.149362
		2.32105	0.148452	0	0.148452
		2.32612	0.147541	0	0.147541
		2.33135	0.14663	0	0.14663
		2.33256	0.145719	0	0.145719
		2.33637	0.144809	0	0.144809
		2.34032	0.143898	0	0.143898
		2.34231	0.142987	0	0.142987
		2.34406	0.142077	0	0.142077
		2.34496	0.141166	0	0.141166
		2.3464	0.140255	0	0.140255
		2.3479	0.139344	0	0.139344
		2.34898	0.138434	0	0.138434
		2.34993	0.137523	0	0.137523
		2.35247	0.136612	0	0.136612
		2.35638	0.135701	0	0.135701
		2.36049	0.134791	0	0.134791
		2.36399	0.13388	0	0.13388
		2.36651	0.132969	0	0.132969
		2.37027	0.132058	0	0.132058
		2.37297	0.131148	0	0.131148
		2.37401	0.130237	0	0.130237
		2.37731	0.129326	0	0.129326
		2.38144	0.128415	0	0.128415
		2.38349	0.127505	0	0.127505
		2.38485	0.126594	0	0.126594
		2.38785	0.125683	0	0.125683
		2.39246	0.124772	0	0.124772
		2.39578	0.123862	0	0.123862
		2.39878	0.122951	0	0.122951
		2.40118	0.12204	0	0.12204
		2.40256	0.121129	0	0.121129
		2.40405	0.120219	0	0.120219
		2.40458	0.119308	0	0.119308
		2.40536	0.118397	0	0.118397
		2.40671	0.117486	0	0.117486
		2.40863	0.116576	0	0.116576
		2.41009	0.115665	0	0.115665
		2.41259	0.114754	0	0.114754
		2.41921	0.113843	0	0.113843
		2.42393	0.112933	0	0.112933
		2.4245	0.112022	0	0.112022
		2.42533	0.111111	0	0.111111
		2.42976	0.1102	0	0.1102
		2.43439	0.10929	0	0.10929
		2.43571	0.108379	0	0.108379
		2.43671	0.107468	0	0.107468
		2.44358	0.106557	0	0.106557
		2.45142	0.105647	0	0.105647
		2.4542	0.104736	0	0.104736
		2.45675	0.103825	0	0.103825
		2.45834	0.102914	0	0.102914
		2.46113	0.102004	0	0.102004
		2.46419	0.101093	0	0.101093
		2.46643	0.100182	0	0.100182
		2.47108	0.0992714	0	0.0992714
		2.4745	0.0983607	0	0.0983607
		2.47647	0.0974499	0	0.0974499
		2.48192	0.0965392	0	0.0965392
		2.48681	0.0956284	0	0.0956284
		2.4899	0.0947177	0	0.0947177
		2.49222	0.0938069	0	0.0938069
		2.49415	0.0928962	0	0.0928962
		2.50379	0.0919854	0	0.0919854
		2.51201	0.0910747	0	0.0910747
		2.51224	0.0901639	0	0.0901639
		2.51318	0.0892532	0	0.0892532
		2.51554	0.0883424	0	0.0883424
		2.5189	0.0874317	0	0.0874317
		2.52294	0.0865209	0	0.0865209
		2.52958	0.0856102	0	0.0856102
		2.53621	0.0846995	0	0.0846995
		2.54051	0.0837887	0	0.0837887
		2.54271	0.082878	0	0.082878
		2.54879	0.0819672	0	0.0819672
		2.55644	0.0810565	0	0.0810565
		2.5582	0.0801457	0	0.0801457
		2.55909	0.079235	0	0.079235
		2.56058	0.0783242	0	0.0783242
		2.56313	0.0774135	0	0.0774135
		2.5665	0.0765027	0	0.0765027
		2.57573	0.075592	0	0.075592
		2.58356	0.0746812	0	0.0746812
		2.58408	0.0737705	0	0.0737705
		2.58536	0.0728597	0	0.0728597
		2.58626	0.071949	0	0.071949
		2.58728	0.0710383	0	0.0710383
		2.58867	0.0701275	0	0.0701275
		2.58975	0.0692168	0	0.0692168
		2.5933	0.068306	0	0.068306
		2.5987	0.0673953	0	0.0673953
		2.614	0.0664845	0	0.0664845
		2.62853	0.0655738	0	0.0655738
		2.63355	0.064663	0	0.064663
		2.63682	0.0637523	0	0.0637523
		2.64774	0.0628415	0	0.0628415
		2.66025	0.0619308	0	0.0619308
		2.66707	0.06102	0	0.06102
		2.67532	0.0601093	0	0.0601093
		2.67939	0.0591985	0	0.0591985
		2.68115	0.0582878	0	0.0582878
		2.68269	0.057377	0	0.057377
		2.68397	0.0564663	0	0.0564663
		2.68876	0.0555556	0	0.0555556
		2.69425	0.0546448	0	0.0546448
		2.70253	0.0537341	0	0.0537341
		2.71021	0.0528233	0	0.0528233
		2.71189	0.0519126	0	0.0519126
		2.71303	0.0510018	0	0.0510018
		2.71588	0.0500911	0	0.0500911
		2.72127	0.0491803	0	0.0491803
		2.72782	0.0482696	0	0.0482696
		2.73186	0.0473588	0	0.0473588
		2.73528	0.0464481	0	0.0464481
		2.73895	0.0455373	0	0.0455373
		2.74151	0.0446266	0	0.0446266
		2.75008	0.0437158	0	0.0437158
		2.76256	0.0428051	0	0.0428051
		2.77425	0.0418944	0	0.0418944
		2.78145	0.0409836	0	0.0409836
		2.78913	0.0400729	0	0.0400729
		2.80511	0.0391621	0	0.0391621
		2.8171	0.0382514	0	0.0382514
		2.82347	0.0373406	0	0.0373406
		2.84673	0.0364299	0	0.0364299
		2.86687	0.0355191	0	0.0355191
		2.86958	0.0346084	0	0.0346084
		2.87581	0.0336976	0	0.0336976
		2.88846	0.0327869	0	0.0327869
		2.8964	0.0318761	0	0.0318761
		2.89868	0.0309654	0	0.0309654
		2.90685	0.0300546	0	0.0300546
		2.91332	0.0291439	0	0.0291439
		2.9229	0.0282332	0	0.0282332
		2.93202	0.0273224	0	0.0273224
		2.9347	0.0264117	0	0.0264117
		2.95458	0.0255009	0	0.0255009
		2.9736	0.0245902	0	0.0245902
		2.97548	0.0236794	0	0.0236794
		2.98088	0.0227687	0	0.0227687
		2.99605	0.0218579	0	0.0218579
		3.00707	0.0209472	0	0.0209472
		3.01419	0.0200364	0	0.0200364
		3.02584	0.0191257	0	0.0191257
		3.04573	0.0182149	0	0.0182149
		3.06504	0.0173042	0	0.0173042
		3.10837	0.0163934	0	0.0163934
		3.15482	0.0154827	0	0.0154827
		3.16721	0.0145719	0	0.0145719
		3.18878	0.0136612	0	0.0136612
		3.22246	0.0127505	0	0.0127505
		3.24164	0.0118397	0	0.0118397
		3.24813	0.010929	0	0.010929
		3.25856	0.0100182	0	0.0100182
		3.26729	0.00910747	0	0.00910747
		3.27017	0.00819672	0	0.00819672
		3.27323	0.00728597	0	0.00728597
		3.29233	0.00637523	0	0.00637523
		3.31849	0.00546448	0	0.00546448
		3.33241	0.00455373	0	0.00455373
		3.33732	0.00364299	0	0.00364299
		3.34011	0.00273224	0	0.00273224
		3.44814	0.00182149	0	0.00182149
		3.64814	0.000910747	0	0.000910747
		4.74273	0	0	0
		a. 最小分界值为最小实测检验值减 1，最大分界值为最大实测检验值加 1。所有其他分界值均为两个连续的有序实测检验值的平均值。
					0.724938
