# Supplementary material for: Prognostic and immune infiltrative biomarkers of CENPO in pan–cancer and its relationship with lung adenocarcinoma cell proliferation and metastasis
Source: BMC Cancer. 2023 Aug 9;23:735. doi: 10.1186/s12885-023-11233-2 (PMC10410993; doi:10.1186/s12885-023-11233-2)
Supplement: Supplementary file 17 — Additional file 17. [file 12885_2023_11233_MOESM17_ESM.zip › pan-cenpo-roc/CESC.xlsx]

## Sheet: Sheet1
ID	CENPO	Type	CancerType
TCGA-DS-A7WI-01	1.79638	2	CESC
TCGA-EX-A449-01	2.51827	2	CESC
TCGA-VS-A958-01	2.3706	2	CESC
TCGA-MY-A5BE-01	1.96461	2	CESC
TCGA-C5-A905-01	2.32953	2	CESC
TCGA-Q1-A73Q-01	2.872	2	CESC
TCGA-BI-A0VR-01	1.86779	2	CESC
TCGA-EK-A2PK-01	2.00343	2	CESC
TCGA-FU-A3WB-01	3.26222	2	CESC
TCGA-MA-AA41-01	3.31677	2	CESC
TCGA-IR-A3LK-01	2.66568	2	CESC
TCGA-VS-A952-01	3.37776	2	CESC
TCGA-C5-A8YT-01	2.41581	2	CESC
TCGA-EA-A5ZD-01	1.99432	2	CESC
TCGA-C5-A1MI-01	2.83985	2	CESC
TCGA-EK-A2RO-01	1.832	2	CESC
TCGA-FU-A3YQ-01	2.37917	2	CESC
TCGA-C5-A7CL-01	2.07788	2	CESC
TCGA-VS-A9UB-01	3.40035	2	CESC
TCGA-C5-A1BM-01	1.45681	2	CESC
TCGA-C5-A2LY-01	2.36688	2	CESC
TCGA-EA-A50E-01	2.33444	2	CESC
TCGA-ZJ-AAXU-01	2.40703	2	CESC
TCGA-HM-A6W2-01	2.17093	2	CESC
TCGA-C5-A1MQ-01	1.94924	2	CESC
TCGA-C5-A1BE-01	2.1825	2	CESC
TCGA-C5-A1MN-01	2.67535	2	CESC
TCGA-VS-A9U7-01	2.73895	2	CESC
TCGA-ZJ-AB0I-01	2.83449	2	CESC
TCGA-LP-A4AX-01	2.95551	2	CESC
TCGA-JW-A5VH-01	2.62234	2	CESC
TCGA-C5-A902-01	1.95455	2	CESC
TCGA-FU-A23L-01	2.28859	2	CESC
TCGA-FU-A3NI-01	1.87749	2	CESC
TCGA-VS-A9UT-01	2.49621	2	CESC
TCGA-C5-A8YR-01	2.75376	2	CESC
TCGA-VS-A94X-01	2.85307	2	CESC
TCGA-VS-A8EK-01	2.51966	2	CESC
TCGA-FU-A3HZ-01	2.65404	2	CESC
TCGA-ZJ-AAXT-01	2.90651	2	CESC
TCGA-C5-A2LT-01	1.9643	2	CESC
TCGA-WL-A834-01	2.37018	2	CESC
TCGA-FU-A40J-01	2.13963	2	CESC
TCGA-MU-A5YI-01	1.53417	2	CESC
TCGA-MA-AA3W-01	2.18621	2	CESC
TCGA-EK-A2PG-01	2.07741	2	CESC
TCGA-UC-A7PG-06	1.87464	2	CESC
TCGA-EA-A5ZE-01	1.93093	2	CESC
TCGA-4J-AA1J-01	2.17322	2	CESC
TCGA-C5-A7CH-01	2.32112	2	CESC
TCGA-C5-A8XH-01	2.99498	2	CESC
TCGA-JW-A69B-01	2.24736	2	CESC
TCGA-ZX-AA5X-01	1.97077	2	CESC
TCGA-VS-A9V0-01	2.54496	2	CESC
TCGA-EA-A97N-01	1.96085	2	CESC
TCGA-Q1-A73S-01	2.59507	2	CESC
TCGA-ZJ-AAXA-01	2.16518	2	CESC
TCGA-DS-A0VL-01	2.42878	2	CESC
TCGA-C5-A1BN-01	2.97573	2	CESC
TCGA-EK-A2IR-01	2.68413	2	CESC
TCGA-C5-A2M1-01	2.68371	2	CESC
TCGA-C5-A7CJ-01	2.06234	2	CESC
TCGA-EA-A1QT-01	2.86258	2	CESC
TCGA-VS-A957-01	2.66887	2	CESC
TCGA-JW-A5VK-01	2.09777	2	CESC
TCGA-EK-A2R7-01	1.82192	2	CESC
TCGA-EA-A4BA-01	2.16532	2	CESC
TCGA-EA-A411-01	2.57695	2	CESC
TCGA-HM-A6W2-06	3.08283	2	CESC
TCGA-C5-A7UE-01	2.46774	2	CESC
TCGA-JW-A5VI-01	2.89165	2	CESC
TCGA-VS-A9UD-01	2.959	2	CESC
TCGA-DS-A0VN-01	2.03381	2	CESC
TCGA-HM-A3JK-01	1.78191	2	CESC
TCGA-LP-A5U3-01	2.45184	2	CESC
TCGA-DG-A2KH-01	2.59931	2	CESC
TCGA-C5-A2LS-01	2.44767	2	CESC
TCGA-IR-A3LH-01	1.96179	2	CESC
TCGA-Q1-A5R3-01	2.48296	2	CESC
TCGA-MA-AA3X-01	1.91794	2	CESC
TCGA-VS-A954-01	1.73274	2	CESC
TCGA-EA-A3HS-01	2.24013	2	CESC
TCGA-EA-A3HR-01	2.52716	2	CESC
TCGA-ZJ-AB0H-01	2.69235	2	CESC
TCGA-JX-A3Q0-01	2.00982	2	CESC
TCGA-DS-A3LQ-01	1.82247	2	CESC
TCGA-EK-A2R8-01	2.3284	2	CESC
TCGA-FU-A3TX-01	2.59403	2	CESC
TCGA-EA-A556-01	2.14658	2	CESC
TCGA-VS-A9UO-01	2.8772	2	CESC
TCGA-EX-A3L1-01	2.27552	2	CESC
TCGA-C5-A7CM-01	2.06535	2	CESC
TCGA-ZJ-AAXF-01	2.03216	2	CESC
TCGA-2W-A8YY-01	2.54003	2	CESC
TCGA-VS-A9UR-01	2.54928	2	CESC
TCGA-C5-A7X3-01	2.51148	2	CESC
TCGA-HM-A4S6-01	2.28169	2	CESC
TCGA-FU-A770-01	2.46101	2	CESC
TCGA-VS-A9UC-01	2.99992	2	CESC
TCGA-DS-A1OC-01	2.37168	2	CESC
TCGA-EX-A69M-01	1.94654	2	CESC
TCGA-C5-A1MK-01	2.11995	2	CESC
TCGA-JW-A5VJ-01	2.6703	2	CESC
TCGA-EX-A1H6-01	1.76894	2	CESC
TCGA-EA-A3Y4-01	1.56642	2	CESC
TCGA-JW-A5VL-01	3.06828	2	CESC
TCGA-EA-A1QS-01	1.81648	2	CESC
TCGA-EK-A2PM-01	1.70411	2	CESC
TCGA-JX-A3PZ-01	1.74724	2	CESC
TCGA-DG-A2KK-01	2.59999	2	CESC
TCGA-VS-A8QM-01	1.85075	2	CESC
TCGA-C5-A7CO-01	2.08109	2	CESC
TCGA-VS-A9UH-01	2.04259	2	CESC
TCGA-EA-A439-01	2.62999	2	CESC
TCGA-EK-A3GJ-01	3.13771	2	CESC
TCGA-EA-A3HQ-01	2.24558	2	CESC
TCGA-EA-A6QX-01	2.41562	2	CESC
TCGA-C5-A7UI-01	2.04506	2	CESC
TCGA-ZJ-AAXD-01	2.09249	2	CESC
TCGA-LP-A4AV-01	1.49888	2	CESC
TCGA-VS-A950-01	2.951	2	CESC
TCGA-C5-A3HD-01	2.66365	2	CESC
TCGA-DS-A5RQ-01	1.85026	2	CESC
TCGA-VS-A9UP-01	2.98485	2	CESC
TCGA-C5-A7CG-01	2.32901	2	CESC
TCGA-MY-A5BD-01	2.57483	2	CESC
TCGA-C5-A1M6-01	2.82232	2	CESC
TCGA-VS-A8QF-01	2.25731	2	CESC
TCGA-EK-A2RE-01	2.0189	2	CESC
TCGA-UC-A7PG-01	1.56385	2	CESC
TCGA-VS-AA62-01	2.3364	2	CESC
TCGA-C5-A2M2-01	3.06068	2	CESC
TCGA-MA-AA3Y-01	2.48359	2	CESC
TCGA-MY-A913-01	2.94201	2	CESC
TCGA-C5-A7CK-01	2.69643	2	CESC
TCGA-UC-A7PI-01	2.27803	2	CESC
TCGA-C5-A7X5-01	2.46032	2	CESC
TCGA-DG-A2KJ-01	1.8125	2	CESC
TCGA-VS-A9V3-01	2.91262	2	CESC
TCGA-DS-A7WF-01	2.4471	2	CESC
TCGA-C5-A8XK-01	2.9512	2	CESC
TCGA-EA-A5FO-01	2.4465	2	CESC
TCGA-VS-A9UZ-01	2.34267	2	CESC
TCGA-EK-A2IP-01	1.92698	2	CESC
TCGA-VS-A94W-01	2.50814	2	CESC
TCGA-DS-A1OB-01	2.2345	2	CESC
TCGA-EA-A410-01	2.65051	2	CESC
TCGA-EX-A8YF-01	1.98706	2	CESC
TCGA-EK-A2H0-01	2.18141	2	CESC
TCGA-VS-A9UV-01	3.03029	2	CESC
TCGA-LP-A7HU-01	3.16137	2	CESC
TCGA-VS-A8EI-01	2.36654	2	CESC
TCGA-BI-A0VS-01	2.41061	2	CESC
TCGA-DS-A0VM-01	2.49626	2	CESC
TCGA-IR-A3LB-01	1.56916	2	CESC
TCGA-VS-A8EC-01	2.90716	2	CESC
TCGA-VS-A9V2-01	2.59576	2	CESC
TCGA-EK-A3GN-01	2.3419	2	CESC
TCGA-IR-A3LA-01	2.44731	2	CESC
TCGA-C5-A7X8-01	2.22549	2	CESC
TCGA-EK-A2RL-01	2.65982	2	CESC
TCGA-C5-A0TN-01	2.39941	2	CESC
TCGA-FU-A57G-01	1.61777	2	CESC
TCGA-EK-A2PI-01	2.39239	2	CESC
TCGA-Q1-A73P-01	2.12803	2	CESC
TCGA-C5-A1MP-01	1.83091	2	CESC
TCGA-VS-A8EL-01	2.42137	2	CESC
TCGA-C5-A1BQ-01	2.14215	2	CESC
TCGA-ZJ-AAXI-01	1.39625	2	CESC
TCGA-FU-A23K-01	2.11717	2	CESC
TCGA-Q1-A6DT-01	2.59923	2	CESC
TCGA-EK-A2H1-01	2.52625	2	CESC
TCGA-C5-A1M5-01	2.16108	2	CESC
TCGA-EA-A44S-01	2.47104	2	CESC
TCGA-EA-A78R-01	2.04373	2	CESC
TCGA-C5-A7XC-01	2.73209	2	CESC
TCGA-VS-A9V4-01	2.23909	2	CESC
TCGA-EK-A2RA-01	2.42785	2	CESC
TCGA-EX-A1H5-01	2.41451	2	CESC
TCGA-VS-A953-01	2.31065	2	CESC
TCGA-MA-AA3Z-01	2.701	2	CESC
TCGA-VS-A959-01	2.57454	2	CESC
TCGA-FU-A3EO-01	1.68986	2	CESC
TCGA-BI-A20A-01	2.37804	2	CESC
TCGA-DS-A1OD-01	2.1612	2	CESC
TCGA-C5-A1M9-01	2.98997	2	CESC
TCGA-MY-A5BF-11	0.67118	1	CESC
TCGA-Q1-A6DW-01	2.50958	2	CESC
TCGA-C5-A3HF-01	2.02017	2	CESC
TCGA-VS-A8Q9-01	2.7435	2	CESC
TCGA-Q1-A5R2-01	2.35926	2	CESC
TCGA-VS-A8Q8-01	1.49593	2	CESC
TCGA-C5-A1BJ-01	2.33925	2	CESC
TCGA-Q1-A6DV-01	2.56157	2	CESC
TCGA-EK-A3GK-01	2.37655	2	CESC
TCGA-IR-A3LF-01	2.45583	2	CESC
TCGA-C5-A1M7-01	1.65125	2	CESC
TCGA-EK-A2PL-01	1.71833	2	CESC
TCGA-LP-A4AU-01	2.23084	2	CESC
TCGA-ZJ-AAXJ-01	1.59079	2	CESC
TCGA-VS-A94Z-01	2.9084	2	CESC
TCGA-EK-A2GZ-01	2.40207	2	CESC
TCGA-JW-A852-01	2.22603	2	CESC
TCGA-VS-A9V5-01	3.24061	2	CESC
TCGA-ZJ-AAXB-01	2.85375	2	CESC
TCGA-EK-A2R9-01	2.14139	2	CESC
TCGA-C5-A3HE-01	1.92899	2	CESC
TCGA-ZJ-A8QR-01	2.59165	2	CESC
TCGA-EK-A2RC-01	2.10014	2	CESC
TCGA-C5-A1ML-01	2.24422	2	CESC
TCGA-FU-A5XV-01	1.57732	2	CESC
TCGA-EA-A43B-01	2.77976	2	CESC
TCGA-MA-AA42-01	1.74044	2	CESC
TCGA-VS-A9UJ-01	2.49075	2	CESC
TCGA-VS-A9V1-01	2.58635	2	CESC
TCGA-JW-AAVH-01	1.95132	2	CESC
TCGA-VS-A8EJ-01	2.00782	2	CESC
TCGA-Q1-A73O-01	2.02061	2	CESC
TCGA-FU-A2QG-01	2.9453	2	CESC
TCGA-DS-A1O9-01	2.08593	2	CESC
TCGA-VS-A8QA-01	2.96674	2	CESC
TCGA-C5-A1MH-01	2.22285	2	CESC
TCGA-XS-A8TJ-01	1.68919	2	CESC
TCGA-C5-A1ME-01	2.02364	2	CESC
TCGA-C5-A2LZ-01	2.41418	2	CESC
TCGA-HM-A3JJ-11	0.684193	1	CESC
TCGA-GH-A9DA-01	2.55262	2	CESC
TCGA-VS-A8QH-01	2.39151	2	CESC
TCGA-VS-A9U6-01	2.5981	2	CESC
TCGA-C5-A8YQ-01	2.35478	2	CESC
TCGA-DS-A1OA-01	2.70494	2	CESC
TCGA-HG-A2PA-01	2.35335	2	CESC
TCGA-EA-A3QD-01	2.09972	2	CESC
TCGA-C5-A7UC-01	2.50582	2	CESC
TCGA-MA-AA43-01	2.02494	2	CESC
TCGA-Q1-A73R-01	3.22043	2	CESC
TCGA-PN-A8MA-01	2.19612	2	CESC
TCGA-C5-A2LV-01	2.61655	2	CESC
TCGA-VS-A9UQ-01	2.62962	2	CESC
TCGA-MY-A5BF-01	2.03064	2	CESC
TCGA-JX-A3Q8-01	1.89537	2	CESC
TCGA-VS-A9UM-01	2.1423	2	CESC
TCGA-VS-A8EH-01	1.83198	2	CESC
TCGA-LP-A4AW-01	2.1173	2	CESC
TCGA-C5-A1MJ-01	2.74278	2	CESC
TCGA-UC-A7PD-01	3.09764	2	CESC
TCGA-EK-A2RK-01	1.9286	2	CESC
TCGA-Q1-A5R1-01	2.73632	2	CESC
TCGA-VS-A9U5-01	2.46808	2	CESC
TCGA-EA-A3QE-01	2.09601	2	CESC
TCGA-EK-A3GM-01	2.04674	2	CESC
TCGA-EA-A3HT-01	2.09734	2	CESC
TCGA-IR-A3L7-01	2.40593	2	CESC
TCGA-C5-A2LX-01	2.14777	2	CESC
TCGA-MU-A51Y-01	2.00974	2	CESC
TCGA-JX-A5QV-01	1.86217	2	CESC
TCGA-FU-A3HY-01	2.49704	2	CESC
TCGA-MU-A8JM-01	2.62778	2	CESC
TCGA-RA-A741-01	1.83175	2	CESC
TCGA-C5-A1BF-01	1.9692	2	CESC
TCGA-C5-A3HL-01	2.3504	2	CESC
TCGA-EK-A2RN-01	1.0475	2	CESC
TCGA-C5-A901-01	1.99488	2	CESC
TCGA-VS-A9UI-01	2.31716	2	CESC
TCGA-VS-A9UY-01	2.48839	2	CESC
TCGA-C5-A1MF-01	1.35948	2	CESC
TCGA-VS-A9UL-01	3.6463	2	CESC
TCGA-ZJ-AAXN-01	1.95933	2	CESC
TCGA-ZJ-A8QQ-01	2.44473	2	CESC
TCGA-C5-A8XI-01	1.87215	2	CESC
TCGA-C5-A8XJ-01	2.31397	2	CESC
TCGA-EA-A5ZF-01	2.47814	2	CESC
TCGA-IR-A3LC-01	2.97162	2	CESC
TCGA-C5-A1BK-01	1.74889	2	CESC
TCGA-DR-A0ZM-01	0.951359	2	CESC
TCGA-EK-A2RB-01	2.34617	2	CESC
TCGA-VS-A8EB-01	2.68625	2	CESC
TCGA-VS-A94Y-01	2.53858	2	CESC
TCGA-ZJ-AAX8-01	2.09665	2	CESC
TCGA-VS-A8QC-01	2.32282	2	CESC
TCGA-C5-A907-01	2.58918	2	CESC
TCGA-EK-A2RM-01	2.43603	2	CESC
TCGA-VS-A9UU-01	1.81142	2	CESC
TCGA-C5-A7UH-01	3.02823	2	CESC
TCGA-C5-A1M8-01	2.55447	2	CESC
TCGA-DS-A7WH-01	3.21495	2	CESC
TCGA-IR-A3LI-01	1.37091	2	CESC
TCGA-DR-A0ZL-01	2.45479	2	CESC
TCGA-DS-A0VK-01	1.89358	2	CESC
TCGA-IR-A3LL-01	1.64294	2	CESC
TCGA-HM-A3JJ-01	2.34638	2	CESC
TCGA-EK-A2RJ-01	2.52165	2	CESC
TCGA-FU-A3TQ-01	2.14491	2	CESC
TCGA-DG-A2KL-01	1.87368	2	CESC
TCGA-C5-A8ZZ-01	2.3638	2	CESC
TCGA-EA-A5O9-01	2.54262	2	CESC
TCGA-LP-A5U2-01	2.18783	2	CESC
TCGA-JW-A5VG-01	3.08537	2	CESC
TCGA-ZJ-AAX4-01	2.64724	2	CESC
TCGA-EA-A3HU-01	2.7293	2	CESC
TCGA-R2-A69V-01	1.40559	2	CESC
TCGA-FU-A3EO-11	0.544154	1	CESC
TCGA-DG-A2KM-01	1.82385	2	CESC
TCGA-EX-A69L-01	2.24653	2	CESC
TCGA-ZJ-A8QO-01	3.37294	2	CESC
TCGA-C5-A1BL-01	2.36877	2	CESC
TCGA-C5-A1BI-01	2.31965	2	CESC
TCGA-UC-A7PF-01	2.33111	2	CESC
TCGA-VS-A8EG-01	2.53687	2	CESC
