# Supplementary material for: Prognostic and immune infiltrative biomarkers of CENPO in pan–cancer and its relationship with lung adenocarcinoma cell proliferation and metastasis
Source: BMC Cancer. 2023 Aug 9;23:735. doi: 10.1186/s12885-023-11233-2 (PMC10410993; doi:10.1186/s12885-023-11233-2)
Supplement: Supplementary file 17 — Additional file 17. [file 12885_2023_11233_MOESM17_ESM.zip › pan-cenpo-roc/CHOL.xlsx]

## Sheet: Sheet1
ID	CENPO	Type	CancerType
TCGA-ZD-A8I3-01	2.03338	2	CHOL
TCGA-W5-AA2U-11	0.185909	1	CHOL
TCGA-W5-AA30-01	2.07338	2	CHOL
TCGA-W5-AA38-01	1.59366	2	CHOL
TCGA-W5-AA30-11	0.240705	1	CHOL
TCGA-YR-A95A-01	1.48035	2	CHOL
TCGA-W5-AA36-01	2.30688	2	CHOL
TCGA-W5-AA2U-01	2.37131	2	CHOL
TCGA-ZH-A8Y2-01	1.66808	2	CHOL
TCGA-3X-AAVB-01	1.16454	2	CHOL
TCGA-W5-AA2Q-01	1.26319	2	CHOL
TCGA-W5-AA2Z-01	1.24196	2	CHOL
TCGA-3X-AAVA-01	1.72556	2	CHOL
TCGA-W5-AA34-11	0.328029	1	CHOL
TCGA-ZH-A8Y6-01	1.28513	2	CHOL
TCGA-ZH-A8Y1-01	1.43085	2	CHOL
TCGA-ZU-A8S4-01	2.47173	2	CHOL
TCGA-W5-AA2R-01	1.46184	2	CHOL
TCGA-W5-AA2H-01	1.37038	2	CHOL
TCGA-W5-AA2R-11	0.223558	1	CHOL
TCGA-W5-AA2I-11	0.193862	1	CHOL
TCGA-W5-AA39-01	1.30716	2	CHOL
TCGA-W5-AA2O-01	1.65161	2	CHOL
TCGA-3X-AAVC-01	1.46922	2	CHOL
TCGA-3X-AAVE-01	2.10028	2	CHOL
TCGA-W5-AA2X-01	2.03595	2	CHOL
TCGA-ZH-A8Y5-01	0.663596	2	CHOL
TCGA-W5-AA33-01	1.5863	2	CHOL
TCGA-ZH-A8Y8-01	1.13628	2	CHOL
TCGA-WD-A7RX-01	1.18273	2	CHOL
TCGA-W5-AA34-01	1.59463	2	CHOL
TCGA-W6-AA0S-01	1.31536	2	CHOL
TCGA-4G-AAZO-01	1.08639	2	CHOL
TCGA-W5-AA31-01	1.59378	2	CHOL
TCGA-W5-AA2W-01	1.64174	2	CHOL
TCGA-W5-AA2Q-11	0.499782	1	CHOL
TCGA-W5-AA31-11	0.250368	1	CHOL
TCGA-ZH-A8Y4-01	1.61445	2	CHOL
TCGA-W5-AA2T-01	1.99603	2	CHOL
TCGA-W5-AA2X-11	0.34474	1	CHOL
TCGA-4G-AAZT-01	1.18493	2	CHOL
TCGA-3X-AAV9-01	1.25287	2	CHOL
TCGA-ZU-A8S4-11	0.279194	1	CHOL
TCGA-W5-AA2I-01	1.72921	2	CHOL
TCGA-W5-AA2G-01	1.73933	2	CHOL
