# Supplementary material for: Prognostic and immune infiltrative biomarkers of CENPO in pan–cancer and its relationship with lung adenocarcinoma cell proliferation and metastasis
Source: BMC Cancer. 2023 Aug 9;23:735. doi: 10.1186/s12885-023-11233-2 (PMC10410993; doi:10.1186/s12885-023-11233-2)
Supplement: Supplementary file 17 — Additional file 17. [file 12885_2023_11233_MOESM17_ESM.zip › pan-cenpo-roc/DLBC.xlsx]

## Sheet: Sheet1
ID	CENPO	Type	CancerType
TCGA-RQ-A6JB-01	2.3103	2	DLBC
TCGA-FF-8046-01	1.37973	2	DLBC
TCGA-FF-A7CW-01	2.5874	2	DLBC
TCGA-RQ-A68N-01	2.53228	2	DLBC
TCGA-FM-8000-01	1.58216	2	DLBC
TCGA-GR-7351-01	1.82642	2	DLBC
TCGA-FA-A4XK-01	2.47178	2	DLBC
TCGA-GS-A9TT-01	3.13067	2	DLBC
TCGA-FF-8062-01	2.14795	2	DLBC
TCGA-G8-6326-01	1.58845	2	DLBC
TCGA-GS-A9TX-01	2.23838	2	DLBC
TCGA-GS-A9U3-01	2.00798	2	DLBC
TCGA-GS-A9TV-01	2.08076	2	DLBC
TCGA-FF-A7CR-01	2.57481	2	DLBC
TCGA-GS-A9U4-01	2.30118	2	DLBC
TCGA-GS-A9TZ-01	1.87184	2	DLBC
TCGA-GR-7353-01	2.14299	2	DLBC
TCGA-GS-A9TQ-01	2.48009	2	DLBC
TCGA-GR-A4D9-01	3.17203	2	DLBC
TCGA-FF-8043-01	1.16225	2	DLBC
TCGA-FF-8041-01	2.22711	2	DLBC
TCGA-GR-A4D5-01	2.40214	2	DLBC
TCGA-G8-6907-01	0.937648	2	DLBC
TCGA-FA-A82F-01	1.91795	2	DLBC
TCGA-FF-A7CQ-01	2.87947	2	DLBC
TCGA-VB-A8QN-01	2.14946	2	DLBC
TCGA-G8-6324-01	1.23294	2	DLBC
TCGA-G8-6914-01	2.16903	2	DLBC
TCGA-G8-6325-01	1.65405	2	DLBC
TCGA-FA-8693-01	1.85141	2	DLBC
TCGA-GS-A9TY-01	2.23055	2	DLBC
TCGA-G8-6906-01	1.72983	2	DLBC
TCGA-FA-A86F-01	2.59687	2	DLBC
TCGA-FA-A4BB-01	1.54506	2	DLBC
TCGA-RQ-AAAT-01	1.52006	2	DLBC
TCGA-FA-A7Q1-01	1.92549	2	DLBC
TCGA-GR-A4D6-01	1.9113	2	DLBC
TCGA-G8-6909-01	2.06604	2	DLBC
TCGA-FF-A7CX-01	2.6753	2	DLBC
TCGA-GS-A9TW-01	2.40265	2	DLBC
TCGA-FA-A6HO-01	1.9614	2	DLBC
TCGA-GR-A4D4-01	2.98992	2	DLBC
TCGA-GS-A9TU-01	2.39633	2	DLBC
TCGA-FA-A6HN-01	1.84157	2	DLBC
TCGA-FF-8042-01	2.24503	2	DLBC
TCGA-FF-8061-01	2.56969	2	DLBC
TCGA-FF-8047-01	2.36655	2	DLBC
TCGA-FA-A7DS-01	2.77462	2	DLBC
