# Supplementary material for: Prognostic and immune infiltrative biomarkers of CENPO in pan–cancer and its relationship with lung adenocarcinoma cell proliferation and metastasis
Source: BMC Cancer. 2023 Aug 9;23:735. doi: 10.1186/s12885-023-11233-2 (PMC10410993; doi:10.1186/s12885-023-11233-2)
Supplement: Supplementary file 17 — Additional file 17. [file 12885_2023_11233_MOESM17_ESM.zip › pan-cenpo-roc/geneExp.txt]

ID	CENPO	Type	CancerType
TCGA-OR-A5JP-01	2.264602	Tumor	ACC
TCGA-OR-A5JG-01	1.745378	Tumor	ACC
TCGA-OR-A5LG-01	0.8210613	Tumor	ACC
TCGA-OR-A5JR-01	1.663755	Tumor	ACC
TCGA-OR-A5KU-01	0.926304998	Tumor	ACC
TCGA-OR-A5LS-01	1.210126208	Tumor	ACC
TCGA-OR-A5L9-01	0.369355056	Tumor	ACC
TCGA-OR-A5JQ-01	1.685542736	Tumor	ACC
TCGA-OR-A5K4-01	1.920446045	Tumor	ACC
TCGA-OR-A5JL-01	1.427699162	Tumor	ACC
TCGA-OR-A5LC-01	2.376055685	Tumor	ACC
TCGA-OR-A5K2-01	1.961450764	Tumor	ACC
TCGA-P6-A5OG-01	2.448176284	Tumor	ACC
TCGA-OR-A5JW-01	1.370816	Tumor	ACC
TCGA-OR-A5KO-01	1.992674884	Tumor	ACC
TCGA-OR-A5J8-01	2.430425	Tumor	ACC
TCGA-PA-A5YG-01	0.8172395	Tumor	ACC
TCGA-OR-A5KV-01	1.240291	Tumor	ACC
TCGA-OR-A5L4-01	0.946361985	Tumor	ACC
TCGA-OR-A5KX-01	1.558758	Tumor	ACC
TCGA-OR-A5L8-01	0.851927106	Tumor	ACC
TCGA-OR-A5JO-01	1.179922844	Tumor	ACC
TCGA-OR-A5JA-01	1.875598	Tumor	ACC
TCGA-OR-A5LO-01	1.161389	Tumor	ACC
TCGA-OR-A5JM-01	2.983562	Tumor	ACC
TCGA-OR-A5JV-01	0.658002449	Tumor	ACC
TCGA-OR-A5JB-01	1.680542	Tumor	ACC
TCGA-OR-A5LA-01	0.6888465	Tumor	ACC
TCGA-OR-A5JE-01	2.1834232	Tumor	ACC
TCGA-OR-A5JZ-01	1.312959	Tumor	ACC
TCGA-OR-A5KT-01	1.220939979	Tumor	ACC
TCGA-OR-A5KZ-01	2.774689115	Tumor	ACC
TCGA-OR-A5LJ-01	1.066628	Tumor	ACC
TCGA-OR-A5LB-01	1.566238497	Tumor	ACC
TCGA-OR-A5LT-01	1.022019619	Tumor	ACC
TCGA-OR-A5LD-01	1.8189389	Tumor	ACC
TCGA-OR-A5J2-01	1.007762104	Tumor	ACC
TCGA-PK-A5HB-01	1.640969	Tumor	ACC
TCGA-OR-A5JS-01	2.159188	Tumor	ACC
TCGA-OR-A5K6-01	1.550071	Tumor	ACC
TCGA-OR-A5JY-01	2.346720999	Tumor	ACC
TCGA-OR-A5JT-01	1.620355	Tumor	ACC
TCGA-PK-A5H8-01	1.232681359	Tumor	ACC
TCGA-OR-A5JX-01	0.6010217	Tumor	ACC
TCGA-OR-A5LK-01	0.758667241	Tumor	ACC
TCGA-P6-A5OF-01	1.325346139	Tumor	ACC
TCGA-OR-A5JI-01	1.112979	Tumor	ACC
TCGA-OR-A5K5-01	1.665481	Tumor	ACC
TCGA-OR-A5JC-01	1.067103867	Tumor	ACC
TCGA-OR-A5KW-01	1.2072139	Tumor	ACC
TCGA-OR-A5JJ-01	1.721795857	Tumor	ACC
TCGA-OR-A5JD-01	1.070997922	Tumor	ACC
TCGA-OR-A5LM-01	0.8198761	Tumor	ACC
TCGA-PK-A5HA-01	1.037208	Tumor	ACC
TCGA-OR-A5JF-01	1.338778	Tumor	ACC
TCGA-OR-A5LH-01	1.190036	Tumor	ACC
TCGA-OR-A5K1-01	1.441451591	Tumor	ACC
TCGA-OR-A5LN-01	0.81455054	Tumor	ACC
TCGA-OR-A5LE-01	2.043345847	Tumor	ACC
TCGA-OR-A5L3-01	0.522422384	Tumor	ACC
TCGA-OU-A5PI-01	1.136790328	Tumor	ACC
TCGA-OR-A5K8-01	1.179703326	Tumor	ACC
TCGA-OR-A5K0-01	2.001692	Tumor	ACC
TCGA-OR-A5KY-01	2.400052272	Tumor	ACC
TCGA-OR-A5J9-01	1.773807768	Tumor	ACC
TCGA-OR-A5J1-01	1.322743	Tumor	ACC
TCGA-OR-A5J5-01	1.043113	Tumor	ACC
TCGA-OR-A5L6-01	1.188572315	Tumor	ACC
TCGA-OR-A5LP-01	0.9893816	Tumor	ACC
TCGA-OR-A5K9-01	1.949683627	Tumor	ACC
TCGA-OR-A5J7-01	2.719098506	Tumor	ACC
TCGA-PK-A5H9-01	1.558555	Tumor	ACC
TCGA-OR-A5LR-01	0.99284261	Tumor	ACC
TCGA-OR-A5JK-01	0.876626759	Tumor	ACC
TCGA-OR-A5J6-01	1.794183461	Tumor	ACC
TCGA-OR-A5LL-01	0.5379632	Tumor	ACC
TCGA-OR-A5K3-01	0.863017443	Tumor	ACC
TCGA-OR-A5J3-01	0.920121069	Tumor	ACC
TCGA-OR-A5L5-01	1.0402	Tumor	ACC
TCGA-FD-A3SS-01	2.692710824	Tumor	BLCA
TCGA-FD-A43S-01	1.290352767	Tumor	BLCA
TCGA-UY-A78K-01	2.637420868	Tumor	BLCA
TCGA-DK-A2HX-01	1.226639549	Tumor	BLCA
TCGA-DK-A1A3-01	1.477817049	Tumor	BLCA
TCGA-GC-A6I3-01	1.941037616	Tumor	BLCA
TCGA-XF-AAMJ-01	1.667750793	Tumor	BLCA
TCGA-GC-A6I1-01	2.286063047	Tumor	BLCA
TCGA-ZF-A9RL-01	2.091123866	Tumor	BLCA
TCGA-DK-A3IL-01	1.703877629	Tumor	BLCA
TCGA-E7-A6MF-01	1.451976148	Tumor	BLCA
TCGA-BT-A20R-01	1.589370273	Tumor	BLCA
TCGA-H4-A2HQ-01	1.959940636	Tumor	BLCA
TCGA-GV-A3QH-01	3.020082	Tumor	BLCA
TCGA-4Z-AA82-01	2.622399556	Tumor	BLCA
TCGA-E7-A4XJ-01	1.298424136	Tumor	BLCA
TCGA-XF-A8HE-01	2.520712903	Tumor	BLCA
TCGA-XF-A9T0-01	2.395038348	Tumor	BLCA
TCGA-FD-A5BT-01	1.477648596	Tumor	BLCA
TCGA-FD-A3SN-01	2.150534973	Tumor	BLCA
TCGA-G2-AA3C-01	2.511115842	Tumor	BLCA
TCGA-HQ-A2OE-01	2.863154	Tumor	BLCA
TCGA-BL-A3JM-01	2.803064063	Tumor	BLCA
TCGA-XF-AAN3-01	1.009313	Tumor	BLCA
TCGA-FD-A3SR-01	2.081436779	Tumor	BLCA
TCGA-4Z-AA89-01	1.397817715	Tumor	BLCA
TCGA-G2-A2EO-01	1.623111056	Tumor	BLCA
TCGA-ZF-AA5H-01	2.164563	Tumor	BLCA
TCGA-BT-A20V-01	2.693635457	Tumor	BLCA
TCGA-GC-A3WC-01	1.864816353	Tumor	BLCA
TCGA-GV-A3JV-01	1.759977774	Tumor	BLCA
TCGA-YF-AA3M-01	2.575250728	Tumor	BLCA
TCGA-FD-A3B5-01	1.763175674	Tumor	BLCA
TCGA-BT-A20Q-11	0.38225382	Normal	BLCA
TCGA-CF-A47V-01	1.599666	Tumor	BLCA
TCGA-GU-A42P-01	2.216563163	Tumor	BLCA
TCGA-BT-A20T-01	1.480325577	Tumor	BLCA
TCGA-GC-A3BM-11	0.827398734	Normal	BLCA
TCGA-XF-AAN0-01	1.57357	Tumor	BLCA
TCGA-E7-A7DV-01	2.454812474	Tumor	BLCA
TCGA-GV-A40E-01	2.763942	Tumor	BLCA
TCGA-FJ-A3Z9-01	1.996413998	Tumor	BLCA
TCGA-XF-A9ST-01	3.358284862	Tumor	BLCA
TCGA-FJ-A3ZF-01	2.786386231	Tumor	BLCA
TCGA-K4-A3WV-11	1.372910332	Normal	BLCA
TCGA-YC-A89H-01	1.779486474	Tumor	BLCA
TCGA-CF-A9FM-01	1.270709995	Tumor	BLCA
TCGA-DK-A1AD-01	1.716717256	Tumor	BLCA
TCGA-G2-A2EK-01	1.269958331	Tumor	BLCA
TCGA-E5-A2PC-01	1.940785426	Tumor	BLCA
TCGA-C4-A0F1-01	1.427602536	Tumor	BLCA
TCGA-FD-A43N-01	1.523935	Tumor	BLCA
TCGA-BL-A13J-01	2.0003985055	Tumor	BLCA
TCGA-FD-A3SO-01	2.059252985	Tumor	BLCA
TCGA-XF-A8HD-01	2.43724513	Tumor	BLCA
TCGA-BT-A20X-01	1.719355684	Tumor	BLCA
TCGA-ZF-AA52-01	1.512897191	Tumor	BLCA
TCGA-DK-AA76-01	1.897955783	Tumor	BLCA
TCGA-GV-A3JW-01	2.104012	Tumor	BLCA
TCGA-FD-A3N6-01	1.820005542	Tumor	BLCA
TCGA-BT-A2LA-11	0.884570752	Normal	BLCA
TCGA-CU-A5W6-01	1.548153359	Tumor	BLCA
TCGA-DK-A2I4-01	1.891190339	Tumor	BLCA
TCGA-DK-AA6M-01	2.116358276	Tumor	BLCA
TCGA-4Z-AA7Y-01	1.488773014	Tumor	BLCA
TCGA-DK-A3WY-01	2.179044	Tumor	BLCA
TCGA-E7-A3X6-01	1.916044457	Tumor	BLCA
TCGA-K4-A3WV-01	3.06658518	Tumor	BLCA
TCGA-DK-A3IQ-01	1.181143	Tumor	BLCA
TCGA-ZF-AA56-01	2.155781588	Tumor	BLCA
TCGA-CU-A3QU-01	1.869429927	Tumor	BLCA
TCGA-FD-A6TI-01	0.7196672	Tumor	BLCA
TCGA-XF-A9T3-01	2.485485123	Tumor	BLCA
TCGA-FD-A3B3-01	2.162243	Tumor	BLCA
TCGA-BT-A20U-11	1.092411604	Normal	BLCA
TCGA-YF-AA3L-01	1.731222	Tumor	BLCA
TCGA-K4-A54R-11	0.401036143	Normal	BLCA
TCGA-SY-A9G0-01	1.183101367	Tumor	BLCA
TCGA-ZF-A9R2-01	2.201168475	Tumor	BLCA
TCGA-GU-AATQ-01	1.963314409	Tumor	BLCA
TCGA-FD-A5C1-01	1.756137191	Tumor	BLCA
TCGA-DK-A2I1-01	1.448848	Tumor	BLCA
TCGA-CF-A5U8-01	1.343133747	Tumor	BLCA
TCGA-UY-A9PB-01	2.081333376	Tumor	BLCA
TCGA-DK-A3X1-01	1.530312307	Tumor	BLCA
TCGA-DK-A1AC-01	2.892281543	Tumor	BLCA
TCGA-FD-A62N-01	1.443891901	Tumor	BLCA
TCGA-DK-AA75-01	2.642985842	Tumor	BLCA
TCGA-XF-A9SL-01	1.148019194	Tumor	BLCA
TCGA-XF-A9T4-01	1.927218	Tumor	BLCA
TCGA-XF-AAN2-01	1.901561064	Tumor	BLCA
TCGA-BT-A2LD-01	2.682836672	Tumor	BLCA
TCGA-BT-A20N-11	0.36374631	Normal	BLCA
TCGA-ZF-A9R1-01	1.950274569	Tumor	BLCA
TCGA-ZF-A9R9-01	0.766928641	Tumor	BLCA
TCGA-DK-A6AV-01	2.303303415	Tumor	BLCA
TCGA-XF-AAMY-01	1.629481782	Tumor	BLCA
TCGA-GU-A763-01	1.228761	Tumor	BLCA
TCGA-FD-A3B7-01	1.92206	Tumor	BLCA
TCGA-FD-A3NA-01	2.217294	Tumor	BLCA
TCGA-CF-A47T-01	1.154719337	Tumor	BLCA
TCGA-CU-A0YN-11	1.807027008	Normal	BLCA
TCGA-BT-A0S7-01	2.120854495	Tumor	BLCA
TCGA-GC-A3BM-01	1.382433	Tumor	BLCA
TCGA-GD-A3OP-01	1.621694293	Tumor	BLCA
TCGA-SY-A9G5-01	1.583175687	Tumor	BLCA
TCGA-KQ-A41S-01	1.693641	Tumor	BLCA
TCGA-4Z-AA7M-01	2.522327092	Tumor	BLCA
TCGA-FD-A3SJ-01	2.105009578	Tumor	BLCA
TCGA-E7-A677-01	2.037908	Tumor	BLCA
TCGA-UY-A8OD-01	1.490723499	Tumor	BLCA
TCGA-DK-AA6L-01	1.951015984	Tumor	BLCA
TCGA-GD-A2C5-01	1.818558979	Tumor	BLCA
TCGA-K4-A4AC-01	2.089071927	Tumor	BLCA
TCGA-FD-A62O-01	1.505210078	Tumor	BLCA
TCGA-BT-A2LB-01	2.055644078	Tumor	BLCA
TCGA-FD-A3N5-01	2.185708	Tumor	BLCA
TCGA-G2-A3VY-01	3.606747405	Tumor	BLCA
TCGA-DK-A1AA-01	1.040400152	Tumor	BLCA
TCGA-XF-A9SY-01	2.581126655	Tumor	BLCA
TCGA-DK-AA6Q-01	1.957704719	Tumor	BLCA
TCGA-G2-A2EL-01	2.4907977	Tumor	BLCA
TCGA-E7-A6ME-01	2.68064598	Tumor	BLCA
TCGA-HQ-A2OF-01	2.021121786	Tumor	BLCA
TCGA-FD-A6TF-01	2.259181	Tumor	BLCA
TCGA-FD-A3SP-01	2.046273679	Tumor	BLCA
TCGA-BT-A20P-01	1.955344746	Tumor	BLCA
TCGA-GV-A40G-01	2.095051508	Tumor	BLCA
TCGA-CF-A47S-01	1.303015	Tumor	BLCA
TCGA-XF-A9T2-01	2.176403935	Tumor	BLCA
TCGA-CF-A9FH-01	1.779315496	Tumor	BLCA
TCGA-ZF-AA4X-01	2.167092889	Tumor	BLCA
TCGA-XF-AAMQ-01	1.912802	Tumor	BLCA
TCGA-CF-A3MH-01	1.433361025	Tumor	BLCA
TCGA-DK-AA6W-01	3.948679582	Tumor	BLCA
TCGA-KQ-A41O-01	1.695412	Tumor	BLCA
TCGA-FJ-A3Z7-01	1.106559	Tumor	BLCA
TCGA-S5-AA26-01	1.506939	Tumor	BLCA
TCGA-FD-A3B4-01	1.848843	Tumor	BLCA
TCGA-GC-A3OO-01	1.557603166	Tumor	BLCA
TCGA-XF-A9SP-01	1.809691321	Tumor	BLCA
TCGA-FD-A3SL-01	0.951829	Tumor	BLCA
TCGA-FD-A6TB-01	2.155433	Tumor	BLCA
TCGA-FD-A6TA-01	1.506598019	Tumor	BLCA
TCGA-XF-A8HB-01	2.114301	Tumor	BLCA
TCGA-UY-A8OB-01	3.140347099	Tumor	BLCA
TCGA-GU-A767-01	1.902508311	Tumor	BLCA
TCGA-FD-A43U-01	1.573181731	Tumor	BLCA
TCGA-DK-AA6T-01	3.047734984	Tumor	BLCA
TCGA-5N-A9KI-01	1.58301	Tumor	BLCA
TCGA-XF-A8HF-01	1.699800366	Tumor	BLCA
TCGA-UY-A78L-01	2.010826	Tumor	BLCA
TCGA-FD-A5C0-01	2.027628243	Tumor	BLCA
TCGA-UY-A9PE-01	2.465364999	Tumor	BLCA
TCGA-K4-A6FZ-01	1.6553221	Tumor	BLCA
TCGA-DK-A3IK-01	1.338993	Tumor	BLCA
TCGA-LC-A66R-01	2.160920597	Tumor	BLCA
TCGA-GU-A762-01	2.482852753	Tumor	BLCA
TCGA-BT-A2LB-11	0.8698134	Normal	BLCA
TCGA-4Z-AA7O-01	1.960717578	Tumor	BLCA
TCGA-DK-A6B5-01	1.530404	Tumor	BLCA
TCGA-C4-A0F0-01	1.860688428	Tumor	BLCA
TCGA-UY-A78N-01	2.199001	Tumor	BLCA
TCGA-G2-AA3F-01	2.593023	Tumor	BLCA
TCGA-ZF-AA53-01	2.012710544	Tumor	BLCA
TCGA-LT-A8JT-01	1.439174	Tumor	BLCA
TCGA-XF-A8HI-01	1.35574755	Tumor	BLCA
TCGA-FJ-A3ZE-01	1.282228	Tumor	BLCA
TCGA-FD-A3SM-01	1.39140719	Tumor	BLCA
TCGA-DK-AA6X-01	1.601843605	Tumor	BLCA
TCGA-XF-A9SJ-01	2.009712272	Tumor	BLCA
TCGA-CF-A7I0-01	1.64762368	Tumor	BLCA
TCGA-GD-A3OQ-01	2.055424933	Tumor	BLCA
TCGA-CU-A0YO-01	1.216064808	Tumor	BLCA
TCGA-DK-AA71-01	1.312612617	Tumor	BLCA
TCGA-CF-A9FL-01	0.993263442	Tumor	BLCA
TCGA-ZF-AA5N-01	1.711871708	Tumor	BLCA
TCGA-UY-A9PF-01	0.9210353	Tumor	BLCA
TCGA-UY-A78P-01	1.751731983	Tumor	BLCA
TCGA-CF-A1HR-01	1.700796907	Tumor	BLCA
TCGA-DK-A3IN-01	2.39181634	Tumor	BLCA
TCGA-UY-A9PH-01	1.461186538	Tumor	BLCA
TCGA-GD-A76B-01	1.56081266	Tumor	BLCA
TCGA-ZF-AA58-01	1.447781	Tumor	BLCA
TCGA-ZF-AA4V-01	2.139006	Tumor	BLCA
TCGA-DK-AA6R-01	1.963797397	Tumor	BLCA
TCGA-FT-A61P-01	2.192013348	Tumor	BLCA
TCGA-2F-A9KQ-01	1.355931	Tumor	BLCA
TCGA-K4-A54R-01	2.012417667	Tumor	BLCA
TCGA-FD-A62S-01	2.169833104	Tumor	BLCA
TCGA-ZF-A9R3-01	2.054495	Tumor	BLCA
TCGA-BT-A42F-01	1.686481	Tumor	BLCA
TCGA-K4-A83P-01	1.591647987	Tumor	BLCA
TCGA-K4-A5RJ-01	2.132290805	Tumor	BLCA
TCGA-XF-A9SX-01	2.131008222	Tumor	BLCA
TCGA-KQ-A41N-01	1.347006682	Tumor	BLCA
TCGA-DK-A1AE-01	2.285817	Tumor	BLCA
TCGA-DK-A3WX-01	2.69981867	Tumor	BLCA
TCGA-DK-A3WW-01	1.563475754	Tumor	BLCA
TCGA-XF-A9SK-01	1.643654142	Tumor	BLCA
TCGA-KQ-A41R-01	1.633245917	Tumor	BLCA
TCGA-CF-A3MG-01	2.076390227	Tumor	BLCA
TCGA-CU-A0YR-01	2.291024643	Tumor	BLCA
TCGA-UY-A78M-01	2.138253431	Tumor	BLCA
TCGA-CF-A5UA-01	1.533458	Tumor	BLCA
TCGA-ZF-A9RN-01	3.469116322	Tumor	BLCA
TCGA-4Z-AA81-01	1.862540677	Tumor	BLCA
TCGA-E7-A8O8-01	1.216294577	Tumor	BLCA
TCGA-BL-A0C8-01	2.300322997	Tumor	BLCA
TCGA-GC-A3RB-01	2.625800656	Tumor	BLCA
TCGA-BT-A20O-01	2.556904158	Tumor	BLCA
TCGA-G2-A2ES-01	1.770804	Tumor	BLCA
TCGA-DK-AA6P-01	2.091497	Tumor	BLCA
TCGA-FD-A43P-01	2.601949	Tumor	BLCA
TCGA-2F-A9KT-01	2.146215394	Tumor	BLCA
TCGA-CF-A9FF-01	1.27981782	Tumor	BLCA
TCGA-UY-A9PA-01	1.351187351	Tumor	BLCA
TCGA-E7-A7DU-01	1.40591673	Tumor	BLCA
TCGA-2F-A9KW-01	2.201619995	Tumor	BLCA
TCGA-4Z-AA87-01	2.366135	Tumor	BLCA
TCGA-GU-A42Q-01	2.356362558	Tumor	BLCA
TCGA-E7-A97P-01	1.977310211	Tumor	BLCA
TCGA-XF-AAMG-01	3.866485486	Tumor	BLCA
TCGA-BT-A3PH-01	1.91985993	Tumor	BLCA
TCGA-ZF-AA4R-01	2.424784678	Tumor	BLCA
TCGA-ZF-AA5P-01	1.181896561	Tumor	BLCA
TCGA-DK-A3X2-01	2.266376368	Tumor	BLCA
TCGA-YC-A8S6-01	1.598370757	Tumor	BLCA
TCGA-K4-A4AB-01	0.828002225	Tumor	BLCA
TCGA-GC-A3RC-01	1.778345	Tumor	BLCA
TCGA-GU-AATP-01	1.972485381	Tumor	BLCA
TCGA-CF-A1HS-01	2.544531937	Tumor	BLCA
TCGA-ZF-AA4U-01	1.163270328	Tumor	BLCA
TCGA-GV-A3QF-01	1.902848	Tumor	BLCA
TCGA-GC-A4ZW-01	2.313424033	Tumor	BLCA
TCGA-ZF-A9RD-01	1.995797314	Tumor	BLCA
TCGA-GU-A766-01	2.346023895	Tumor	BLCA
TCGA-G2-A2EF-01	2.379588349	Tumor	BLCA
TCGA-FD-A5BY-01	2.208936	Tumor	BLCA
TCGA-CF-A8HX-01	1.501935	Tumor	BLCA
TCGA-GV-A6ZA-01	2.090862478	Tumor	BLCA
TCGA-DK-A1A5-01	1.992347	Tumor	BLCA
TCGA-4Z-AA7N-01	1.21574336	Tumor	BLCA
TCGA-GC-A3RD-01	1.87021753	Tumor	BLCA
TCGA-G2-A3IE-01	1.478169	Tumor	BLCA
TCGA-FD-A5BZ-01	1.78093	Tumor	BLCA
TCGA-BT-A3PJ-01	2.284047	Tumor	BLCA
TCGA-CU-A72E-01	1.307935606	Tumor	BLCA
TCGA-ZF-A9RM-01	2.624916532	Tumor	BLCA
TCGA-FD-A6TH-01	2.332418274	Tumor	BLCA
TCGA-GD-A3OS-01	2.328414952	Tumor	BLCA
TCGA-DK-A3IS-01	1.795135	Tumor	BLCA
TCGA-K4-A3WS-01	2.097140384	Tumor	BLCA
TCGA-GD-A2C5-11	1.113756	Normal	BLCA
TCGA-4Z-AA7R-01	2.681839542	Tumor	BLCA
TCGA-DK-A6B1-01	1.963225	Tumor	BLCA
TCGA-GV-A3QI-01	2.857127826	Tumor	BLCA
TCGA-DK-A6AW-01	1.122290203	Tumor	BLCA
TCGA-BT-A20W-01	2.552444886	Tumor	BLCA
TCGA-DK-A3IU-01	1.477282	Tumor	BLCA
TCGA-K4-A5RI-11	0.934836974	Normal	BLCA
TCGA-GC-A3YS-01	1.889139	Tumor	BLCA
TCGA-4Z-AA7Q-01	1.864541447	Tumor	BLCA
TCGA-LT-A5Z6-01	2.634279368	Tumor	BLCA
TCGA-GC-A3I6-01	1.923860235	Tumor	BLCA
TCGA-E7-A5KF-01	1.572494154	Tumor	BLCA
TCGA-DK-A3IM-01	2.287627	Tumor	BLCA
TCGA-CF-A47X-01	1.043313	Tumor	BLCA
TCGA-BT-A2LA-01	2.815510419	Tumor	BLCA
TCGA-GV-A3QK-01	1.628951663	Tumor	BLCA
TCGA-FD-A6TD-01	2.07868727	Tumor	BLCA
TCGA-XF-AAMX-01	2.907881256	Tumor	BLCA
TCGA-ZF-A9R5-01	1.237157719	Tumor	BLCA
TCGA-XF-A8HC-01	1.805435042	Tumor	BLCA
TCGA-ZF-A9RF-01	2.814018023	Tumor	BLCA
TCGA-H4-A2HO-01	1.031511695	Tumor	BLCA
TCGA-BT-A42E-01	1.999713698	Tumor	BLCA
TCGA-FD-A5BU-01	1.519990315	Tumor	BLCA
TCGA-XF-A9T6-01	2.267582891	Tumor	BLCA
TCGA-ZF-AA4T-01	2.86729	Tumor	BLCA
TCGA-FD-A3B6-01	2.435740619	Tumor	BLCA
TCGA-4Z-AA80-01	2.732405007	Tumor	BLCA
TCGA-GC-A6I3-11	2.278681181	Normal	BLCA
TCGA-XF-A9SW-01	1.414594815	Tumor	BLCA
TCGA-E7-A5KE-01	2.265366	Tumor	BLCA
TCGA-DK-AA6S-01	1.975353289	Tumor	BLCA
TCGA-FD-A5BR-01	1.448526454	Tumor	BLCA
TCGA-FD-A6TC-01	2.053773983	Tumor	BLCA
TCGA-XF-AAN1-01	1.952303172	Tumor	BLCA
TCGA-DK-A3IV-01	1.659433348	Tumor	BLCA
TCGA-PQ-A6FN-01	2.218060984	Tumor	BLCA
TCGA-K4-A5RI-01	1.974713	Tumor	BLCA
TCGA-ZF-A9R7-01	1.286143155	Tumor	BLCA
TCGA-XF-A9SM-01	2.189116779	Tumor	BLCA
TCGA-BL-A13J-11	0.277125848	Normal	BLCA
TCGA-FD-A6TE-01	2.085831676	Tumor	BLCA
TCGA-XF-AAME-01	1.737163	Tumor	BLCA
TCGA-BT-A42C-01	1.755276767	Tumor	BLCA
TCGA-CF-A47Y-01	0.8409311	Tumor	BLCA
TCGA-E7-A519-01	1.332479943	Tumor	BLCA
TCGA-FD-A43Y-01	1.830424973	Tumor	BLCA
TCGA-BL-A5ZZ-01	2.204096	Tumor	BLCA
TCGA-CF-A3MF-01	0.947383373	Tumor	BLCA
TCGA-FD-A3B8-01	2.037459553	Tumor	BLCA
TCGA-BL-A13I-01	2.77434741	Tumor	BLCA
TCGA-DK-A1A7-01	1.203249	Tumor	BLCA
TCGA-DK-A1A6-01	2.85238	Tumor	BLCA
TCGA-DK-A6B2-01	1.740586347	Tumor	BLCA
TCGA-DK-AA74-01	1.847633352	Tumor	BLCA
TCGA-ZF-AA4N-01	2.220010273	Tumor	BLCA
TCGA-BT-A0YX-01	1.799641	Tumor	BLCA
TCGA-R3-A69X-01	1.868645	Tumor	BLCA
TCGA-XF-AAMW-01	2.046023816	Tumor	BLCA
TCGA-C4-A0EZ-01	3.13847177	Tumor	BLCA
TCGA-E7-A678-01	1.206985	Tumor	BLCA
TCGA-G2-A3IB-01	1.718093827	Tumor	BLCA
TCGA-DK-A3IT-01	2.488398758	Tumor	BLCA
TCGA-MV-A51V-01	1.679149765	Tumor	BLCA
TCGA-UY-A78O-01	1.286437744	Tumor	BLCA
TCGA-FD-A6TK-01	2.502415254	Tumor	BLCA
TCGA-4Z-AA83-01	1.328787551	Tumor	BLCA
TCGA-DK-A2I6-01	3.106288	Tumor	BLCA
TCGA-XF-AAN4-01	1.169044923	Tumor	BLCA
TCGA-GD-A3OP-11	0.821649653	Normal	BLCA
TCGA-BT-A20R-11	0.3715457	Normal	BLCA
TCGA-CF-A27C-01	1.200536	Tumor	BLCA
TCGA-5N-A9KM-01	0.9847774	Tumor	BLCA
TCGA-BT-A20U-01	2.161269254	Tumor	BLCA
TCGA-YC-A9TC-01	2.143367639	Tumor	BLCA
TCGA-E7-A6MD-01	1.250429288	Tumor	BLCA
TCGA-K4-A5RH-01	2.634239	Tumor	BLCA
TCGA-XF-AAMH-01	1.915865	Tumor	BLCA
TCGA-DK-A1AB-01	1.500421	Tumor	BLCA
TCGA-E5-A4TZ-01	2.592897045	Tumor	BLCA
TCGA-FD-A43X-01	1.328777	Tumor	BLCA
TCGA-XF-A9SU-01	1.63942696	Tumor	BLCA
TCGA-BT-A20N-01	1.959371	Tumor	BLCA
TCGA-BT-A20J-01	2.507335049	Tumor	BLCA
TCGA-E7-A4IJ-01	1.921487841	Tumor	BLCA
TCGA-CF-A47W-01	1.122732458	Tumor	BLCA
TCGA-XF-A9SV-01	1.153673197	Tumor	BLCA
TCGA-K4-AAQO-01	1.891028634	Tumor	BLCA
TCGA-CU-A3YL-01	1.735089	Tumor	BLCA
TCGA-DK-A2I2-01	2.026842	Tumor	BLCA
TCGA-4Z-AA84-01	1.774285283	Tumor	BLCA
TCGA-DK-A1AF-01	1.517809396	Tumor	BLCA
TCGA-E5-A4U1-01	1.486759326	Tumor	BLCA
TCGA-BT-A20Q-01	1.177564292	Tumor	BLCA
TCGA-ZF-A9R4-01	1.961028	Tumor	BLCA
TCGA-KQ-A41Q-01	1.874852843	Tumor	BLCA
TCGA-E7-A8O7-01	1.861255	Tumor	BLCA
TCGA-ZF-AA4W-01	2.21141045	Tumor	BLCA
TCGA-XF-AAN7-01	3.520060327	Tumor	BLCA
TCGA-XF-A8HH-01	1.724717539	Tumor	BLCA
TCGA-FD-A5BX-01	1.491913148	Tumor	BLCA
TCGA-ZF-A9RE-01	1.89224442	Tumor	BLCA
TCGA-FT-A3EE-01	1.934718	Tumor	BLCA
TCGA-XF-A9T5-01	2.537732624	Tumor	BLCA
TCGA-XF-AAML-01	2.599451888	Tumor	BLCA
TCGA-BT-A3PK-01	2.349635	Tumor	BLCA
TCGA-CF-A3MI-01	0.765327027	Tumor	BLCA
TCGA-E7-A541-01	2.590936955	Tumor	BLCA
TCGA-ZF-AA54-01	3.148456912	Tumor	BLCA
TCGA-CU-A0YR-11	0.572377242	Normal	BLCA
TCGA-XF-AAMZ-01	2.457292247	Tumor	BLCA
TCGA-CF-A8HY-01	1.280761131	Tumor	BLCA
TCGA-GV-A3QG-01	2.126298361	Tumor	BLCA
TCGA-DK-A6B6-01	2.027031875	Tumor	BLCA
TCGA-DK-A6B0-01	1.144284	Tumor	BLCA
TCGA-E7-A97Q-01	1.947617706	Tumor	BLCA
TCGA-2F-A9KP-01	1.813115309	Tumor	BLCA
TCGA-FD-A62P-01	1.993366003	Tumor	BLCA
TCGA-XF-A8HG-01	1.567557	Tumor	BLCA
TCGA-4Z-AA86-01	2.45096207	Tumor	BLCA
TCGA-GD-A6C6-01	1.967086402	Tumor	BLCA
TCGA-G2-A2EJ-01	1.907154	Tumor	BLCA
TCGA-UY-A9PD-01	1.667784737	Tumor	BLCA
TCGA-S5-A6DX-01	1.28332855	Tumor	BLCA
TCGA-FD-A3SQ-01	1.312015855	Tumor	BLCA
TCGA-DK-AA77-01	1.573403199	Tumor	BLCA
TCGA-K4-A6MB-01	2.390252066	Tumor	BLCA
TCGA-ZF-AA51-01	2.180067573	Tumor	BLCA
TCGA-E7-A7PW-01	2.095446299	Tumor	BLCA
TCGA-E7-A85H-01	2.504173342	Tumor	BLCA
TCGA-GC-A3WC-11	0.5777989	Normal	BLCA
TCGA-XF-AAMR-01	1.282271723	Tumor	BLCA
TCGA-FD-A6TG-01	2.219171	Tumor	BLCA
TCGA-2F-A9KO-01	1.575382415	Tumor	BLCA
TCGA-HQ-A5ND-01	2.46415432	Tumor	BLCA
TCGA-G2-AA3B-01	1.62380249	Tumor	BLCA
TCGA-PQ-A6FI-01	2.84226428	Tumor	BLCA
TCGA-C4-A0F7-01	2.427560533	Tumor	BLCA
TCGA-FD-A5BS-01	1.560298942	Tumor	BLCA
TCGA-GV-A3JX-01	2.343000531	Tumor	BLCA
TCGA-XF-AAMT-01	1.5822	Tumor	BLCA
TCGA-XF-A9T8-01	1.813153293	Tumor	BLCA
TCGA-BT-A20W-11	1.45993868	Normal	BLCA
TCGA-4Z-AA7S-01	1.924621389	Tumor	BLCA
TCGA-XF-A9SH-01	1.03532961	Tumor	BLCA
TCGA-DK-A1AG-01	1.581567	Tumor	BLCA
TCGA-GD-A3OQ-11	1.260286432	Normal	BLCA
TCGA-2F-A9KR-01	2.071030341	Tumor	BLCA
TCGA-DK-AA6U-01	2.958008	Tumor	BLCA
TCGA-C4-A0F6-01	2.222077347	Tumor	BLCA
TCGA-K4-A3WU-01	1.427041	Tumor	BLCA
TCGA-CU-A0YN-01	2.126462656	Tumor	BLCA
TCGA-FJ-A871-01	3.050112594	Tumor	BLCA
TCGA-G2-A2EC-01	1.568451945	Tumor	BLCA
TCGA-FD-A5BV-01	1.823847342	Tumor	BLCA
TCGA-E7-A7XN-01	2.015764666	Tumor	BLCA
TCGA-GU-A764-01	2.634743266	Tumor	BLCA
TCGA-XF-AAN8-01	0.768293075	Tumor	BLCA
TCGA-XF-A9SZ-01	1.969039789	Tumor	BLCA
TCGA-GU-AATO-01	1.797756179	Tumor	BLCA
TCGA-ZF-A9RC-01	2.33810894	Tumor	BLCA
TCGA-ZF-A9R0-01	1.501489285	Tumor	BLCA
TCGA-KQ-A41P-01	1.817823962	Tumor	BLCA
TCGA-4Z-AA7W-01	2.275279869	Tumor	BLCA
TCGA-HQ-A5NE-01	2.322909121	Tumor	BLCA
TCGA-CU-A3KJ-01	2.057054	Tumor	BLCA
TCGA-UY-A8OC-01	0.942669338	Tumor	BLCA
TCGA-E7-A3Y1-01	1.190682	Tumor	BLCA
TCGA-XF-AAN5-01	1.829485239	Tumor	BLCA
TCGA-G2-AA3D-01	2.143807663	Tumor	BLCA
TCGA-GU-A42R-01	1.573222145	Tumor	BLCA
TCGA-XF-A9SI-01	2.067292134	Tumor	BLCA
TCGA-GV-A3JZ-01	2.499898898	Tumor	BLCA
TCGA-E9-A1NI-01	1.779082919	Tumor	BRCA
TCGA-A1-A0SP-01	2.583468984	Tumor	BRCA
TCGA-BH-A1EU-11	0.946599632	Normal	BRCA
TCGA-A8-A06X-01	2.630298988	Tumor	BRCA
TCGA-E2-A14T-01	1.499785	Tumor	BRCA
TCGA-AC-A8OS-01	1.291114721	Tumor	BRCA
TCGA-A8-A09K-01	1.898487759	Tumor	BRCA
TCGA-OL-A5RY-01	1.713967107	Tumor	BRCA
TCGA-BH-A0DG-01	1.619419216	Tumor	BRCA
TCGA-B6-A0I9-01	2.231664339	Tumor	BRCA
TCGA-A2-A0CP-01	0.952860968	Tumor	BRCA
TCGA-A8-A07S-01	1.784724	Tumor	BRCA
TCGA-AO-A12H-01	1.486332	Tumor	BRCA
TCGA-BH-A203-11	1.069104923	Normal	BRCA
TCGA-AR-A1AU-01	1.546717178	Tumor	BRCA
TCGA-D8-A1X9-01	1.723399	Tumor	BRCA
TCGA-E9-A1RH-11	0.692121471	Normal	BRCA
TCGA-A8-A07R-01	2.249618517	Tumor	BRCA
TCGA-AO-A12C-01	1.363486138	Tumor	BRCA
TCGA-V7-A7HQ-01	1.328257372	Tumor	BRCA
TCGA-A2-A1FZ-01	1.40961855	Tumor	BRCA
TCGA-AR-A251-01	2.206202466	Tumor	BRCA
TCGA-BH-A18J-11	0.8923385	Normal	BRCA
TCGA-EW-A1PF-01	1.745378	Tumor	BRCA
TCGA-BH-A18T-01	2.8191096	Tumor	BRCA
TCGA-AR-A24S-01	2.032278683	Tumor	BRCA
TCGA-AN-A041-01	1.499947	Tumor	BRCA
TCGA-BH-A0E0-11	1.119217545	Normal	BRCA
TCGA-E2-A1LL-01	2.289488028	Tumor	BRCA
TCGA-E2-A1IJ-01	1.28045995	Tumor	BRCA
TCGA-AR-A24O-01	1.437312329	Tumor	BRCA
TCGA-XX-A899-01	1.244792709	Tumor	BRCA
TCGA-D8-A1XK-01	2.520693	Tumor	BRCA
TCGA-AC-A5XS-01	1.53761129	Tumor	BRCA
TCGA-BH-A18L-01	1.921964	Tumor	BRCA
TCGA-OL-A66J-01	1.238825609	Tumor	BRCA
TCGA-PE-A5DD-01	1.673612066	Tumor	BRCA
TCGA-AN-A04D-01	2.59617514	Tumor	BRCA
TCGA-4H-AAAK-01	1.468911826	Tumor	BRCA
TCGA-E9-A5FL-01	1.991131713	Tumor	BRCA
TCGA-E9-A24A-01	1.415199047	Tumor	BRCA
TCGA-BH-A1FM-01	1.329439003	Tumor	BRCA
TCGA-A8-A07C-01	3.337158109	Tumor	BRCA
TCGA-AR-A24Q-01	1.883443	Tumor	BRCA
TCGA-AR-A2LE-01	1.210528831	Tumor	BRCA
TCGA-AR-A0U4-01	2.224145	Tumor	BRCA
TCGA-GM-A2DN-01	1.344525515	Tumor	BRCA
TCGA-A7-A13D-01	2.731813585	Tumor	BRCA
TCGA-D8-A1JG-01	2.868112169	Tumor	BRCA
TCGA-E2-A570-01	1.442934585	Tumor	BRCA
TCGA-A2-A04Q-01	1.720981327	Tumor	BRCA
TCGA-A7-A6VV-01	1.788619202	Tumor	BRCA
TCGA-E2-A1IG-01	1.2967	Tumor	BRCA
TCGA-E9-A1N6-01	1.861471253	Tumor	BRCA
TCGA-E9-A1NC-01	2.026716	Tumor	BRCA
TCGA-A7-A3IZ-01	1.499469	Tumor	BRCA
TCGA-BH-A18U-11	1.191005032	Normal	BRCA
TCGA-AN-A0AK-01	2.913867484	Tumor	BRCA
TCGA-D8-A1JM-01	2.163093	Tumor	BRCA
TCGA-OL-A5S0-01	2.103128928	Tumor	BRCA
TCGA-A8-A06Z-01	1.327904	Tumor	BRCA
TCGA-AQ-A54O-01	1.184884241	Tumor	BRCA
TCGA-E2-A15S-01	3.265347	Tumor	BRCA
TCGA-BH-A1ET-11	1.06825297	Normal	BRCA
TCGA-BH-A18R-11	1.08077746	Normal	BRCA
TCGA-EW-A423-01	1.389219082	Tumor	BRCA
TCGA-C8-A273-01	1.630063	Tumor	BRCA
TCGA-OL-A5RV-01	1.379030694	Tumor	BRCA
TCGA-AC-A2FM-01	1.842807253	Tumor	BRCA
TCGA-AO-A0JM-01	1.977775697	Tumor	BRCA
TCGA-BH-A0DP-01	0.9929958	Tumor	BRCA
TCGA-A2-A25E-01	1.961882	Tumor	BRCA
TCGA-B6-A2IU-01	1.413933006	Tumor	BRCA
TCGA-BH-A18P-01	2.383171287	Tumor	BRCA
TCGA-E9-A22B-01	1.578208	Tumor	BRCA
TCGA-A2-A0SW-01	1.975390364	Tumor	BRCA
TCGA-E2-A107-01	2.425757449	Tumor	BRCA
TCGA-E2-A1B6-01	2.082001	Tumor	BRCA
TCGA-D8-A1XW-01	1.069139	Tumor	BRCA
TCGA-A7-A0DC-01	1.8427173685	Tumor	BRCA
TCGA-EW-A6SD-01	1.748753	Tumor	BRCA
TCGA-AO-A0J3-01	1.944457	Tumor	BRCA
TCGA-A7-A0DC-11	1.206318654	Normal	BRCA
TCGA-AN-A03X-01	1.532061427	Tumor	BRCA
TCGA-BH-A1FM-11	0.928601083	Normal	BRCA
TCGA-A8-A099-01	1.652186312	Tumor	BRCA
TCGA-E2-A14Z-01	1.767201617	Tumor	BRCA
TCGA-AR-A5QP-01	1.58676227	Tumor	BRCA
TCGA-AC-A62X-01	1.989020898	Tumor	BRCA
TCGA-BH-A42V-01	1.127495936	Tumor	BRCA
TCGA-B6-A0RS-01	1.74502758	Tumor	BRCA
TCGA-D8-A1JL-01	2.308886402	Tumor	BRCA
TCGA-BH-A0DZ-01	1.83938024	Tumor	BRCA
TCGA-A8-A06Y-01	1.185103067	Tumor	BRCA
TCGA-B6-A1KC-01	2.014624	Tumor	BRCA
TCGA-C8-A135-01	1.887069505	Tumor	BRCA
TCGA-5L-AAT1-01	1.57819625	Tumor	BRCA
TCGA-AR-A24R-01	1.655490104	Tumor	BRCA
TCGA-S3-AA0Z-01	3.059979	Tumor	BRCA
TCGA-D8-A1J8-01	2.583661	Tumor	BRCA
TCGA-A2-A0ER-01	1.985081	Tumor	BRCA
TCGA-E9-A1ND-01	2.455706434	Tumor	BRCA
TCGA-GI-A2C8-11	0.6074273	Normal	BRCA
TCGA-A2-A1G1-01	2.045462244	Tumor	BRCA
TCGA-A2-A0SU-01	1.967595823	Tumor	BRCA
TCGA-E2-A1LB-01	1.571982085	Tumor	BRCA
TCGA-E9-A1RD-01	1.454314826	Tumor	BRCA
TCGA-OL-A6VQ-01	1.044659412	Tumor	BRCA
TCGA-AQ-A04J-01	2.251281	Tumor	BRCA
TCGA-AQ-A1H3-01	1.538122	Tumor	BRCA
TCGA-A2-A259-01	1.486243747	Tumor	BRCA
TCGA-WT-AB44-01	0.716093094	Tumor	BRCA
TCGA-B6-A0IN-01	1.169623103	Tumor	BRCA
TCGA-E9-A1R3-01	0.805838761	Tumor	BRCA
TCGA-A8-A086-01	1.938458356	Tumor	BRCA
TCGA-AC-A3BB-01	1.248176	Tumor	BRCA
TCGA-AC-A2QI-01	1.260574152	Tumor	BRCA
TCGA-BH-A1F5-01	0.9822573	Tumor	BRCA
TCGA-AC-A3HN-01	1.661272115	Tumor	BRCA
TCGA-BH-A1FG-01	1.209150712	Tumor	BRCA
TCGA-BH-A0DV-01	1.018879	Tumor	BRCA
TCGA-UL-AAZ6-01	1.607412926	Tumor	BRCA
TCGA-AR-A255-01	1.543331296	Tumor	BRCA
TCGA-LD-A7W6-01	1.690035328	Tumor	BRCA
TCGA-AR-A24Z-01	1.730524913	Tumor	BRCA
TCGA-A1-A0SO-01	3.553544	Tumor	BRCA
TCGA-A2-A3XS-01	2.395089	Tumor	BRCA
TCGA-D8-A1X6-01	1.525333	Tumor	BRCA
TCGA-BH-A0HF-01	1.720586489	Tumor	BRCA
TCGA-A7-A3J0-01	1.852848	Tumor	BRCA
TCGA-AC-A23C-01	1.904798404	Tumor	BRCA
TCGA-LL-A442-01	1.738214	Tumor	BRCA
TCGA-S3-A6ZH-01	1.536076	Tumor	BRCA
TCGA-AC-A8OR-01	1.402840782	Tumor	BRCA
TCGA-AR-A1AX-01	1.912425	Tumor	BRCA
TCGA-D8-A1XO-01	1.380549	Tumor	BRCA
TCGA-E9-A1R2-01	1.615029184	Tumor	BRCA
TCGA-D8-A27M-01	1.625193653	Tumor	BRCA
TCGA-AN-A0FY-01	2.345583787	Tumor	BRCA
TCGA-BH-A0DX-01	1.647173	Tumor	BRCA
TCGA-EW-A1IY-01	1.532823317	Tumor	BRCA
TCGA-A2-A04N-01	1.213823686	Tumor	BRCA
TCGA-A2-A0YF-01	1.744806318	Tumor	BRCA
TCGA-PE-A5DE-01	1.641283526	Tumor	BRCA
TCGA-BH-A1FN-11	1.256786244	Normal	BRCA
TCGA-EW-A1J5-01	1.644148527	Tumor	BRCA
TCGA-AO-A0JE-01	1.540721354	Tumor	BRCA
TCGA-BH-A1FN-01	2.016051283	Tumor	BRCA
TCGA-BH-A18V-01	3.327662411	Tumor	BRCA
TCGA-AC-A23H-11	1.054029171	Normal	BRCA
TCGA-BH-A0BF-01	1.584851356	Tumor	BRCA
TCGA-B6-A409-01	1.999808	Tumor	BRCA
TCGA-A2-A0CL-01	2.051578	Tumor	BRCA
TCGA-A2-A0CO-01	1.031086058	Tumor	BRCA
TCGA-E2-A158-11	0.951835555	Normal	BRCA
TCGA-AC-A3QP-01	1.295093164	Tumor	BRCA
TCGA-AC-A2QJ-01	1.769862	Tumor	BRCA
TCGA-B6-A0RM-01	1.647558	Tumor	BRCA
TCGA-D8-A1JS-01	1.292436	Tumor	BRCA
TCGA-E9-A1RB-11	0.9147799	Normal	BRCA
TCGA-A7-A26J-01	1.827411781	Tumor	BRCA
TCGA-A7-A13H-01	1.298449071	Tumor	BRCA
TCGA-AO-A126-01	1.230592034	Tumor	BRCA
TCGA-BH-A6R8-01	1.505185	Tumor	BRCA
TCGA-A7-A0DB-01	1.355070555	Tumor	BRCA
TCGA-AC-A3TM-01	1.822264489	Tumor	BRCA
TCGA-AR-A0TQ-01	2.286331319	Tumor	BRCA
TCGA-GM-A2DH-01	2.558273732	Tumor	BRCA
TCGA-B6-A0RI-01	1.861237	Tumor	BRCA
TCGA-A2-A1G0-01	0.9237422	Tumor	BRCA
TCGA-A2-A1FX-01	2.047023797	Tumor	BRCA
TCGA-A7-A26G-01	1.382232308	Tumor	BRCA
TCGA-E2-A1LI-01	2.092659	Tumor	BRCA
TCGA-A8-A08P-01	2.286821389	Tumor	BRCA
TCGA-E2-A1IN-01	1.408065949	Tumor	BRCA
TCGA-BH-A0HA-01	1.416527067	Tumor	BRCA
TCGA-AO-A1KR-01	2.156846149	Tumor	BRCA
TCGA-3C-AALK-01	1.556290004	Tumor	BRCA
TCGA-BH-A0BV-01	1.017373546	Tumor	BRCA
TCGA-E2-A1IH-01	1.504062153	Tumor	BRCA
TCGA-XX-A89A-01	1.787530713	Tumor	BRCA
TCGA-E9-A1RH-01	3.251773752	Tumor	BRCA
TCGA-A8-A085-01	1.608582	Tumor	BRCA
TCGA-E9-A1N3-01	1.462436458	Tumor	BRCA
TCGA-BH-A1EW-11	1.349778893	Normal	BRCA
TCGA-D8-A13Y-01	3.070091467	Tumor	BRCA
TCGA-AO-A0JB-01	0.529629431	Tumor	BRCA
TCGA-AC-A6IV-01	1.615482583	Tumor	BRCA
TCGA-A8-A09M-01	2.109999887	Tumor	BRCA
TCGA-BH-A0GY-01	1.76978703	Tumor	BRCA
TCGA-AR-A2LL-01	1.746579731	Tumor	BRCA
TCGA-BH-A208-01	1.017587116	Tumor	BRCA
TCGA-E2-A15I-11	0.6231947	Normal	BRCA
TCGA-EW-A1PE-01	1.310852125	Tumor	BRCA
TCGA-AO-A125-01	1.03869366	Tumor	BRCA
TCGA-E2-A1B1-01	1.383799361	Tumor	BRCA
TCGA-BH-A0C0-01	2.222691406	Tumor	BRCA
TCGA-A7-A26I-01	3.271114915	Tumor	BRCA
TCGA-AO-A0JJ-01	1.394667881	Tumor	BRCA
TCGA-AR-A2LH-01	1.545509108	Tumor	BRCA
TCGA-A2-A3XW-01	1.156307801	Tumor	BRCA
TCGA-AR-A0TS-01	2.693091	Tumor	BRCA
TCGA-BH-A0AV-01	2.096006646	Tumor	BRCA
TCGA-A8-A07B-01	1.856217317	Tumor	BRCA
TCGA-LL-A73Z-01	1.703671281	Tumor	BRCA
TCGA-BH-A0BA-11	1.201050915	Normal	BRCA
TCGA-BH-A0B3-11	1.295756868	Normal	BRCA
TCGA-B6-A402-01	2.349379	Tumor	BRCA
TCGA-AR-A0TT-01	2.274966853	Tumor	BRCA
TCGA-EW-A6SB-01	1.740243518	Tumor	BRCA
TCGA-AC-A2FB-01	1.375123576	Tumor	BRCA
TCGA-AC-A62V-01	2.565008	Tumor	BRCA
TCGA-D8-A1XQ-01	2.123494409	Tumor	BRCA
TCGA-BH-A0DD-01	2.739246	Tumor	BRCA
TCGA-Z7-A8R6-01	2.584501	Tumor	BRCA
TCGA-OL-A5DA-01	1.56521359	Tumor	BRCA
TCGA-WT-AB41-01	1.182008366	Tumor	BRCA
TCGA-E2-A1LA-01	1.763554689	Tumor	BRCA
TCGA-AR-A24N-01	1.550774	Tumor	BRCA
TCGA-E9-A3QA-01	2.036548	Tumor	BRCA
TCGA-BH-A0DO-11	1.300105106	Normal	BRCA
TCGA-E2-A15J-01	1.309456	Tumor	BRCA
TCGA-LL-A73Y-01	1.784463	Tumor	BRCA
TCGA-A2-A4RY-01	1.265807383	Tumor	BRCA
TCGA-D8-A1XU-01	1.635080293	Tumor	BRCA
TCGA-E2-A1LS-11	0.6521001	Normal	BRCA
TCGA-AN-A0FJ-01	2.3472165	Tumor	BRCA
TCGA-BH-A0DK-01	2.078223076	Tumor	BRCA
TCGA-B6-A0IJ-01	2.009765149	Tumor	BRCA
TCGA-LL-A7SZ-01	1.251104907	Tumor	BRCA
TCGA-C8-A26Y-01	2.250973	Tumor	BRCA
TCGA-GI-A2C9-11	0.890415392	Normal	BRCA
TCGA-BH-A0BQ-11	1.496493246	Normal	BRCA
TCGA-A8-A06R-01	1.499534182	Tumor	BRCA
TCGA-AO-A128-01	1.680534902	Tumor	BRCA
TCGA-E2-A1BC-01	1.009061679	Tumor	BRCA
TCGA-A7-A0CE-11	1.273020756	Normal	BRCA
TCGA-B6-A0I6-01	1.683483404	Tumor	BRCA
TCGA-BH-A1ET-01	1.315427	Tumor	BRCA
TCGA-A2-A04V-01	1.421655008	Tumor	BRCA
TCGA-A7-A2KD-01	2.022347992	Tumor	BRCA
TCGA-A7-A0CE-01	2.167175518	Tumor	BRCA
TCGA-D8-A1JE-01	1.681046	Tumor	BRCA
TCGA-B6-A0WX-01	1.199480465	Tumor	BRCA
TCGA-A7-A4SB-01	1.834157786	Tumor	BRCA
TCGA-EW-A1J1-01	1.187836	Tumor	BRCA
TCGA-A2-A0YM-01	2.713055832	Tumor	BRCA
TCGA-A8-A0A4-01	2.1712716	Tumor	BRCA
TCGA-A2-A0EM-01	1.665206999	Tumor	BRCA
TCGA-AR-A24X-01	1.543348156	Tumor	BRCA
TCGA-C8-A132-01	1.662831667	Tumor	BRCA
TCGA-AN-A049-01	1.659231377	Tumor	BRCA
TCGA-A2-A0SY-01	1.411900822	Tumor	BRCA
TCGA-B6-A0RU-01	2.680423042	Tumor	BRCA
TCGA-AR-A0TX-01	2.379708175	Tumor	BRCA
TCGA-BH-A0HQ-01	1.428668405	Tumor	BRCA
TCGA-E2-A15C-01	1.318360988	Tumor	BRCA
TCGA-AQ-A54N-01	2.601233837	Tumor	BRCA
TCGA-A8-A07I-01	1.94878041	Tumor	BRCA
TCGA-B6-A1KI-01	1.264752925	Tumor	BRCA
TCGA-B6-A0RH-01	0.965398873	Tumor	BRCA
TCGA-BH-A5IZ-01	2.932111088	Tumor	BRCA
TCGA-AN-A0XU-01	2.710773	Tumor	BRCA
TCGA-LD-A74U-01	1.475809	Tumor	BRCA
TCGA-B6-A401-01	1.237037429	Tumor	BRCA
TCGA-PL-A8LV-01	1.844046615	Tumor	BRCA
TCGA-BH-A0C3-11	1.329845163	Normal	BRCA
TCGA-BH-A0BR-01	1.842729989	Tumor	BRCA
TCGA-A8-A07G-01	1.681558	Tumor	BRCA
TCGA-A2-A0EN-01	1.298751726	Tumor	BRCA
TCGA-OK-A5Q2-01	1.836832536	Tumor	BRCA
TCGA-A8-A084-01	1.937459	Tumor	BRCA
TCGA-BH-A0DS-01	0.928379742	Tumor	BRCA
TCGA-A8-A09I-01	2.672285	Tumor	BRCA
TCGA-GM-A3XL-01	2.437029815	Tumor	BRCA
TCGA-W8-A86G-01	0.896917362	Tumor	BRCA
TCGA-AO-A12F-01	2.681882	Tumor	BRCA
TCGA-BH-A0HK-01	1.17269121	Tumor	BRCA
TCGA-A8-A06Q-01	2.538449672	Tumor	BRCA
TCGA-BH-A42U-01	1.127785176	Tumor	BRCA
TCGA-BH-A0BW-11	1.715437141	Normal	BRCA
TCGA-AQ-A04L-01	1.304431761	Tumor	BRCA
TCGA-AR-A1AO-01	1.650698719	Tumor	BRCA
TCGA-Z7-A8R5-01	1.263949513	Tumor	BRCA
TCGA-B6-A0I1-01	1.61659396	Tumor	BRCA
TCGA-E9-A1N6-11	1.043177788	Normal	BRCA
TCGA-EW-A1PA-01	2.372827623	Tumor	BRCA
TCGA-BH-A0W4-01	1.61749156	Tumor	BRCA
TCGA-A2-A3XZ-01	2.202909	Tumor	BRCA
TCGA-A7-A26H-01	1.605364	Tumor	BRCA
TCGA-E2-A1B0-01	1.425167	Tumor	BRCA
TCGA-BH-A1EU-01	1.335319	Tumor	BRCA
TCGA-AC-A23H-01	1.944280983	Tumor	BRCA
TCGA-EW-A1P4-01	2.229824417	Tumor	BRCA
TCGA-E2-A10E-01	1.896031685	Tumor	BRCA
TCGA-EW-A1P0-01	1.558316698	Tumor	BRCA
TCGA-EW-A6S9-01	1.8537073	Tumor	BRCA
TCGA-A2-A25B-01	2.062862	Tumor	BRCA
TCGA-LL-A6FR-01	1.759511902	Tumor	BRCA
TCGA-AR-A5QM-01	1.475016184	Tumor	BRCA
TCGA-BH-A18Q-11	1.099371415	Normal	BRCA
TCGA-EW-A1P5-01	1.153926	Tumor	BRCA
TCGA-E2-A14O-01	1.046455	Tumor	BRCA
TCGA-AN-A0AR-01	2.815098914	Tumor	BRCA
TCGA-E9-A22D-01	2.090412	Tumor	BRCA
TCGA-A2-A0CS-01	1.166767808	Tumor	BRCA
TCGA-E2-A1IF-01	1.552830362	Tumor	BRCA
TCGA-BH-A0DZ-11	1.372188363	Normal	BRCA
TCGA-E2-A1IE-01	2.340834	Tumor	BRCA
TCGA-BH-A0BW-01	2.865629353	Tumor	BRCA
TCGA-E2-A1AZ-01	2.636801288	Tumor	BRCA
TCGA-D8-A27N-01	1.505583	Tumor	BRCA
TCGA-A2-A0CT-01	1.762059311	Tumor	BRCA
TCGA-A8-A09R-01	1.920612	Tumor	BRCA
TCGA-B6-A0RE-01	2.467869272	Tumor	BRCA
TCGA-E9-A249-01	1.597138	Tumor	BRCA
TCGA-E2-A1B5-01	1.593474941	Tumor	BRCA
TCGA-A2-A25A-01	1.508405	Tumor	BRCA
TCGA-AO-A03O-01	2.037867239	Tumor	BRCA
TCGA-E9-A22A-01	1.673455	Tumor	BRCA
TCGA-BH-A1EV-11	1.256754	Normal	BRCA
TCGA-BH-A0GZ-01	1.45903982	Tumor	BRCA
TCGA-BH-A1FD-01	2.056794	Tumor	BRCA
TCGA-A1-A0SH-01	1.317219	Tumor	BRCA
TCGA-E2-A10A-01	2.189617598	Tumor	BRCA
TCGA-B6-A0IO-01	1.460192887	Tumor	BRCA
TCGA-BH-A1FR-01	2.032087197	Tumor	BRCA
TCGA-D8-A143-01	3.244480793	Tumor	BRCA
TCGA-AO-A03R-01	1.410062848	Tumor	BRCA
TCGA-BH-A0DQ-11	1.218332549	Normal	BRCA
TCGA-BH-A0BV-11	1.30351527	Normal	BRCA
TCGA-BH-A0E0-01	1.923456022	Tumor	BRCA
TCGA-A8-A0AD-01	1.699437197	Tumor	BRCA
TCGA-GM-A2DI-01	1.599337341	Tumor	BRCA
TCGA-E9-A6HE-01	1.762634014	Tumor	BRCA
TCGA-BH-A0B3-01	2.971877	Tumor	BRCA
TCGA-AR-A0TU-01	2.401100651	Tumor	BRCA
TCGA-LQ-A4E4-01	2.768742589	Tumor	BRCA
TCGA-PL-A8LY-01	1.552497702	Tumor	BRCA
TCGA-BH-A1FU-01	2.049139289	Tumor	BRCA
TCGA-A8-A09D-01	2.317036	Tumor	BRCA
TCGA-B6-A3ZX-01	2.975641546	Tumor	BRCA
TCGA-A7-A5ZV-01	2.275614598	Tumor	BRCA
TCGA-BH-A0AY-01	1.63017134	Tumor	BRCA
TCGA-A7-A4SD-01	2.0719349	Tumor	BRCA
TCGA-AO-A03L-01	2.066277	Tumor	BRCA
TCGA-A2-A0EX-01	1.113958	Tumor	BRCA
TCGA-GM-A2DM-01	1.330847472	Tumor	BRCA
TCGA-BH-A0DO-01	1.169473664	Tumor	BRCA
TCGA-HN-A2OB-01	0.928648587	Tumor	BRCA
TCGA-A2-A0CM-01	2.35445177	Tumor	BRCA
TCGA-A2-A4S0-01	1.297103038	Tumor	BRCA
TCGA-BH-A0H9-01	2.239980792	Tumor	BRCA
TCGA-B6-A0IP-01	1.92808103	Tumor	BRCA
TCGA-C8-A12X-01	1.843039878	Tumor	BRCA
TCGA-AN-A0AL-01	2.491784185	Tumor	BRCA
TCGA-LD-A9QF-01	1.523349283	Tumor	BRCA
TCGA-BH-A0DG-11	1.340903094	Normal	BRCA
TCGA-E2-A152-01	1.620231072	Tumor	BRCA
TCGA-BH-A1FE-06	1.280686	Tumor	BRCA
TCGA-BH-A18N-01	1.321777436	Tumor	BRCA
TCGA-C8-A1HN-01	2.135744	Tumor	BRCA
TCGA-AN-A0FK-01	1.023033	Tumor	BRCA
TCGA-B6-A0IE-01	1.692610239	Tumor	BRCA
TCGA-B6-A400-01	2.091313686	Tumor	BRCA
TCGA-GM-A2DB-01	2.192698736	Tumor	BRCA
TCGA-AC-A2FK-01	1.137230504	Tumor	BRCA
TCGA-BH-A0HU-01	2.559908241	Tumor	BRCA
TCGA-D8-A140-01	1.644662099	Tumor	BRCA
TCGA-A7-A0CD-01	1.745683625	Tumor	BRCA
TCGA-D8-A1JF-01	1.512555392	Tumor	BRCA
TCGA-BH-A208-11	0.926466695	Normal	BRCA
TCGA-A2-A4S1-01	1.571674777	Tumor	BRCA
TCGA-5T-A9QA-01	2.718695981	Tumor	BRCA
TCGA-AR-A2LK-01	1.952583	Tumor	BRCA
TCGA-AR-A1AH-01	2.684428134	Tumor	BRCA
TCGA-AR-A254-01	1.998426154	Tumor	BRCA
TCGA-E2-A1IO-01	1.461178059	Tumor	BRCA
TCGA-S3-A6ZF-01	2.065875	Tumor	BRCA
TCGA-B6-A0IB-01	1.945715	Tumor	BRCA
TCGA-A8-A07J-01	1.098897682	Tumor	BRCA
TCGA-AN-A0FV-01	1.879116164	Tumor	BRCA
TCGA-AN-A0XP-01	1.227778811	Tumor	BRCA
TCGA-A8-A08Z-01	1.563912021	Tumor	BRCA
TCGA-E9-A226-01	2.305482625	Tumor	BRCA
TCGA-AR-A1AW-01	2.148094751	Tumor	BRCA
TCGA-GI-A2C9-01	1.732318049	Tumor	BRCA
TCGA-EW-A6SA-01	1.891232132	Tumor	BRCA
TCGA-E9-A1NG-01	0.8922119	Tumor	BRCA
TCGA-A8-A07L-01	3.00597	Tumor	BRCA
TCGA-E2-A15L-01	1.569089	Tumor	BRCA
TCGA-D8-A1JI-01	1.372656	Tumor	BRCA
TCGA-GM-A2DO-01	1.908196789	Tumor	BRCA
TCGA-EW-A1P6-01	1.773168814	Tumor	BRCA
TCGA-BH-A1F0-11	1.036575021	Normal	BRCA
TCGA-AR-A1AI-01	2.931931216	Tumor	BRCA
TCGA-AR-A0U3-01	2.405799659	Tumor	BRCA
TCGA-A2-A0ES-01	1.26758231	Tumor	BRCA
TCGA-BH-A18K-11	1.119078174	Normal	BRCA
TCGA-A8-A06P-01	1.382078394	Tumor	BRCA
TCGA-S3-AA12-01	1.653733081	Tumor	BRCA
TCGA-E9-A1N5-11	2.011633275	Normal	BRCA
TCGA-E9-A3Q9-01	0.7429952	Tumor	BRCA
TCGA-BH-A0HX-01	1.716305786	Tumor	BRCA
TCGA-AC-A3W7-01	1.449200306	Tumor	BRCA
TCGA-AO-A124-01	2.282853306	Tumor	BRCA
TCGA-AC-A5XU-01	1.861677	Tumor	BRCA
TCGA-LL-A6FQ-01	0.9081512	Tumor	BRCA
TCGA-AQ-A1H2-01	0.9954568	Tumor	BRCA
TCGA-BH-A0DQ-01	1.666533598	Tumor	BRCA
TCGA-E2-A106-01	1.008598166	Tumor	BRCA
TCGA-A2-A25F-01	1.941391	Tumor	BRCA
TCGA-AN-A0AT-01	3.020197	Tumor	BRCA
TCGA-D8-A27T-01	1.30085581	Tumor	BRCA
TCGA-A2-A04X-01	1.793261066	Tumor	BRCA
TCGA-A2-A3XT-01	2.937289638	Tumor	BRCA
TCGA-AR-A0TY-01	2.181253683	Tumor	BRCA
TCGA-A2-A0YG-01	2.22045137	Tumor	BRCA
TCGA-B6-A0WZ-01	1.711982339	Tumor	BRCA
TCGA-A7-A5ZX-01	1.05545826	Tumor	BRCA
TCGA-AC-A23G-01	1.275920067	Tumor	BRCA
TCGA-GM-A2DA-01	1.471774062	Tumor	BRCA
TCGA-B6-A0X1-01	2.731900615	Tumor	BRCA
TCGA-AO-A12E-01	1.80005	Tumor	BRCA
TCGA-AR-A250-01	1.773662953	Tumor	BRCA
TCGA-A8-A06O-01	1.867022271	Tumor	BRCA
TCGA-AO-A12G-01	1.309152698	Tumor	BRCA
TCGA-A7-A3IY-01	1.198765775	Tumor	BRCA
TCGA-E2-A1IG-11	0.948219011	Normal	BRCA
TCGA-BH-A1EY-01	1.081619154	Tumor	BRCA
TCGA-A8-A079-01	2.414654725	Tumor	BRCA
TCGA-AO-A03P-01	1.391090708	Tumor	BRCA
TCGA-E2-A572-01	0.99022655	Tumor	BRCA
TCGA-A2-A0YH-01	1.27270212	Tumor	BRCA
TCGA-E2-A15G-01	1.42759972	Tumor	BRCA
TCGA-C8-A12M-01	2.05739779	Tumor	BRCA
TCGA-AR-A0TV-01	2.248500967	Tumor	BRCA
TCGA-A7-A13G-01	2.172115412	Tumor	BRCA
TCGA-A8-A07E-01	2.488008	Tumor	BRCA
TCGA-E9-A1N9-01	2.284278038	Tumor	BRCA
TCGA-BH-A0H3-01	1.41112637	Tumor	BRCA
TCGA-AR-A1AY-01	2.236232	Tumor	BRCA
TCGA-A2-A0D4-01	2.554746	Tumor	BRCA
TCGA-E9-A5UO-01	1.985124049	Tumor	BRCA
TCGA-GM-A2DL-01	1.762098642	Tumor	BRCA
TCGA-EW-A1PD-01	1.600146367	Tumor	BRCA
TCGA-A1-A0SI-01	1.678911	Tumor	BRCA
TCGA-A2-A0CV-01	0.778579057	Tumor	BRCA
TCGA-E2-A15E-06	1.056731184	Tumor	BRCA
TCGA-AO-A12B-01	1.182973	Tumor	BRCA
TCGA-B6-A408-01	1.156812645	Tumor	BRCA
TCGA-OL-A5D7-01	2.89644491	Tumor	BRCA
TCGA-A2-A0EW-01	1.477646049	Tumor	BRCA
TCGA-A2-A0T4-01	2.048241676	Tumor	BRCA
TCGA-C8-A131-01	2.162124162	Tumor	BRCA
TCGA-BH-A1EN-01	2.147758	Tumor	BRCA
TCGA-D8-A3Z5-01	1.036001613	Tumor	BRCA
TCGA-E9-A247-01	2.250345	Tumor	BRCA
TCGA-C8-A12Q-01	1.903696467	Tumor	BRCA
TCGA-E2-A1BD-01	1.145706959	Tumor	BRCA
TCGA-E9-A1RI-01	1.223962255	Tumor	BRCA
TCGA-BH-A18M-11	1.190855848	Normal	BRCA
TCGA-E2-A105-01	2.17975572	Tumor	BRCA
TCGA-D8-A1JK-01	2.289533871	Tumor	BRCA
TCGA-E9-A1N9-11	1.238492066	Normal	BRCA
TCGA-BH-A0BJ-01	1.374754372	Tumor	BRCA
TCGA-S3-AA14-01	1.510656324	Tumor	BRCA
TCGA-C8-A26V-01	1.702524	Tumor	BRCA
TCGA-BH-A1FB-01	1.339528915	Tumor	BRCA
TCGA-D8-A1JP-01	1.812842837	Tumor	BRCA
TCGA-E2-A14X-01	1.717447015	Tumor	BRCA
TCGA-BH-A0E2-01	1.409023617	Tumor	BRCA
TCGA-PL-A8LZ-01	2.282210391	Tumor	BRCA
TCGA-LL-A740-01	1.638197	Tumor	BRCA
TCGA-BH-A0AZ-11	1.043358321	Normal	BRCA
TCGA-D8-A1X7-01	1.428611	Tumor	BRCA
TCGA-AO-A0JD-01	2.014776409	Tumor	BRCA
TCGA-D8-A1X5-01	1.649032	Tumor	BRCA
TCGA-E9-A22E-01	0.94200749	Tumor	BRCA
TCGA-AC-A23E-01	1.221048572	Tumor	BRCA
TCGA-AR-A0U2-01	2.986128	Tumor	BRCA
TCGA-A2-A1FV-01	1.423875	Tumor	BRCA
TCGA-A8-A09B-01	1.413366	Tumor	BRCA
TCGA-AN-A0XO-01	1.21396	Tumor	BRCA
TCGA-A7-A425-01	1.869665592	Tumor	BRCA
TCGA-BH-A0DD-11	0.9411206	Normal	BRCA
TCGA-A2-A0CZ-01	1.089730936	Tumor	BRCA
TCGA-GM-A3NY-01	1.148280249	Tumor	BRCA
TCGA-AR-A0U0-01	2.457801401	Tumor	BRCA
TCGA-AR-A24P-01	1.511666	Tumor	BRCA
TCGA-AN-A0G0-01	2.912767	Tumor	BRCA
TCGA-AN-A0AM-01	2.193394593	Tumor	BRCA
TCGA-BH-A0E6-01	2.152611	Tumor	BRCA
TCGA-E9-A248-01	2.38381719	Tumor	BRCA
TCGA-B6-A1KN-01	2.056174093	Tumor	BRCA
TCGA-LL-A9Q3-01	1.168678987	Tumor	BRCA
TCGA-A8-A08B-01	1.846140039	Tumor	BRCA
TCGA-A1-A0SG-01	1.492659	Tumor	BRCA
TCGA-BH-A0H0-01	2.485618	Tumor	BRCA
TCGA-D8-A1XR-01	1.552606	Tumor	BRCA
TCGA-C8-A12P-01	2.102680746	Tumor	BRCA
TCGA-BH-A0BJ-11	1.350685424	Normal	BRCA
TCGA-LL-A50Y-01	1.780502748	Tumor	BRCA
TCGA-AO-A03N-01	1.504840583	Tumor	BRCA
TCGA-E2-A1IU-01	1.435306719	Tumor	BRCA
TCGA-EW-A1IX-01	1.219669218	Tumor	BRCA
TCGA-A2-A0EV-01	1.924754	Tumor	BRCA
TCGA-BH-A0BT-11	1.248149539	Normal	BRCA
TCGA-AC-A3W5-01	1.641276642	Tumor	BRCA
TCGA-AR-A2LN-01	1.032855534	Tumor	BRCA
TCGA-E9-A1QZ-01	1.798433169	Tumor	BRCA
TCGA-BH-A8FY-01	1.503639688	Tumor	BRCA
TCGA-AC-A6IX-06	1.86464286	Tumor	BRCA
TCGA-AR-A1AL-01	1.645927163	Tumor	BRCA
TCGA-BH-A42T-01	2.683506659	Tumor	BRCA
TCGA-BH-A0B9-01	2.588272	Tumor	BRCA
TCGA-BH-A0BS-11	1.191985047	Normal	BRCA
TCGA-AO-A0J8-01	1.129029	Tumor	BRCA
TCGA-BH-A2L8-01	1.49730825	Tumor	BRCA
TCGA-E9-A1N5-01	1.856616739	Tumor	BRCA
TCGA-A8-A075-01	2.240690125	Tumor	BRCA
TCGA-AN-A0FZ-01	1.335286	Tumor	BRCA
TCGA-D8-A1XJ-01	2.120968	Tumor	BRCA
TCGA-E2-A15F-01	1.943312613	Tumor	BRCA
TCGA-A2-A0EP-01	1.403781	Tumor	BRCA
TCGA-BH-A18K-01	1.269948	Tumor	BRCA
TCGA-AR-A5QN-01	1.636327115	Tumor	BRCA
TCGA-E9-A244-01	2.059443964	Tumor	BRCA
TCGA-A8-A0A2-01	1.581029182	Tumor	BRCA
TCGA-B6-A40C-01	2.142802	Tumor	BRCA
TCGA-AR-A2LQ-01	1.049636707	Tumor	BRCA
TCGA-EW-A1J6-01	1.191889	Tumor	BRCA
TCGA-EW-A1IZ-01	1.991470725	Tumor	BRCA
TCGA-AC-A2FG-01	1.318563	Tumor	BRCA
TCGA-A8-A09Z-01	1.890961	Tumor	BRCA
TCGA-EW-A1P1-01	1.437426677	Tumor	BRCA
TCGA-A8-A0A9-01	1.680998	Tumor	BRCA
TCGA-BH-A0DT-01	1.378140488	Tumor	BRCA
TCGA-A2-A0T2-01	1.87923	Tumor	BRCA
TCGA-A7-A4SA-01	1.23613071	Tumor	BRCA
TCGA-D8-A27F-01	3.008179	Tumor	BRCA
TCGA-D8-A146-01	1.343470371	Tumor	BRCA
TCGA-D8-A27E-01	1.172096	Tumor	BRCA
TCGA-C8-A138-01	1.457391287	Tumor	BRCA
TCGA-E2-A14V-01	2.210196	Tumor	BRCA
TCGA-AC-A5EH-01	1.790306	Tumor	BRCA
TCGA-A2-A0YL-01	1.689784643	Tumor	BRCA
TCGA-E2-A1LK-01	2.206272602	Tumor	BRCA
TCGA-D8-A13Z-01	3.275349	Tumor	BRCA
TCGA-D8-A27V-01	1.244422	Tumor	BRCA
TCGA-EW-A3U0-01	2.118082523	Tumor	BRCA
TCGA-A2-A4S2-01	1.44383265	Tumor	BRCA
TCGA-D8-A1XV-01	1.148856109	Tumor	BRCA
TCGA-BH-A1F0-01	2.401257129	Tumor	BRCA
TCGA-AN-A0FT-01	0.962192811	Tumor	BRCA
TCGA-A7-A0D9-11	0.8218484	Normal	BRCA
TCGA-E2-A15K-01	2.046993524	Tumor	BRCA
TCGA-BH-A0DL-01	1.866792647	Tumor	BRCA
TCGA-A2-A0EY-01	1.696217919	Tumor	BRCA
TCGA-B6-A0IG-01	2.542837	Tumor	BRCA
TCGA-BH-A0HI-01	1.431851	Tumor	BRCA
TCGA-E2-A576-01	2.242643563	Tumor	BRCA
TCGA-BH-A201-01	1.457983776	Tumor	BRCA
TCGA-D8-A1JB-01	1.230038211	Tumor	BRCA
TCGA-A1-A0SN-01	1.618621	Tumor	BRCA
TCGA-A8-A08A-01	1.785010021	Tumor	BRCA
TCGA-A2-A0YI-01	1.372527042	Tumor	BRCA
TCGA-AR-A1AN-01	1.142150589	Tumor	BRCA
TCGA-AR-A2LM-01	1.247776	Tumor	BRCA
TCGA-AR-A5QQ-01	1.975677232	Tumor	BRCA
TCGA-AR-A0TR-01	1.260106	Tumor	BRCA
TCGA-GM-A3XG-01	1.000232	Tumor	BRCA
TCGA-BH-A1FC-01	3.342745492	Tumor	BRCA
TCGA-A2-A0D1-01	2.409646182	Tumor	BRCA
TCGA-EW-A1P7-01	1.685266	Tumor	BRCA
TCGA-AR-A1AP-01	1.862457497	Tumor	BRCA
TCGA-E2-A150-01	1.700919	Tumor	BRCA
TCGA-EW-A2FW-01	2.558134	Tumor	BRCA
TCGA-AR-A1AV-01	1.556228808	Tumor	BRCA
TCGA-A2-A0T1-01	2.025107004	Tumor	BRCA
TCGA-BH-A0BM-11	1.145675032	Normal	BRCA
TCGA-BH-A0C0-11	1.242581665	Normal	BRCA
TCGA-AO-A0JF-01	1.416567632	Tumor	BRCA
TCGA-OL-A6VR-01	1.216314	Tumor	BRCA
TCGA-A8-A090-01	1.943695408	Tumor	BRCA
TCGA-BH-A0BG-01	2.078692901	Tumor	BRCA
TCGA-AO-A1KP-01	1.420115726	Tumor	BRCA
TCGA-LL-A441-01	2.035414138	Tumor	BRCA
TCGA-C8-A133-01	1.433636642	Tumor	BRCA
TCGA-BH-A8FZ-01	1.27478375	Tumor	BRCA
TCGA-E2-A1II-01	2.512089782	Tumor	BRCA
TCGA-EW-A6SC-01	1.326239736	Tumor	BRCA
TCGA-AN-A0XT-01	1.307126416	Tumor	BRCA
TCGA-BH-A0RX-01	2.253893079	Tumor	BRCA
TCGA-A8-A08X-01	1.949746355	Tumor	BRCA
TCGA-AO-A03V-01	1.683342	Tumor	BRCA
TCGA-EW-A1PH-01	2.403867456	Tumor	BRCA
TCGA-A2-A0ST-01	2.219358	Tumor	BRCA
TCGA-BH-A0BC-01	2.119007	Tumor	BRCA
TCGA-E9-A1NH-01	1.253218612	Tumor	BRCA
TCGA-B6-A0X5-01	2.436396556	Tumor	BRCA
TCGA-AC-A4ZE-01	1.613892612	Tumor	BRCA
TCGA-A8-A07Z-01	1.811191414	Tumor	BRCA
TCGA-OL-A66P-01	1.831160905	Tumor	BRCA
TCGA-E2-A1LE-01	2.109435883	Tumor	BRCA
TCGA-C8-A8HR-01	1.374857983	Tumor	BRCA
TCGA-BH-A0H7-11	1.498401706	Normal	BRCA
TCGA-A8-A09T-01	1.548761944	Tumor	BRCA
TCGA-BH-A0HB-01	1.812782184	Tumor	BRCA
TCGA-A8-A08G-01	1.87433655	Tumor	BRCA
TCGA-A2-A0EQ-01	2.199157	Tumor	BRCA
TCGA-A8-A081-01	2.636839896	Tumor	BRCA
TCGA-AO-A1KO-01	1.060877	Tumor	BRCA
TCGA-BH-A0HW-01	1.62476008	Tumor	BRCA
TCGA-OL-A66H-01	1.671545487	Tumor	BRCA
TCGA-A2-A0T0-01	2.127506427	Tumor	BRCA
TCGA-A7-A0DB-11	1.251434607	Normal	BRCA
TCGA-AN-A04C-01	2.077072345	Tumor	BRCA
TCGA-E2-A573-01	2.458877	Tumor	BRCA
TCGA-AN-A0XS-01	1.421412	Tumor	BRCA
TCGA-D8-A3Z6-01	1.091610832	Tumor	BRCA
TCGA-EW-A3E8-01	1.472995034	Tumor	BRCA
TCGA-C8-A137-01	2.141292718	Tumor	BRCA
TCGA-GM-A4E0-01	1.090838826	Tumor	BRCA
TCGA-E2-A1B4-01	1.318034	Tumor	BRCA
TCGA-EW-A2FS-01	1.475301415	Tumor	BRCA
TCGA-S3-A6ZG-01	2.191089364	Tumor	BRCA
TCGA-BH-A209-11	1.031895213	Normal	BRCA
TCGA-GM-A3XN-01	1.237262	Tumor	BRCA
TCGA-EW-A1P8-01	2.827830479	Tumor	BRCA
TCGA-E2-A156-01	1.646642236	Tumor	BRCA
TCGA-AC-A8OP-01	1.438135794	Tumor	BRCA
TCGA-AN-A0FS-01	1.325164089	Tumor	BRCA
TCGA-E2-A15M-11	0.800603691	Normal	BRCA
TCGA-B6-A0IM-01	1.969833	Tumor	BRCA
TCGA-E9-A3HO-01	1.381495775	Tumor	BRCA
TCGA-E2-A1L7-11	1.087511895	Normal	BRCA
TCGA-D8-A27K-01	1.583968256	Tumor	BRCA
TCGA-E9-A2JT-01	1.792479526	Tumor	BRCA
TCGA-BH-A1EN-11	0.934950842	Normal	BRCA
TCGA-GM-A2DK-01	1.595387252	Tumor	BRCA
TCGA-AR-A1AK-01	1.721588491	Tumor	BRCA
TCGA-E2-A15R-01	2.396462	Tumor	BRCA
TCGA-BH-A18Q-01	1.84756789	Tumor	BRCA
TCGA-BH-A0DV-11	0.994698417	Normal	BRCA
TCGA-E2-A153-01	0.889329527	Tumor	BRCA
TCGA-BH-A0BT-01	1.1283	Tumor	BRCA
TCGA-E9-A54Y-01	1.666967967	Tumor	BRCA
TCGA-E2-A14Q-01	1.42596267	Tumor	BRCA
TCGA-BH-A0HN-01	1.121286559	Tumor	BRCA
TCGA-E2-A1IK-01	1.466801271	Tumor	BRCA
TCGA-E2-A10C-01	1.909080755	Tumor	BRCA
TCGA-A8-A095-01	2.180743	Tumor	BRCA
TCGA-BH-A0DH-11	0.935981673	Normal	BRCA
TCGA-BH-A18J-01	1.872048513	Tumor	BRCA
TCGA-BH-A28O-01	1.183626832	Tumor	BRCA
TCGA-AC-A3TN-01	1.444503	Tumor	BRCA
TCGA-A7-A13E-01	2.435014095	Tumor	BRCA
TCGA-BH-A0W5-01	1.596549913	Tumor	BRCA
TCGA-GM-A2DD-01	1.847698487	Tumor	BRCA
TCGA-AN-A0XV-01	1.333988681	Tumor	BRCA
TCGA-E2-A1IL-01	1.871304487	Tumor	BRCA
TCGA-EW-A2FR-01	1.961683	Tumor	BRCA
TCGA-3C-AAAU-01	1.79226338	Tumor	BRCA
TCGA-AR-A24W-01	0.947188731	Tumor	BRCA
TCGA-OL-A5RZ-01	1.73883	Tumor	BRCA
TCGA-E9-A1RB-01	2.157441	Tumor	BRCA
TCGA-AN-A0AJ-01	2.511938994	Tumor	BRCA
TCGA-AR-A1AT-01	2.022657928	Tumor	BRCA
TCGA-BH-A1FD-11	0.940600133	Normal	BRCA
TCGA-A8-A09Q-01	1.539066	Tumor	BRCA
TCGA-A8-A083-01	1.310400481	Tumor	BRCA
TCGA-AN-A0XL-01	1.75169807	Tumor	BRCA
TCGA-E9-A1RC-01	1.636937614	Tumor	BRCA
TCGA-D8-A27I-01	1.731847787	Tumor	BRCA
TCGA-A2-A04Y-01	1.376269	Tumor	BRCA
TCGA-PE-A5DC-01	2.120912451	Tumor	BRCA
TCGA-OL-A5D8-01	1.006127	Tumor	BRCA
TCGA-A7-A26E-01	1.546257902	Tumor	BRCA
TCGA-AN-A0FL-01	0.9478573	Tumor	BRCA
TCGA-A8-A0A1-01	1.697032964	Tumor	BRCA
TCGA-AN-A0FN-01	1.365732422	Tumor	BRCA
TCGA-D8-A1J9-01	2.045928697	Tumor	BRCA
TCGA-BH-A1EO-01	1.351730213	Tumor	BRCA
TCGA-B6-A0I2-01	1.83768287	Tumor	BRCA
TCGA-E9-A5UP-01	1.124842	Tumor	BRCA
TCGA-A2-A0T5-01	1.367014	Tumor	BRCA
TCGA-A7-A0DA-01	2.385883	Tumor	BRCA
TCGA-BH-A1FJ-11	0.809378071	Normal	BRCA
TCGA-B6-A0IC-01	1.988291	Tumor	BRCA
TCGA-BH-A1FH-11	1.027316496	Normal	BRCA
TCGA-BH-A5J0-01	1.030286912	Tumor	BRCA
TCGA-A2-A0CY-01	1.443091	Tumor	BRCA
TCGA-E9-A245-01	1.576556015	Tumor	BRCA
TCGA-GM-A3NW-01	1.290410113	Tumor	BRCA
TCGA-A1-A0SB-01	1.720045045	Tumor	BRCA
TCGA-BH-A0B8-11	0.772170458	Normal	BRCA
TCGA-OL-A66N-01	1.141379	Tumor	BRCA
TCGA-A2-A0CQ-01	1.088216881	Tumor	BRCA
TCGA-C8-A1HG-01	1.556429261	Tumor	BRCA
TCGA-AC-A2BK-01	3.742733	Tumor	BRCA
TCGA-A8-A08J-01	1.770436	Tumor	BRCA
TCGA-A8-A09V-01	1.81628989	Tumor	BRCA
TCGA-A2-A0T3-01	2.626759	Tumor	BRCA
TCGA-AC-A2FM-11	1.08571826	Normal	BRCA
TCGA-C8-A1HK-01	2.424102413	Tumor	BRCA
TCGA-AN-A04A-01	1.508931886	Tumor	BRCA
TCGA-E9-A1RG-01	1.925411	Tumor	BRCA
TCGA-JL-A3YW-01	2.024283	Tumor	BRCA
TCGA-E2-A154-01	1.834779979	Tumor	BRCA
TCGA-A2-A04U-01	2.212882203	Tumor	BRCA
TCGA-BH-A0EE-01	1.788261861	Tumor	BRCA
TCGA-BH-A0H5-01	1.560874232	Tumor	BRCA
TCGA-EW-A1IW-01	2.115476762	Tumor	BRCA
TCGA-AO-A0J4-01	2.197454161	Tumor	BRCA
TCGA-A7-A3J1-01	1.381032476	Tumor	BRCA
TCGA-E9-A243-01	1.804073	Tumor	BRCA
TCGA-C8-A134-01	2.743781	Tumor	BRCA
TCGA-BH-A1FC-11	1.149173714	Normal	BRCA
TCGA-D8-A1Y1-01	1.642788	Tumor	BRCA
TCGA-AO-A12A-01	1.492014178	Tumor	BRCA
TCGA-E2-A108-01	1.560228406	Tumor	BRCA
TCGA-BH-A1F8-11	1.27918276	Normal	BRCA
TCGA-BH-A0E1-01	1.860908076	Tumor	BRCA
TCGA-BH-A204-11	0.689547478	Normal	BRCA
TCGA-E2-A14U-01	1.166613499	Tumor	BRCA
TCGA-BH-A0HL-01	2.513977488	Tumor	BRCA
TCGA-E9-A229-01	1.799503272	Tumor	BRCA
TCGA-A8-A08T-01	1.41206744	Tumor	BRCA
TCGA-E9-A1RF-01	1.481371345	Tumor	BRCA
TCGA-A2-A04T-01	2.423761224	Tumor	BRCA
TCGA-E2-A15P-01	1.419912533	Tumor	BRCA
TCGA-C8-A3M8-01	1.828301	Tumor	BRCA
TCGA-LL-A5YO-01	1.628194878	Tumor	BRCA
TCGA-OL-A66L-01	0.881535082	Tumor	BRCA
TCGA-OL-A66K-01	1.486233836	Tumor	BRCA
TCGA-E2-A1LG-01	1.599708	Tumor	BRCA
TCGA-E2-A1LS-01	0.9971502	Tumor	BRCA
TCGA-BH-A0H5-11	1.15656802	Normal	BRCA
TCGA-A7-A426-01	1.35657	Tumor	BRCA
TCGA-BH-A0B7-01	1.679339097	Tumor	BRCA
TCGA-AC-A2FO-01	1.298431444	Tumor	BRCA
TCGA-D8-A27L-01	1.655820424	Tumor	BRCA
TCGA-AC-A2FF-01	1.431123039	Tumor	BRCA
TCGA-GM-A2D9-01	1.224427679	Tumor	BRCA
TCGA-A2-A0D3-01	1.243783076	Tumor	BRCA
TCGA-A7-A0CH-11	1.131363452	Normal	BRCA
TCGA-A2-A0EO-01	0.965809875	Tumor	BRCA
TCGA-E9-A1NA-11	1.271387302	Normal	BRCA
TCGA-A2-A0T7-01	1.657114711	Tumor	BRCA
TCGA-OL-A6VO-01	2.678347374	Tumor	BRCA
TCGA-BH-A0EI-01	1.662924	Tumor	BRCA
TCGA-A8-A094-01	2.187640258	Tumor	BRCA
TCGA-A8-A092-01	2.343782427	Tumor	BRCA
TCGA-AC-A3W6-01	1.760076	Tumor	BRCA
TCGA-BH-A0BA-01	1.589332201	Tumor	BRCA
TCGA-EW-A1OX-01	1.394975573	Tumor	BRCA
TCGA-A2-A0CR-01	1.334214	Tumor	BRCA
TCGA-D8-A1JD-01	1.992362	Tumor	BRCA
TCGA-C8-A26X-01	1.864030132	Tumor	BRCA
TCGA-E9-A1RC-11	0.807164667	Normal	BRCA
TCGA-A1-A0SE-01	1.65763206	Tumor	BRCA
TCGA-A7-A4SF-01	1.84154859	Tumor	BRCA
TCGA-OL-A66O-01	1.872581418	Tumor	BRCA
TCGA-C8-A26W-01	2.567993773	Tumor	BRCA
TCGA-E2-A9RU-01	1.549795732	Tumor	BRCA
TCGA-AN-A0FW-01	1.931331	Tumor	BRCA
TCGA-D8-A1JC-01	2.208105	Tumor	BRCA
TCGA-C8-A12V-01	2.586214	Tumor	BRCA
TCGA-A2-A04P-01	1.990903393	Tumor	BRCA
TCGA-BH-A0W3-01	2.205140462	Tumor	BRCA
TCGA-BH-A0B5-01	2.11768652	Tumor	BRCA
TCGA-S3-AA10-01	2.871048	Tumor	BRCA
TCGA-BH-A0B0-01	1.210271567	Tumor	BRCA
TCGA-E2-A574-01	2.131221451	Tumor	BRCA
TCGA-AN-A0XN-01	1.005729067	Tumor	BRCA
TCGA-AN-A0XW-01	1.720857651	Tumor	BRCA
TCGA-BH-A0DK-11	1.168748143	Normal	BRCA
TCGA-C8-A1HF-01	2.373103559	Tumor	BRCA
TCGA-BH-A0AU-11	1.268140961	Normal	BRCA
TCGA-AR-A2LO-01	2.062852025	Tumor	BRCA
TCGA-D8-A1XA-01	1.255792341	Tumor	BRCA
TCGA-BH-A0BL-01	1.861265	Tumor	BRCA
TCGA-EW-A1J2-01	1.162659932	Tumor	BRCA
TCGA-BH-A0AZ-01	1.157313856	Tumor	BRCA
TCGA-E9-A227-01	1.44691	Tumor	BRCA
TCGA-A2-A0D2-01	2.300443447	Tumor	BRCA
TCGA-D8-A1XM-01	1.971890996	Tumor	BRCA
TCGA-D8-A1Y3-01	2.219995464	Tumor	BRCA
TCGA-C8-A275-01	2.150155	Tumor	BRCA
TCGA-E2-A3DX-01	1.227388266	Tumor	BRCA
TCGA-C8-A1HM-01	2.157671924	Tumor	BRCA
TCGA-E2-A158-01	2.269477245	Tumor	BRCA
TCGA-AR-A0TP-01	2.00790175	Tumor	BRCA
TCGA-A7-A26F-01	2.586297332	Tumor	BRCA
TCGA-A2-A1FW-01	2.433762	Tumor	BRCA
TCGA-E2-A15A-06	2.404237711	Tumor	BRCA
TCGA-BH-A0C7-01	2.233412953	Tumor	BRCA
TCGA-AR-A1AJ-01	2.332933	Tumor	BRCA
TCGA-E9-A1R5-01	1.280841138	Tumor	BRCA
TCGA-A8-A09A-01	2.189578595	Tumor	BRCA
TCGA-GM-A2DC-01	0.757198991	Tumor	BRCA
TCGA-A2-A3KC-01	1.63307322	Tumor	BRCA
TCGA-AO-A0J9-01	1.284888	Tumor	BRCA
TCGA-E2-A14Y-01	1.739997827	Tumor	BRCA
TCGA-D8-A4Z1-01	1.378803159	Tumor	BRCA
TCGA-3C-AALI-01	2.590430338	Tumor	BRCA
TCGA-E2-A159-01	2.362671507	Tumor	BRCA
TCGA-E2-A155-01	1.995268	Tumor	BRCA
TCGA-A8-A082-01	2.273822431	Tumor	BRCA
TCGA-E2-A14R-01	1.815949	Tumor	BRCA
TCGA-D8-A141-01	1.402224289	Tumor	BRCA
TCGA-BH-A204-01	2.695413	Tumor	BRCA
TCGA-E2-A109-01	2.407615	Tumor	BRCA
TCGA-C8-A1HJ-01	2.542580068	Tumor	BRCA
TCGA-BH-A0C1-01	1.985423891	Tumor	BRCA
TCGA-E9-A1RI-11	0.663793419	Normal	BRCA
TCGA-D8-A1Y2-01	1.441650014	Tumor	BRCA
TCGA-E2-A1LH-11	1.229251148	Normal	BRCA
TCGA-AR-A2LJ-01	1.324059049	Tumor	BRCA
TCGA-AC-A2QH-01	3.269227984	Tumor	BRCA
TCGA-A2-A0YK-01	1.45511373	Tumor	BRCA
TCGA-E9-A22H-01	2.044726457	Tumor	BRCA
TCGA-E2-A1L8-01	1.279930671	Tumor	BRCA
TCGA-BH-A0B8-01	1.850867791	Tumor	BRCA
TCGA-BH-A18G-01	1.383433532	Tumor	BRCA
TCGA-JL-A3YX-01	2.063737421	Tumor	BRCA
TCGA-S3-AA17-01	2.027338839	Tumor	BRCA
TCGA-BH-A0B5-11	0.8427226	Normal	BRCA
TCGA-E2-A15M-01	1.421816319	Tumor	BRCA
TCGA-E2-A56Z-01	1.314416794	Tumor	BRCA
TCGA-A7-A0CH-01	1.364013072	Tumor	BRCA
TCGA-AR-A0TZ-01	2.229969	Tumor	BRCA
TCGA-E2-A15I-01	1.053546742	Tumor	BRCA
TCGA-BH-A0B4-01	2.163815273	Tumor	BRCA
TCGA-E2-A15K-06	1.827517	Tumor	BRCA
TCGA-BH-A0WA-01	3.16298887	Tumor	BRCA
TCGA-A2-A0ET-01	1.496897	Tumor	BRCA
TCGA-OL-A5RW-01	2.389823201	Tumor	BRCA
TCGA-AN-A0FD-01	1.273319702	Tumor	BRCA
TCGA-BH-A0H7-01	1.679784	Tumor	BRCA
TCGA-LL-A5YL-01	2.108380018	Tumor	BRCA
TCGA-A2-A0D0-01	2.365313	Tumor	BRCA
TCGA-AO-A129-01	2.149183298	Tumor	BRCA
TCGA-BH-A1EW-01	1.882914827	Tumor	BRCA
TCGA-AO-A03M-01	1.729546	Tumor	BRCA
TCGA-B6-A0RP-01	1.293048	Tumor	BRCA
TCGA-E2-A15T-01	2.111877	Tumor	BRCA
TCGA-A2-A4RW-01	1.79098136	Tumor	BRCA
TCGA-AC-A2FF-11	1.615608425	Normal	BRCA
TCGA-BH-A0B7-11	1.310910503	Normal	BRCA
TCGA-A8-A08O-01	1.769502896	Tumor	BRCA
TCGA-BH-A18I-01	1.445516999	Tumor	BRCA
TCGA-BH-A0BM-01	0.730133355	Tumor	BRCA
TCGA-E2-A14N-01	3.238797741	Tumor	BRCA
TCGA-5L-AAT0-01	1.628118224	Tumor	BRCA
TCGA-E9-A1NG-11	0.901241354	Normal	BRCA
TCGA-BH-A6R9-01	1.327587	Tumor	BRCA
TCGA-EW-A1PG-01	0.994303988	Tumor	BRCA
TCGA-AN-A03Y-01	1.505011	Tumor	BRCA
TCGA-BH-A0DL-11	1.235591642	Normal	BRCA
TCGA-B6-A0RT-01	2.222451	Tumor	BRCA
TCGA-A2-A25D-01	1.453658	Tumor	BRCA
TCGA-A7-A56D-01	1.590513207	Tumor	BRCA
TCGA-D8-A73W-01	1.511158207	Tumor	BRCA
TCGA-AO-A0J5-01	1.47777475	Tumor	BRCA
TCGA-E9-A1R7-11	0.854349571	Normal	BRCA
TCGA-A2-A1G6-01	0.97131414	Tumor	BRCA
TCGA-AC-A3OD-01	1.945191814	Tumor	BRCA
TCGA-BH-A0H9-11	0.827756866	Normal	BRCA
TCGA-A7-A0CJ-01	2.115875447	Tumor	BRCA
TCGA-A8-A07U-01	2.270263	Tumor	BRCA
TCGA-D8-A1XS-01	1.934069	Tumor	BRCA
TCGA-B6-A0I8-01	1.486663	Tumor	BRCA
TCGA-LL-A5YM-01	2.101196309	Tumor	BRCA
TCGA-E2-A15E-01	1.406699495	Tumor	BRCA
TCGA-D8-A27G-01	1.993855748	Tumor	BRCA
TCGA-BH-A1EX-01	1.358490085	Tumor	BRCA
TCGA-A8-A076-01	2.332189	Tumor	BRCA
TCGA-EW-A1OV-01	2.080107631	Tumor	BRCA
TCGA-B6-A0X7-01	1.278600036	Tumor	BRCA
TCGA-B6-A0WT-01	2.039233196	Tumor	BRCA
TCGA-A2-A4S3-01	2.783138837	Tumor	BRCA
TCGA-BH-A0BZ-01	1.661577708	Tumor	BRCA
TCGA-OL-A5RU-01	0.97973159	Tumor	BRCA
TCGA-D8-A73U-01	1.275008762	Tumor	BRCA
TCGA-A2-A0YT-01	2.474297229	Tumor	BRCA
TCGA-A1-A0SK-01	3.171431313	Tumor	BRCA
TCGA-E9-A295-01	1.611321531	Tumor	BRCA
TCGA-AR-A1AR-01	2.512385	Tumor	BRCA
TCGA-D8-A1XY-01	1.437149	Tumor	BRCA
TCGA-LL-A8F5-01	2.122288568	Tumor	BRCA
TCGA-E9-A1R6-01	2.046689	Tumor	BRCA
TCGA-BH-A1FL-01	1.263112082	Tumor	BRCA
TCGA-BH-A18S-11	0.900035681	Normal	BRCA
TCGA-E9-A1RE-01	1.859686	Tumor	BRCA
TCGA-BH-A0BC-11	1.232063309	Normal	BRCA
TCGA-D8-A1JN-01	1.056336182	Tumor	BRCA
TCGA-D8-A145-01	0.749632014	Tumor	BRCA
TCGA-B6-A0IK-01	2.215397571	Tumor	BRCA
TCGA-C8-A1HE-01	1.401418	Tumor	BRCA
TCGA-A8-A0AB-01	1.99340044	Tumor	BRCA
TCGA-EW-A1J3-01	1.366474	Tumor	BRCA
TCGA-GI-A2C8-01	0.619832	Tumor	BRCA
TCGA-A2-A0YJ-01	2.75638582	Tumor	BRCA
TCGA-A8-A0A7-01	1.643882642	Tumor	BRCA
TCGA-A8-A08L-01	2.286860721	Tumor	BRCA
TCGA-BH-A0H6-01	1.225045011	Tumor	BRCA
TCGA-D8-A1XL-01	2.112176116	Tumor	BRCA
TCGA-E2-A10B-01	1.833313583	Tumor	BRCA
TCGA-E9-A228-01	2.589063	Tumor	BRCA
TCGA-A2-A3KD-01	1.450279624	Tumor	BRCA
TCGA-AQ-A7U7-01	1.553888039	Tumor	BRCA
TCGA-AO-A1KS-01	1.83649971	Tumor	BRCA
TCGA-BH-A0EB-01	1.389023786	Tumor	BRCA
TCGA-E2-A1LB-11	1.527712041	Normal	BRCA
TCGA-C8-A12W-01	1.854466	Tumor	BRCA
TCGA-AR-A24L-01	1.898416648	Tumor	BRCA
TCGA-EW-A1PB-01	1.9730921	Tumor	BRCA
TCGA-D8-A1JJ-01	1.831897	Tumor	BRCA
TCGA-C8-A12Z-01	1.884052083	Tumor	BRCA
TCGA-A8-A09X-01	2.289132865	Tumor	BRCA
TCGA-AC-A62Y-01	1.229469866	Tumor	BRCA
TCGA-AC-A3YJ-01	1.184628176	Tumor	BRCA
TCGA-E9-A22G-01	3.309308	Tumor	BRCA
TCGA-GM-A5PX-01	1.063272932	Tumor	BRCA
TCGA-A2-A4RX-01	1.49098097	Tumor	BRCA
TCGA-BH-A0HK-11	0.932312692	Normal	BRCA
TCGA-B6-A0WW-01	1.76576086	Tumor	BRCA
TCGA-A2-A0SV-01	1.753524	Tumor	BRCA
TCGA-AR-A24U-01	1.756760518	Tumor	BRCA
TCGA-B6-A0X0-01	1.538392521	Tumor	BRCA
TCGA-BH-A0EA-01	1.070119537	Tumor	BRCA
TCGA-LL-A440-01	1.384724581	Tumor	BRCA
TCGA-A1-A0SQ-01	2.042266	Tumor	BRCA
TCGA-A8-A09N-01	1.497719801	Tumor	BRCA
TCGA-AC-A3QQ-01	1.956680835	Tumor	BRCA
TCGA-E2-A1BC-11	0.627994784	Normal	BRCA
TCGA-BH-A18V-06	2.723836	Tumor	BRCA
TCGA-BH-A18H-01	1.323370805	Tumor	BRCA
TCGA-E2-A1LH-01	1.463594845	Tumor	BRCA
TCGA-C8-A27A-01	2.7096523	Tumor	BRCA
TCGA-E9-A1R4-01	1.832137	Tumor	BRCA
TCGA-A2-A3XU-01	1.435258551	Tumor	BRCA
TCGA-HN-A2NL-01	3.031479127	Tumor	BRCA
TCGA-BH-A0BO-01	0.934556694	Tumor	BRCA
TCGA-D8-A1Y0-01	1.975868026	Tumor	BRCA
TCGA-B6-A40B-01	1.812643341	Tumor	BRCA
TCGA-PL-A8LX-01	1.155544785	Tumor	BRCA
TCGA-B6-A1KF-01	2.30724485	Tumor	BRCA
TCGA-AO-A0J7-01	1.932248	Tumor	BRCA
TCGA-EW-A2FV-01	1.769890702	Tumor	BRCA
TCGA-AR-A252-01	1.605244444	Tumor	BRCA
TCGA-AN-A0XR-01	2.201591591	Tumor	BRCA
TCGA-A2-A0YC-01	1.600549901	Tumor	BRCA
TCGA-A8-A07P-01	1.617036	Tumor	BRCA
TCGA-BH-A1FR-11	1.144820145	Normal	BRCA
TCGA-E9-A3X8-01	0.879382673	Tumor	BRCA
TCGA-AC-A2B8-01	1.458004937	Tumor	BRCA
TCGA-AO-A0JL-01	1.531637972	Tumor	BRCA
TCGA-BH-A1FB-11	1.192595258	Normal	BRCA
TCGA-D8-A27W-01	2.182315891	Tumor	BRCA
TCGA-B6-A0RO-01	1.475825	Tumor	BRCA
TCGA-BH-A0DE-01	1.54874737	Tumor	BRCA
TCGA-D8-A147-01	2.896346	Tumor	BRCA
TCGA-BH-A202-01	1.764048	Tumor	BRCA
TCGA-BH-A18R-01	2.367716	Tumor	BRCA
TCGA-BH-A0HA-11	1.241806	Normal	BRCA
TCGA-B6-A0RV-01	2.067559692	Tumor	BRCA
TCGA-D8-A27P-01	1.590579846	Tumor	BRCA
TCGA-BH-A0W7-01	1.930112763	Tumor	BRCA
TCGA-BH-A0E1-11	1.188047381	Normal	BRCA
TCGA-AC-A7VB-01	2.320362	Tumor	BRCA
TCGA-AN-A046-01	1.338040555	Tumor	BRCA
TCGA-A2-A0SX-01	2.147886783	Tumor	BRCA
TCGA-A8-A06N-01	1.344499	Tumor	BRCA
TCGA-BH-A8G0-01	1.315109418	Tumor	BRCA
TCGA-BH-A0HP-01	1.447012	Tumor	BRCA
TCGA-BH-A18U-01	2.073595	Tumor	BRCA
TCGA-AN-A0AS-01	0.954246452	Tumor	BRCA
TCGA-AO-A0JC-01	1.316988706	Tumor	BRCA
TCGA-BH-A1F2-01	1.511995	Tumor	BRCA
TCGA-BH-A18M-01	1.378659193	Tumor	BRCA
TCGA-C8-A12L-01	2.450133988	Tumor	BRCA
TCGA-E9-A1R7-01	1.939338	Tumor	BRCA
TCGA-BH-A1FH-01	1.438838097	Tumor	BRCA
TCGA-AR-A24V-01	1.372525	Tumor	BRCA
TCGA-AC-A6IX-01	1.806737933	Tumor	BRCA
TCGA-D8-A1JH-01	1.40902488	Tumor	BRCA
TCGA-BH-A1FE-01	2.267867	Tumor	BRCA
TCGA-A2-A25C-01	2.321733	Tumor	BRCA
TCGA-B6-A0IQ-01	2.350488515	Tumor	BRCA
TCGA-AO-A0JI-01	1.844749069	Tumor	BRCA
TCGA-AC-A2FB-11	1.054702848	Normal	BRCA
TCGA-B6-A0IA-01	1.048259172	Tumor	BRCA
TCGA-E2-A1L7-01	2.561246353	Tumor	BRCA
TCGA-BH-A18F-01	2.275950724	Tumor	BRCA
TCGA-C8-A1HI-01	1.167187063	Tumor	BRCA
TCGA-A2-A0YD-01	1.049169	Tumor	BRCA
TCGA-A8-A06U-01	2.31587196	Tumor	BRCA
TCGA-BH-A18S-01	0.83627981	Tumor	BRCA
TCGA-A8-A08S-01	1.902361	Tumor	BRCA
TCGA-A8-A08C-01	1.497501969	Tumor	BRCA
TCGA-C8-A1HO-01	2.038241617	Tumor	BRCA
TCGA-AO-A0JG-01	1.277846922	Tumor	BRCA
TCGA-E9-A1NF-01	1.198482935	Tumor	BRCA
TCGA-AO-A0J6-01	2.900924319	Tumor	BRCA
TCGA-LL-A5YP-01	2.795118437	Tumor	BRCA
TCGA-BH-A0DI-01	1.198845248	Tumor	BRCA
TCGA-BH-A1FJ-01	2.070927	Tumor	BRCA
TCGA-UU-A93S-01	2.141530318	Tumor	BRCA
TCGA-A2-A0YE-01	2.738655549	Tumor	BRCA
TCGA-BH-A209-01	2.151363707	Tumor	BRCA
TCGA-OL-A5RX-01	1.071460747	Tumor	BRCA
TCGA-E2-A15D-01	1.15986723	Tumor	BRCA
TCGA-D8-A27H-01	1.902385794	Tumor	BRCA
TCGA-BH-A1F6-01	2.104386229	Tumor	BRCA
TCGA-A1-A0SD-01	1.476213	Tumor	BRCA
TCGA-D8-A1XC-01	1.245252	Tumor	BRCA
TCGA-A2-A04R-01	2.129237	Tumor	BRCA
TCGA-LD-A66U-01	1.130351431	Tumor	BRCA
TCGA-E2-A15O-01	2.40493	Tumor	BRCA
TCGA-AR-A24T-01	1.569636652	Tumor	BRCA
TCGA-BH-A0HO-01	1.123832	Tumor	BRCA
TCGA-A7-A6VW-01	2.661860781	Tumor	BRCA
TCGA-E2-A153-11	1.329295076	Normal	BRCA
TCGA-BH-A0HY-01	2.272536381	Tumor	BRCA
TCGA-3C-AALJ-01	2.240057678	Tumor	BRCA
TCGA-BH-AB28-01	1.725277295	Tumor	BRCA
TCGA-A7-A0CG-01	1.505539058	Tumor	BRCA
TCGA-A8-A08H-01	2.068458	Tumor	BRCA
TCGA-B6-A0WV-01	2.190230273	Tumor	BRCA
TCGA-D8-A1XF-01	3.337475882	Tumor	BRCA
TCGA-BH-A0BQ-01	1.235088358	Tumor	BRCA
TCGA-E9-A1RF-11	0.7029995	Normal	BRCA
TCGA-EW-A1PC-01	2.525187566	Tumor	BRCA
TCGA-A8-A08I-01	1.791084	Tumor	BRCA
TCGA-B6-A0X4-01	1.006490524	Tumor	BRCA
TCGA-E9-A2JS-01	2.713002	Tumor	BRCA
TCGA-A8-A096-01	1.957874	Tumor	BRCA
TCGA-BH-A1F6-11	0.811617128	Normal	BRCA
TCGA-B6-A0WY-01	1.374990808	Tumor	BRCA
TCGA-BH-A18V-11	0.866675841	Normal	BRCA
TCGA-A8-A09E-01	1.704999205	Tumor	BRCA
TCGA-BH-A1ES-06	0.686610878	Tumor	BRCA
TCGA-EW-A1OW-01	2.3443431	Tumor	BRCA
TCGA-D8-A1XD-01	2.151091343	Tumor	BRCA
TCGA-E9-A54X-01	1.773583462	Tumor	BRCA
TCGA-B6-A0RG-01	1.462625859	Tumor	BRCA
TCGA-A8-A097-01	2.170483202	Tumor	BRCA
TCGA-A2-A0CX-01	1.942693647	Tumor	BRCA
TCGA-E9-A5FK-01	1.083387089	Tumor	BRCA
TCGA-BH-A1FG-11	0.536004562	Normal	BRCA
TCGA-C8-A8HQ-01	2.144166698	Tumor	BRCA
TCGA-BH-A0BP-01	1.36183491	Tumor	BRCA
TCGA-B6-A0RL-01	2.779765962	Tumor	BRCA
TCGA-A8-A08F-01	2.034625	Tumor	BRCA
TCGA-A2-A0CK-01	1.846187	Tumor	BRCA
TCGA-E9-A1N4-01	1.2077	Tumor	BRCA
TCGA-D8-A1XZ-01	2.065743	Tumor	BRCA
TCGA-AR-A1AS-01	1.669322095	Tumor	BRCA
TCGA-BH-A18N-11	1.045256003	Normal	BRCA
TCGA-EW-A424-01	1.617908183	Tumor	BRCA
TCGA-A7-A3RF-01	1.234534	Tumor	BRCA
TCGA-AR-A24H-01	2.14967	Tumor	BRCA
TCGA-A8-A06T-01	1.386733	Tumor	BRCA
TCGA-C8-A1HL-01	2.027176687	Tumor	BRCA
TCGA-D8-A1X8-01	1.656881322	Tumor	BRCA
TCGA-AO-A1KT-01	2.051160842	Tumor	BRCA
TCGA-E2-A15K-11	1.040528866	Normal	BRCA
TCGA-B6-A0RQ-01	1.19203336	Tumor	BRCA
TCGA-AR-A1AQ-01	2.161315376	Tumor	BRCA
TCGA-OL-A5D6-01	1.329736	Tumor	BRCA
TCGA-A8-A091-01	1.825317	Tumor	BRCA
TCGA-A7-A4SE-01	2.295479579	Tumor	BRCA
TCGA-AC-A2FE-01	1.716673408	Tumor	BRCA
TCGA-BH-A1F2-11	0.8305169	Normal	BRCA
TCGA-E9-A1ND-11	1.095082877	Normal	BRCA
TCGA-C8-A26Z-01	1.808007	Tumor	BRCA
TCGA-C8-A12Y-01	1.276779	Tumor	BRCA
TCGA-A7-A13F-01	1.909372648	Tumor	BRCA
TCGA-BH-A28Q-01	1.206052196	Tumor	BRCA
TCGA-GM-A5PV-01	1.211778359	Tumor	BRCA
TCGA-A7-A4SC-01	1.456249107	Tumor	BRCA
TCGA-A8-A09G-01	2.148509817	Tumor	BRCA
TCGA-A7-A13E-11	1.077591183	Normal	BRCA
TCGA-E2-A15H-01	1.581665545	Tumor	BRCA
TCGA-B6-A0IH-01	0.977238696	Tumor	BRCA
TCGA-A2-A1G4-01	2.095724	Tumor	BRCA
TCGA-A8-A093-01	1.406879666	Tumor	BRCA
TCGA-C8-A12O-01	1.717487891	Tumor	BRCA
TCGA-AO-A1KQ-01	1.834592794	Tumor	BRCA
TCGA-AR-A256-01	3.146657921	Tumor	BRCA
TCGA-OL-A66I-01	2.880567834	Tumor	BRCA
TCGA-C8-A3M7-01	1.377018382	Tumor	BRCA
TCGA-A2-A04W-01	1.962613709	Tumor	BRCA
TCGA-OL-A97C-01	1.543722261	Tumor	BRCA
TCGA-AR-A1AM-01	1.202570873	Tumor	BRCA
TCGA-AR-A2LR-01	3.206119949	Tumor	BRCA
TCGA-EW-A1OZ-01	2.410524	Tumor	BRCA
TCGA-A1-A0SF-01	1.541995242	Tumor	BRCA
TCGA-A1-A0SJ-01	1.511378266	Tumor	BRCA
TCGA-A7-A13G-11	0.66976511	Normal	BRCA
TCGA-D8-A1JU-01	1.058071688	Tumor	BRCA
TCGA-A8-A07F-01	1.70996047	Tumor	BRCA
TCGA-A7-A6VY-01	2.147482	Tumor	BRCA
TCGA-BH-A1FU-11	1.261940523	Normal	BRCA
TCGA-BH-A0BZ-11	0.94003274	Normal	BRCA
TCGA-A2-A0CU-01	1.595657232	Tumor	BRCA
TCGA-BH-A18L-11	0.882773773	Normal	BRCA
TCGA-E9-A1NE-01	1.67311	Tumor	BRCA
TCGA-A7-A0D9-01	1.450602971	Tumor	BRCA
TCGA-C8-A12K-01	1.882017111	Tumor	BRCA
TCGA-A8-A07O-01	2.330513	Tumor	BRCA
TCGA-C8-A12U-01	1.952228929	Tumor	BRCA
TCGA-C8-A8HP-01	2.495645529	Tumor	BRCA
TCGA-A2-A3XV-01	1.706977873	Tumor	BRCA
TCGA-BH-A0AW-01	1.917592273	Tumor	BRCA
TCGA-AN-A0FF-01	1.674702091	Tumor	BRCA
TCGA-AR-A24M-01	1.144981	Tumor	BRCA
TCGA-BH-A0DP-11	1.110082213	Normal	BRCA
TCGA-E2-A2P6-01	1.570066546	Tumor	BRCA
TCGA-C8-A130-01	2.533973504	Tumor	BRCA
TCGA-C8-A274-01	2.095245	Tumor	BRCA
TCGA-E9-A1RD-11	0.949215391	Normal	BRCA
TCGA-D8-A73X-01	1.310726581	Tumor	BRCA
TCGA-AO-A0JA-01	1.788887786	Tumor	BRCA
TCGA-LL-A5YN-01	1.457765058	Tumor	BRCA
TCGA-D8-A1XB-01	1.427221717	Tumor	BRCA
TCGA-LL-A6FP-01	1.500251	Tumor	BRCA
TCGA-A7-A6VX-01	1.339281582	Tumor	BRCA
TCGA-AC-A6IW-01	2.49265054	Tumor	BRCA
TCGA-BH-A0C3-01	1.81161943	Tumor	BRCA
TCGA-E9-A1NF-11	0.903535	Normal	BRCA
TCGA-E2-A1L9-01	1.284316715	Tumor	BRCA
TCGA-BH-A1EV-01	2.041436458	Tumor	BRCA
TCGA-A2-A3XX-01	2.298500065	Tumor	BRCA
TCGA-E9-A1NA-01	1.835297	Tumor	BRCA
TCGA-EW-A1OY-01	1.733717532	Tumor	BRCA
TCGA-BH-A0AU-01	2.087076	Tumor	BRCA
TCGA-B6-A0WS-01	2.052707209	Tumor	BRCA
TCGA-B6-A0I5-01	1.077894281	Tumor	BRCA
TCGA-E2-A14P-01	1.521435166	Tumor	BRCA
TCGA-GM-A2DF-01	1.854342181	Tumor	BRCA
TCGA-AQ-A04H-01	2.292106	Tumor	BRCA
TCGA-AC-A6NO-01	1.743241589	Tumor	BRCA
TCGA-BH-A0E9-01	1.577163	Tumor	BRCA
TCGA-E9-A1N4-11	1.246175	Normal	BRCA
TCGA-BH-A0B1-01	1.415521313	Tumor	BRCA
TCGA-AR-A0TW-01	1.437173	Tumor	BRCA
TCGA-AN-A0FX-01	2.464994756	Tumor	BRCA
TCGA-BH-A0BD-01	1.987832146	Tumor	BRCA
TCGA-D8-A1JA-01	1.904719	Tumor	BRCA
TCGA-S3-AA11-01	1.811100801	Tumor	BRCA
TCGA-AO-A03T-01	1.554842	Tumor	BRCA
TCGA-AC-A3YI-01	1.357493505	Tumor	BRCA
TCGA-BH-A0B2-01	1.084360977	Tumor	BRCA
TCGA-LL-A7T0-01	2.358306869	Tumor	BRCA
TCGA-BH-A0DH-01	1.999888	Tumor	BRCA
TCGA-AC-A8OQ-01	2.658630738	Tumor	BRCA
TCGA-C8-A12N-01	1.221732467	Tumor	BRCA
TCGA-AO-A03U-01	1.364193	Tumor	BRCA
TCGA-C8-A12T-01	2.080525	Tumor	BRCA
TCGA-AO-A0J2-01	2.348577	Tumor	BRCA
TCGA-D8-A27R-01	2.478231918	Tumor	BRCA
TCGA-A2-A0EU-01	1.629634651	Tumor	BRCA
TCGA-AO-A12D-01	1.543397062	Tumor	BRCA
TCGA-D8-A1XT-01	2.179436	Tumor	BRCA
TCGA-A2-A0CW-01	2.51711	Tumor	BRCA
TCGA-E2-A10F-01	1.645947898	Tumor	BRCA
TCGA-BH-A0E7-01	1.5190214	Tumor	BRCA
TCGA-D8-A1XG-01	0.972118502	Tumor	BRCA
TCGA-BH-A0AY-11	1.054026909	Normal	BRCA
TCGA-E9-A1N8-01	2.474706041	Tumor	BRCA
TCGA-E2-A2P5-01	1.380419	Tumor	BRCA
TCGA-BH-A18P-11	0.744698798	Normal	BRCA
TCGA-C8-A278-01	2.339798254	Tumor	BRCA
TCGA-A8-A08R-01	2.975321465	Tumor	BRCA
TCGA-E2-A15A-01	2.109481	Tumor	BRCA
TCGA-BH-A1FE-11	1.073238867	Normal	BRCA
TCGA-BH-A1EO-11	0.9122593	Normal	BRCA
TCGA-D8-A1JT-01	1.217864	Tumor	BRCA
TCGA-D8-A142-01	2.374916	Tumor	BRCA
TCGA-A2-A3Y0-01	2.257279	Tumor	BRCA
TCGA-AQ-A0Y5-01	1.268992	Tumor	BRCA
TCGA-A8-A07W-01	2.197483104	Tumor	BRCA
TCGA-A1-A0SM-01	1.444436547	Tumor	BRCA
TCGA-AC-A3EH-01	1.169908	Tumor	BRCA
TCGA-MS-A51U-01	1.207959872	Tumor	BRCA
TCGA-AR-A24K-01	1.45086	Tumor	BRCA
TCGA-AC-A2BM-01	1.893195	Tumor	BRCA
TCGA-A2-A3XY-01	2.424893	Tumor	BRCA
TCGA-E2-A14W-01	1.584372	Tumor	BRCA
TCGA-BH-A1F8-01	1.877134	Tumor	BRCA
TCGA-E9-A1RA-01	1.481556728	Tumor	BRCA
TCGA-A8-A0A6-01	1.363895194	Tumor	BRCA
TCGA-AC-A7VC-01	2.22556613	Tumor	BRCA
TCGA-C8-A27B-01	2.452702	Tumor	BRCA
TCGA-S3-AA15-01	2.463389419	Tumor	BRCA
TCGA-BH-A1ES-01	1.636958636	Tumor	BRCA
TCGA-E2-A1L6-01	1.628787702	Tumor	BRCA
TCGA-BH-A0DT-11	1.188740912	Normal	BRCA
TCGA-E9-A1R0-01	1.755751231	Tumor	BRCA
TCGA-BH-A0B6-01	1.33134	Tumor	BRCA
TCGA-B6-A0RN-01	1.2310479	Tumor	BRCA
TCGA-A8-A09W-01	2.028155	Tumor	BRCA
TCGA-EW-A1P3-01	1.403891811	Tumor	BRCA
TCGA-A7-A13F-11	0.988708792	Normal	BRCA
TCGA-A2-A0T6-01	1.093636015	Tumor	BRCA
TCGA-A7-A5ZW-01	1.370008077	Tumor	BRCA
TCGA-BH-A203-01	1.829131097	Tumor	BRCA
TCGA-DS-A7WI-01	1.796381988	Tumor	CESC
TCGA-EX-A449-01	2.51826882	Tumor	CESC
TCGA-VS-A958-01	2.370604077	Tumor	CESC
TCGA-MY-A5BE-01	1.96461377	Tumor	CESC
TCGA-C5-A905-01	2.329534	Tumor	CESC
TCGA-Q1-A73Q-01	2.871998928	Tumor	CESC
TCGA-BI-A0VR-01	1.867793278	Tumor	CESC
TCGA-EK-A2PK-01	2.003433	Tumor	CESC
TCGA-FU-A3WB-01	3.262225	Tumor	CESC
TCGA-MA-AA41-01	3.316767552	Tumor	CESC
TCGA-IR-A3LK-01	2.665681312	Tumor	CESC
TCGA-VS-A952-01	3.377763212	Tumor	CESC
TCGA-C5-A8YT-01	2.415806155	Tumor	CESC
TCGA-EA-A5ZD-01	1.994322967	Tumor	CESC
TCGA-C5-A1MI-01	2.839852	Tumor	CESC
TCGA-EK-A2RO-01	1.832000703	Tumor	CESC
TCGA-FU-A3YQ-01	2.379170757	Tumor	CESC
TCGA-C5-A7CL-01	2.077879765	Tumor	CESC
TCGA-VS-A9UB-01	3.400346537	Tumor	CESC
TCGA-C5-A1BM-01	1.456814	Tumor	CESC
TCGA-C5-A2LY-01	2.366881828	Tumor	CESC
TCGA-EA-A50E-01	2.334439667	Tumor	CESC
TCGA-ZJ-AAXU-01	2.407031	Tumor	CESC
TCGA-HM-A6W2-01	2.170927752	Tumor	CESC
TCGA-C5-A1MQ-01	1.949238959	Tumor	CESC
TCGA-C5-A1BE-01	2.182497322	Tumor	CESC
TCGA-C5-A1MN-01	2.675354	Tumor	CESC
TCGA-VS-A9U7-01	2.73895	Tumor	CESC
TCGA-ZJ-AB0I-01	2.834492932	Tumor	CESC
TCGA-LP-A4AX-01	2.955512255	Tumor	CESC
TCGA-JW-A5VH-01	2.622343637	Tumor	CESC
TCGA-C5-A902-01	1.954553853	Tumor	CESC
TCGA-FU-A23L-01	2.288589267	Tumor	CESC
TCGA-FU-A3NI-01	1.877493	Tumor	CESC
TCGA-VS-A9UT-01	2.496206825	Tumor	CESC
TCGA-C5-A8YR-01	2.753756595	Tumor	CESC
TCGA-VS-A94X-01	2.853069	Tumor	CESC
TCGA-VS-A8EK-01	2.519664	Tumor	CESC
TCGA-FU-A3HZ-01	2.654035662	Tumor	CESC
TCGA-ZJ-AAXT-01	2.90651	Tumor	CESC
TCGA-C5-A2LT-01	1.964299	Tumor	CESC
TCGA-WL-A834-01	2.370181418	Tumor	CESC
TCGA-FU-A40J-01	2.139634	Tumor	CESC
TCGA-MU-A5YI-01	1.534169	Tumor	CESC
TCGA-MA-AA3W-01	2.186205521	Tumor	CESC
TCGA-EK-A2PG-01	2.077412	Tumor	CESC
TCGA-UC-A7PG-06	1.87464479	Tumor	CESC
TCGA-EA-A5ZE-01	1.930930992	Tumor	CESC
TCGA-4J-AA1J-01	2.173224697	Tumor	CESC
TCGA-C5-A7CH-01	2.321122715	Tumor	CESC
TCGA-C5-A8XH-01	2.994981	Tumor	CESC
TCGA-JW-A69B-01	2.247358144	Tumor	CESC
TCGA-ZX-AA5X-01	1.970765847	Tumor	CESC
TCGA-VS-A9V0-01	2.544962515	Tumor	CESC
TCGA-EA-A97N-01	1.960852481	Tumor	CESC
TCGA-Q1-A73S-01	2.595072032	Tumor	CESC
TCGA-ZJ-AAXA-01	2.165179	Tumor	CESC
TCGA-DS-A0VL-01	2.42878	Tumor	CESC
TCGA-C5-A1BN-01	2.97573132	Tumor	CESC
TCGA-EK-A2IR-01	2.684126	Tumor	CESC
TCGA-C5-A2M1-01	2.683708	Tumor	CESC
TCGA-C5-A7CJ-01	2.062337215	Tumor	CESC
TCGA-EA-A1QT-01	2.862579	Tumor	CESC
TCGA-VS-A957-01	2.668865449	Tumor	CESC
TCGA-JW-A5VK-01	2.097766	Tumor	CESC
TCGA-EK-A2R7-01	1.821920162	Tumor	CESC
TCGA-EA-A4BA-01	2.165317422	Tumor	CESC
TCGA-EA-A411-01	2.576946	Tumor	CESC
TCGA-HM-A6W2-06	3.082828404	Tumor	CESC
TCGA-C5-A7UE-01	2.467735069	Tumor	CESC
TCGA-JW-A5VI-01	2.891646192	Tumor	CESC
TCGA-VS-A9UD-01	2.958998114	Tumor	CESC
TCGA-DS-A0VN-01	2.033809	Tumor	CESC
TCGA-HM-A3JK-01	1.781913165	Tumor	CESC
TCGA-LP-A5U3-01	2.451838	Tumor	CESC
TCGA-DG-A2KH-01	2.599305798	Tumor	CESC
TCGA-C5-A2LS-01	2.447672177	Tumor	CESC
TCGA-IR-A3LH-01	1.961788907	Tumor	CESC
TCGA-Q1-A5R3-01	2.482961	Tumor	CESC
TCGA-MA-AA3X-01	1.91794	Tumor	CESC
TCGA-VS-A954-01	1.732744728	Tumor	CESC
TCGA-EA-A3HS-01	2.240135	Tumor	CESC
TCGA-EA-A3HR-01	2.52715847	Tumor	CESC
TCGA-ZJ-AB0H-01	2.692354911	Tumor	CESC
TCGA-JX-A3Q0-01	2.009817515	Tumor	CESC
TCGA-DS-A3LQ-01	1.822473	Tumor	CESC
TCGA-EK-A2R8-01	2.328398	Tumor	CESC
TCGA-FU-A3TX-01	2.594035	Tumor	CESC
TCGA-EA-A556-01	2.146577951	Tumor	CESC
TCGA-VS-A9UO-01	2.877199	Tumor	CESC
TCGA-EX-A3L1-01	2.275517	Tumor	CESC
TCGA-C5-A7CM-01	2.065354374	Tumor	CESC
TCGA-ZJ-AAXF-01	2.032161043	Tumor	CESC
TCGA-2W-A8YY-01	2.540029879	Tumor	CESC
TCGA-VS-A9UR-01	2.549280125	Tumor	CESC
TCGA-C5-A7X3-01	2.511482414	Tumor	CESC
TCGA-HM-A4S6-01	2.28168873	Tumor	CESC
TCGA-FU-A770-01	2.461013606	Tumor	CESC
TCGA-VS-A9UC-01	2.999923	Tumor	CESC
TCGA-DS-A1OC-01	2.371685	Tumor	CESC
TCGA-EX-A69M-01	1.946544892	Tumor	CESC
TCGA-C5-A1MK-01	2.119949509	Tumor	CESC
TCGA-JW-A5VJ-01	2.670305	Tumor	CESC
TCGA-EX-A1H6-01	1.768937661	Tumor	CESC
TCGA-EA-A3Y4-01	1.566417	Tumor	CESC
TCGA-JW-A5VL-01	3.068279	Tumor	CESC
TCGA-EA-A1QS-01	1.816476	Tumor	CESC
TCGA-EK-A2PM-01	1.704112	Tumor	CESC
TCGA-JX-A3PZ-01	1.747238619	Tumor	CESC
TCGA-DG-A2KK-01	2.599995	Tumor	CESC
TCGA-VS-A8QM-01	1.850745438	Tumor	CESC
TCGA-C5-A7CO-01	2.081091	Tumor	CESC
TCGA-VS-A9UH-01	2.04259022	Tumor	CESC
TCGA-EA-A439-01	2.629993578	Tumor	CESC
TCGA-EK-A3GJ-01	3.137708	Tumor	CESC
TCGA-EA-A3HQ-01	2.245581	Tumor	CESC
TCGA-EA-A6QX-01	2.415621	Tumor	CESC
TCGA-C5-A7UI-01	2.045055342	Tumor	CESC
TCGA-ZJ-AAXD-01	2.092488876	Tumor	CESC
TCGA-LP-A4AV-01	1.498876828	Tumor	CESC
TCGA-VS-A950-01	2.951004885	Tumor	CESC
TCGA-C5-A3HD-01	2.663649	Tumor	CESC
TCGA-DS-A5RQ-01	1.850257	Tumor	CESC
TCGA-VS-A9UP-01	2.984845882	Tumor	CESC
TCGA-C5-A7CG-01	2.329013	Tumor	CESC
TCGA-MY-A5BD-01	2.574830314	Tumor	CESC
TCGA-C5-A1M6-01	2.822320786	Tumor	CESC
TCGA-VS-A8QF-01	2.257306716	Tumor	CESC
TCGA-EK-A2RE-01	2.018900026	Tumor	CESC
TCGA-UC-A7PG-01	1.563847122	Tumor	CESC
TCGA-VS-AA62-01	2.336398727	Tumor	CESC
TCGA-C5-A2M2-01	3.060678	Tumor	CESC
TCGA-MA-AA3Y-01	2.48359	Tumor	CESC
TCGA-MY-A913-01	2.9420073	Tumor	CESC
TCGA-C5-A7CK-01	2.696434289	Tumor	CESC
TCGA-UC-A7PI-01	2.278033	Tumor	CESC
TCGA-C5-A7X5-01	2.460319774	Tumor	CESC
TCGA-DG-A2KJ-01	1.812500004	Tumor	CESC
TCGA-VS-A9V3-01	2.912620401	Tumor	CESC
TCGA-DS-A7WF-01	2.447096	Tumor	CESC
TCGA-C5-A8XK-01	2.951201726	Tumor	CESC
TCGA-EA-A5FO-01	2.44650148	Tumor	CESC
TCGA-VS-A9UZ-01	2.342672277	Tumor	CESC
TCGA-EK-A2IP-01	1.926982041	Tumor	CESC
TCGA-VS-A94W-01	2.508144389	Tumor	CESC
TCGA-DS-A1OB-01	2.234505	Tumor	CESC
TCGA-EA-A410-01	2.650509443	Tumor	CESC
TCGA-EX-A8YF-01	1.987061055	Tumor	CESC
TCGA-EK-A2H0-01	2.181407	Tumor	CESC
TCGA-VS-A9UV-01	3.030285108	Tumor	CESC
TCGA-LP-A7HU-01	3.16137463	Tumor	CESC
TCGA-VS-A8EI-01	2.366544923	Tumor	CESC
TCGA-BI-A0VS-01	2.410606096	Tumor	CESC
TCGA-DS-A0VM-01	2.496258	Tumor	CESC
TCGA-IR-A3LB-01	1.569157	Tumor	CESC
TCGA-VS-A8EC-01	2.90716	Tumor	CESC
TCGA-VS-A9V2-01	2.595757011	Tumor	CESC
TCGA-EK-A3GN-01	2.341896	Tumor	CESC
TCGA-IR-A3LA-01	2.447312338	Tumor	CESC
TCGA-C5-A7X8-01	2.225485211	Tumor	CESC
TCGA-EK-A2RL-01	2.659824	Tumor	CESC
TCGA-C5-A0TN-01	2.399411216	Tumor	CESC
TCGA-FU-A57G-01	1.617765077	Tumor	CESC
TCGA-EK-A2PI-01	2.392391	Tumor	CESC
TCGA-Q1-A73P-01	2.128031	Tumor	CESC
TCGA-C5-A1MP-01	1.830912999	Tumor	CESC
TCGA-VS-A8EL-01	2.421373	Tumor	CESC
TCGA-C5-A1BQ-01	2.142154	Tumor	CESC
TCGA-ZJ-AAXI-01	1.396246965	Tumor	CESC
TCGA-FU-A23K-01	2.117171347	Tumor	CESC
TCGA-Q1-A6DT-01	2.59923181	Tumor	CESC
TCGA-EK-A2H1-01	2.526250447	Tumor	CESC
TCGA-C5-A1M5-01	2.161083485	Tumor	CESC
TCGA-EA-A44S-01	2.471044	Tumor	CESC
TCGA-EA-A78R-01	2.043727143	Tumor	CESC
TCGA-C5-A7XC-01	2.732088104	Tumor	CESC
TCGA-VS-A9V4-01	2.239085853	Tumor	CESC
TCGA-EK-A2RA-01	2.427849	Tumor	CESC
TCGA-EX-A1H5-01	2.414511252	Tumor	CESC
TCGA-VS-A953-01	2.310646	Tumor	CESC
TCGA-MA-AA3Z-01	2.701004437	Tumor	CESC
TCGA-VS-A959-01	2.574544282	Tumor	CESC
TCGA-FU-A3EO-01	1.689861289	Tumor	CESC
TCGA-BI-A20A-01	2.378042554	Tumor	CESC
TCGA-DS-A1OD-01	2.161205	Tumor	CESC
TCGA-C5-A1M9-01	2.98997	Tumor	CESC
TCGA-MY-A5BF-11	0.671180304	Normal	CESC
TCGA-Q1-A6DW-01	2.509583	Tumor	CESC
TCGA-C5-A3HF-01	2.020172	Tumor	CESC
TCGA-VS-A8Q9-01	2.74350093	Tumor	CESC
TCGA-Q1-A5R2-01	2.359262	Tumor	CESC
TCGA-VS-A8Q8-01	1.495926243	Tumor	CESC
TCGA-C5-A1BJ-01	2.339245	Tumor	CESC
TCGA-Q1-A6DV-01	2.561566	Tumor	CESC
TCGA-EK-A3GK-01	2.376551325	Tumor	CESC
TCGA-IR-A3LF-01	2.455826	Tumor	CESC
TCGA-C5-A1M7-01	1.651246	Tumor	CESC
TCGA-EK-A2PL-01	1.718329237	Tumor	CESC
TCGA-LP-A4AU-01	2.23084	Tumor	CESC
TCGA-ZJ-AAXJ-01	1.590788306	Tumor	CESC
TCGA-VS-A94Z-01	2.908401565	Tumor	CESC
TCGA-EK-A2GZ-01	2.402066	Tumor	CESC
TCGA-JW-A852-01	2.226031	Tumor	CESC
TCGA-VS-A9V5-01	3.240614154	Tumor	CESC
TCGA-ZJ-AAXB-01	2.853751676	Tumor	CESC
TCGA-EK-A2R9-01	2.141386	Tumor	CESC
TCGA-C5-A3HE-01	1.928988344	Tumor	CESC
TCGA-ZJ-A8QR-01	2.591646748	Tumor	CESC
TCGA-EK-A2RC-01	2.100143	Tumor	CESC
TCGA-C5-A1ML-01	2.244219484	Tumor	CESC
TCGA-FU-A5XV-01	1.577322145	Tumor	CESC
TCGA-EA-A43B-01	2.7797558	Tumor	CESC
TCGA-MA-AA42-01	1.740436246	Tumor	CESC
TCGA-VS-A9UJ-01	2.490747903	Tumor	CESC
TCGA-VS-A9V1-01	2.586350281	Tumor	CESC
TCGA-JW-AAVH-01	1.951323718	Tumor	CESC
TCGA-VS-A8EJ-01	2.007820524	Tumor	CESC
TCGA-Q1-A73O-01	2.020613	Tumor	CESC
TCGA-FU-A2QG-01	2.945304	Tumor	CESC
TCGA-DS-A1O9-01	2.085932	Tumor	CESC
TCGA-VS-A8QA-01	2.966738	Tumor	CESC
TCGA-C5-A1MH-01	2.222853	Tumor	CESC
TCGA-XS-A8TJ-01	1.689187194	Tumor	CESC
TCGA-C5-A1ME-01	2.023643	Tumor	CESC
TCGA-C5-A2LZ-01	2.414178	Tumor	CESC
TCGA-HM-A3JJ-11	0.684192977	Normal	CESC
TCGA-GH-A9DA-01	2.55261628	Tumor	CESC
TCGA-VS-A8QH-01	2.39151276	Tumor	CESC
TCGA-VS-A9U6-01	2.598097	Tumor	CESC
TCGA-C5-A8YQ-01	2.354777	Tumor	CESC
TCGA-DS-A1OA-01	2.704942	Tumor	CESC
TCGA-HG-A2PA-01	2.353345049	Tumor	CESC
TCGA-EA-A3QD-01	2.099719	Tumor	CESC
TCGA-C5-A7UC-01	2.505816	Tumor	CESC
TCGA-MA-AA43-01	2.024938097	Tumor	CESC
TCGA-Q1-A73R-01	3.220425	Tumor	CESC
TCGA-PN-A8MA-01	2.196124519	Tumor	CESC
TCGA-C5-A2LV-01	2.616552	Tumor	CESC
TCGA-VS-A9UQ-01	2.629624828	Tumor	CESC
TCGA-MY-A5BF-01	2.03064	Tumor	CESC
TCGA-JX-A3Q8-01	1.895370017	Tumor	CESC
TCGA-VS-A9UM-01	2.142298105	Tumor	CESC
TCGA-VS-A8EH-01	1.831984	Tumor	CESC
TCGA-LP-A4AW-01	2.11729891	Tumor	CESC
TCGA-C5-A1MJ-01	2.74278063	Tumor	CESC
TCGA-UC-A7PD-01	3.097636	Tumor	CESC
TCGA-EK-A2RK-01	1.928605	Tumor	CESC
TCGA-Q1-A5R1-01	2.736320398	Tumor	CESC
TCGA-VS-A9U5-01	2.468080537	Tumor	CESC
TCGA-EA-A3QE-01	2.096012	Tumor	CESC
TCGA-EK-A3GM-01	2.04674427	Tumor	CESC
TCGA-EA-A3HT-01	2.097335	Tumor	CESC
TCGA-IR-A3L7-01	2.405934992	Tumor	CESC
TCGA-C5-A2LX-01	2.147768	Tumor	CESC
TCGA-MU-A51Y-01	2.009735	Tumor	CESC
TCGA-JX-A5QV-01	1.862174923	Tumor	CESC
TCGA-FU-A3HY-01	2.497039	Tumor	CESC
TCGA-MU-A8JM-01	2.627783923	Tumor	CESC
TCGA-RA-A741-01	1.831750414	Tumor	CESC
TCGA-C5-A1BF-01	1.969199	Tumor	CESC
TCGA-C5-A3HL-01	2.350396	Tumor	CESC
TCGA-EK-A2RN-01	1.047496181	Tumor	CESC
TCGA-C5-A901-01	1.994877	Tumor	CESC
TCGA-VS-A9UI-01	2.317156328	Tumor	CESC
TCGA-VS-A9UY-01	2.488389776	Tumor	CESC
TCGA-C5-A1MF-01	1.359477252	Tumor	CESC
TCGA-VS-A9UL-01	3.646295523	Tumor	CESC
TCGA-ZJ-AAXN-01	1.95933	Tumor	CESC
TCGA-ZJ-A8QQ-01	2.444726	Tumor	CESC
TCGA-C5-A8XI-01	1.872152	Tumor	CESC
TCGA-C5-A8XJ-01	2.313968	Tumor	CESC
TCGA-EA-A5ZF-01	2.4781379	Tumor	CESC
TCGA-IR-A3LC-01	2.971622	Tumor	CESC
TCGA-C5-A1BK-01	1.748889584	Tumor	CESC
TCGA-DR-A0ZM-01	0.9513592	Tumor	CESC
TCGA-EK-A2RB-01	2.346165	Tumor	CESC
TCGA-VS-A8EB-01	2.686253	Tumor	CESC
TCGA-VS-A94Y-01	2.538583734	Tumor	CESC
TCGA-ZJ-AAX8-01	2.096645	Tumor	CESC
TCGA-VS-A8QC-01	2.322815013	Tumor	CESC
TCGA-C5-A907-01	2.58918397	Tumor	CESC
TCGA-EK-A2RM-01	2.436035	Tumor	CESC
[truncated: 9,008 more rows]
