# Supplementary material for: Prognostic and immune infiltrative biomarkers of CENPO in pan–cancer and its relationship with lung adenocarcinoma cell proliferation and metastasis
Source: BMC Cancer. 2023 Aug 9;23:735. doi: 10.1186/s12885-023-11233-2 (PMC10410993; doi:10.1186/s12885-023-11233-2)
Supplement: Supplementary file 17 — Additional file 17. [file 12885_2023_11233_MOESM17_ESM.zip › pan-cenpo-roc/KIRC.xlsx]

## Sheet: Sheet1
ID	CENPO	Type	CancerType
TCGA-B2-4101-01	1.27762	2	KIRC
TCGA-BP-4342-01	1.43385	2	KIRC
TCGA-B0-4691-01	1.1842	2	KIRC
TCGA-BP-4167-01	1.11891	2	KIRC
TCGA-B8-4620-01	0.960409	2	KIRC
TCGA-BP-4769-01	1.19424	2	KIRC
TCGA-CJ-4907-01	1.20802	2	KIRC
TCGA-BP-5168-01	0.994105	2	KIRC
TCGA-BP-4977-01	1.19753	2	KIRC
TCGA-B0-5080-01	1.38489	2	KIRC
TCGA-B0-4838-01	1.16099	2	KIRC
TCGA-DV-A4VX-01	1.41729	2	KIRC
TCGA-BP-5191-01	0.894938	2	KIRC
TCGA-CZ-4862-01	1.41624	2	KIRC
TCGA-B0-5697-11	1.06873	1	KIRC
TCGA-BP-4758-01	0.890717	2	KIRC
TCGA-B8-5552-01	1.08559	2	KIRC
TCGA-BP-4968-01	1.16821	2	KIRC
TCGA-CZ-4856-01	1.3509	2	KIRC
TCGA-CZ-5454-11	1.19886	1	KIRC
TCGA-CJ-4634-01	1.1389	2	KIRC
TCGA-A3-3378-01	1.61279	2	KIRC
TCGA-A3-3365-01	1.15215	2	KIRC
TCGA-B4-5834-01	0.985241	2	KIRC
TCGA-CJ-4876-01	1.39542	2	KIRC
TCGA-CZ-5458-11	1.38705	1	KIRC
TCGA-B2-3924-01	1.27107	2	KIRC
TCGA-BP-4962-01	1.18326	2	KIRC
TCGA-CZ-4866-01	1.38817	2	KIRC
TCGA-BP-4177-01	0.910929	2	KIRC
TCGA-B8-A54F-01	1.07878	2	KIRC
TCGA-B0-5113-01	1.07174	2	KIRC
TCGA-CJ-4642-01	0.974067	2	KIRC
TCGA-BP-4986-01	1.1662	2	KIRC
TCGA-A3-3346-01	1.50742	2	KIRC
TCGA-B8-4619-01	1.28042	2	KIRC
TCGA-CJ-5672-11	1.29714	1	KIRC
TCGA-AS-3778-01	1.21353	2	KIRC
TCGA-BP-5007-01	1.1977	2	KIRC
TCGA-B0-5097-01	1.44253	2	KIRC
TCGA-B0-4703-01	1.69338	2	KIRC
TCGA-B0-4816-01	1.1064	2	KIRC
TCGA-BP-4330-01	1.20353	2	KIRC
TCGA-CW-6097-01	1.23333	2	KIRC
TCGA-CZ-5462-11	1.58323	1	KIRC
TCGA-DV-A4W0-05	1.42481	2	KIRC
TCGA-BP-4325-01	1.16067	2	KIRC
TCGA-CJ-6031-01	1.07549	2	KIRC
TCGA-B2-A4SR-01	1.13688	2	KIRC
TCGA-CZ-5453-11	1.3986	1	KIRC
TCGA-BP-4337-01	1.4674	2	KIRC
TCGA-A3-A6NJ-01	1.12276	2	KIRC
TCGA-CZ-5469-11	1.41437	1	KIRC
TCGA-CJ-5671-01	1.21258	2	KIRC
TCGA-CJ-6032-01	1.2833	2	KIRC
TCGA-BP-4804-01	1.25975	2	KIRC
TCGA-CJ-4891-01	0.874828	2	KIRC
TCGA-BP-5184-01	1.24646	2	KIRC
TCGA-CJ-4903-01	1.0099	2	KIRC
TCGA-A3-3311-01	1.66716	2	KIRC
TCGA-B4-5844-01	1.00467	2	KIRC
TCGA-B4-5832-01	0.372654	2	KIRC
TCGA-A3-3326-01	1.31452	2	KIRC
TCGA-CJ-4869-01	1.14135	2	KIRC
TCGA-CZ-4864-01	1.26825	2	KIRC
TCGA-DV-5568-01	1.12078	2	KIRC
TCGA-A3-3349-01	1.30051	2	KIRC
TCGA-CW-6090-01	0.700692	2	KIRC
TCGA-CJ-6027-01	1.16974	2	KIRC
TCGA-BP-4768-01	0.956185	2	KIRC
TCGA-CJ-5679-01	1.15037	2	KIRC
TCGA-BP-4763-01	1.30361	2	KIRC
TCGA-BP-4159-01	0.72899	2	KIRC
TCGA-B0-5092-01	1.51814	2	KIRC
TCGA-G6-A8L7-01	1.59089	2	KIRC
TCGA-B0-5709-01	1.4084	2	KIRC
TCGA-B4-5378-01	0.923171	2	KIRC
TCGA-G6-A8L6-01	0.599098	2	KIRC
TCGA-CZ-4858-01	2.25196	2	KIRC
TCGA-CW-5589-11	1.21279	1	KIRC
TCGA-BP-4975-01	0.986209	2	KIRC
TCGA-CJ-4908-01	1.35733	2	KIRC
TCGA-CJ-4881-01	1.21689	2	KIRC
TCGA-BP-5198-01	1.14646	2	KIRC
TCGA-CJ-5677-11	1.044	1	KIRC
TCGA-DV-5574-01	1.00398	2	KIRC
TCGA-B2-4102-01	1.48748	2	KIRC
TCGA-CJ-5678-11	0.867627	1	KIRC
TCGA-AK-3456-01	1.31118	2	KIRC
TCGA-EU-5907-01	0.943435	2	KIRC
TCGA-A3-3372-01	1.15769	2	KIRC
TCGA-CJ-4872-01	1.10888	2	KIRC
TCGA-A3-A8OW-01	1.14051	2	KIRC
TCGA-CW-5580-01	1.37254	2	KIRC
TCGA-BP-4992-01	1.17147	2	KIRC
TCGA-CJ-5683-01	1.11625	2	KIRC
TCGA-CJ-4878-01	0.92473	2	KIRC
TCGA-B4-5836-01	1.30469	2	KIRC
TCGA-B2-5635-01	1.37356	2	KIRC
TCGA-CZ-5465-11	1.44493	1	KIRC
TCGA-BP-4162-01	1.26431	2	KIRC
TCGA-BP-4963-01	1.41951	2	KIRC
TCGA-DV-5573-01	1.30688	2	KIRC
TCGA-BP-4341-01	0.74787	2	KIRC
TCGA-B0-4837-01	1.0936	2	KIRC
TCGA-A3-3387-01	1.402	2	KIRC
TCGA-CZ-5456-01	1.36308	2	KIRC
TCGA-B4-5835-01	1.4966	2	KIRC
TCGA-CJ-4888-01	1.51189	2	KIRC
TCGA-B0-5705-11	1.10841	1	KIRC
TCGA-AK-3465-01	0.855164	2	KIRC
TCGA-A3-3387-11	0.836298	1	KIRC
TCGA-AK-3461-01	1.1084	2	KIRC
TCGA-B0-4694-01	0.908544	2	KIRC
TCGA-BP-4173-01	1.31435	2	KIRC
TCGA-B0-5083-01	0.749534	2	KIRC
TCGA-B0-4810-01	1.61959	2	KIRC
TCGA-CZ-5458-01	1.30918	2	KIRC
TCGA-B0-4696-01	2.53961	2	KIRC
TCGA-BP-4989-01	1.44861	2	KIRC
TCGA-CW-5587-01	1.15501	2	KIRC
TCGA-AK-3454-01	1.18669	2	KIRC
TCGA-B0-4814-01	0.999612	2	KIRC
TCGA-B0-4849-01	0.931555	2	KIRC
TCGA-CZ-4864-11	1.04249	1	KIRC
TCGA-B0-5095-01	1.49716	2	KIRC
TCGA-CZ-5984-11	0.924959	1	KIRC
TCGA-CZ-5467-11	0.973071	1	KIRC
TCGA-BP-4174-01	1.11336	2	KIRC
TCGA-CZ-5985-01	1.15517	2	KIRC
TCGA-BP-4353-01	0.955576	2	KIRC
TCGA-B0-5094-01	1.27208	2	KIRC
TCGA-CZ-5461-11	1.05628	1	KIRC
TCGA-CZ-4865-11	1.30669	1	KIRC
TCGA-CJ-4644-01	0.937299	2	KIRC
TCGA-B0-4821-01	1.6745	2	KIRC
TCGA-CW-5588-01	1.32082	2	KIRC
TCGA-BP-4965-01	1.52173	2	KIRC
TCGA-B0-4843-01	1.04496	2	KIRC
TCGA-B0-5116-01	1.14721	2	KIRC
TCGA-B0-4690-01	1.87104	2	KIRC
TCGA-BP-4163-01	1.27701	2	KIRC
TCGA-CJ-5678-01	0.905959	2	KIRC
TCGA-AK-3436-01	0.682167	2	KIRC
TCGA-B8-A54I-01	0.889221	2	KIRC
TCGA-B0-5121-01	0.779769	2	KIRC
TCGA-CZ-5989-01	0.639345	2	KIRC
TCGA-CZ-5987-11	1.08823	1	KIRC
TCGA-A3-3382-01	0.962752	2	KIRC
TCGA-B0-4706-01	1.39585	2	KIRC
TCGA-CJ-4916-01	1.19444	2	KIRC
TCGA-CZ-4853-01	0.872606	2	KIRC
TCGA-A3-3367-01	1.12035	2	KIRC
TCGA-CZ-5456-11	1.34427	1	KIRC
TCGA-B0-5699-01	1.20068	2	KIRC
TCGA-A3-3383-01	1.04796	2	KIRC
TCGA-BP-5010-01	0.964374	2	KIRC
TCGA-B0-5117-01	0.673746	2	KIRC
TCGA-CZ-5988-01	1.24304	2	KIRC
TCGA-CJ-6028-01	1.12961	2	KIRC
TCGA-A3-3376-01	1.28933	2	KIRC
TCGA-B0-5705-01	1.05187	2	KIRC
TCGA-B8-4622-11	0.916121	1	KIRC
TCGA-B8-5158-01	1.33965	2	KIRC
TCGA-CZ-5465-01	0.766347	2	KIRC
TCGA-B0-4945-01	1.48351	2	KIRC
TCGA-CJ-5681-11	1.4765	1	KIRC
TCGA-B0-5695-01	0.937682	2	KIRC
TCGA-CJ-6030-01	1.14957	2	KIRC
TCGA-CJ-4889-01	1.05247	2	KIRC
TCGA-CJ-4920-01	1.42164	2	KIRC
TCGA-B8-4143-01	1.90555	2	KIRC
TCGA-CW-5581-01	0.970362	2	KIRC
TCGA-BP-5169-01	0.916359	2	KIRC
TCGA-B0-5712-11	0.886731	1	KIRC
TCGA-BP-4161-01	1.09367	2	KIRC
TCGA-CJ-4918-01	1.18582	2	KIRC
TCGA-BP-4347-01	1.53938	2	KIRC
TCGA-B2-4099-01	0.906305	2	KIRC
TCGA-CJ-4897-01	1.17306	2	KIRC
TCGA-CJ-4902-01	1.2728	2	KIRC
TCGA-B0-5690-01	1.17007	2	KIRC
TCGA-A3-3325-01	1.07055	2	KIRC
TCGA-B0-4847-01	0.98218	2	KIRC
TCGA-CZ-5451-01	1.08445	2	KIRC
TCGA-CJ-4641-01	1.41844	2	KIRC
TCGA-CZ-5453-01	0.889296	2	KIRC
TCGA-B0-5710-01	1.00253	2	KIRC
TCGA-CJ-4899-01	1.38293	2	KIRC
TCGA-A3-A8OV-01	0.956089	2	KIRC
TCGA-CJ-5676-11	0.898721	1	KIRC
TCGA-MW-A4EC-01	0.856395	2	KIRC
TCGA-A3-3313-01	0.928781	2	KIRC
TCGA-BP-5199-01	1.08554	2	KIRC
TCGA-B0-5699-11	1.05446	1	KIRC
TCGA-B0-4834-01	1.03912	2	KIRC
TCGA-BP-4994-01	0.813311	2	KIRC
TCGA-B8-5552-11	1.26811	1	KIRC
TCGA-CW-6088-01	1.27608	2	KIRC
TCGA-BP-5185-01	0.744497	2	KIRC
TCGA-BP-5196-01	1.33226	2	KIRC
TCGA-CZ-5452-01	1.11129	2	KIRC
TCGA-CJ-4882-01	1.61167	2	KIRC
TCGA-A3-3351-01	1.36053	2	KIRC
TCGA-A3-3363-01	0.981689	2	KIRC
TCGA-B0-5691-01	0.996882	2	KIRC
TCGA-BP-4770-01	1.72735	2	KIRC
TCGA-AK-3447-01	0.277838	2	KIRC
TCGA-CW-6090-11	1.0874	1	KIRC
TCGA-G6-A8L8-01	0.790232	2	KIRC
TCGA-CZ-5462-01	1.69655	2	KIRC
TCGA-BP-5001-01	0.873048	2	KIRC
TCGA-CZ-5466-11	0.905486	1	KIRC
TCGA-BP-4998-01	1.29833	2	KIRC
TCGA-BP-4789-01	1.24102	2	KIRC
TCGA-B0-4688-01	2.37208	2	KIRC
TCGA-BP-4160-01	1.06259	2	KIRC
TCGA-B0-5108-01	1.05705	2	KIRC
TCGA-CZ-5464-01	1.2055	2	KIRC
TCGA-BP-4969-01	1.1511	2	KIRC
TCGA-B0-5106-01	1.01673	2	KIRC
TCGA-BP-4777-01	1.30203	2	KIRC
TCGA-CJ-4875-01	1.06	2	KIRC
TCGA-BP-5170-01	0.755714	2	KIRC
TCGA-B0-4712-11	1.20525	1	KIRC
TCGA-BP-5176-01	1.19557	2	KIRC
TCGA-CW-5583-01	1.25344	2	KIRC
TCGA-6D-AA2E-01	1.08065	2	KIRC
TCGA-BP-4327-01	1.01673	2	KIRC
TCGA-B0-4811-01	1.16778	2	KIRC
TCGA-CJ-5676-01	0.975411	2	KIRC
TCGA-CJ-4871-01	0.871116	2	KIRC
TCGA-B0-5109-01	2.02497	2	KIRC
TCGA-BP-4352-01	1.55277	2	KIRC
TCGA-B0-5694-01	0.817357	2	KIRC
TCGA-B0-4818-01	1.27229	2	KIRC
TCGA-CZ-4859-01	0.942778	2	KIRC
TCGA-BP-4999-01	1.34617	2	KIRC
TCGA-CZ-5469-01	1.52927	2	KIRC
TCGA-BP-4985-01	1.09846	2	KIRC
TCGA-AK-3460-01	0.969046	2	KIRC
TCGA-B8-5546-01	1.49338	2	KIRC
TCGA-A3-3359-01	1.23568	2	KIRC
TCGA-AK-3445-01	1.31139	2	KIRC
TCGA-BP-4982-01	1.35332	2	KIRC
TCGA-AK-3426-01	1.35456	2	KIRC
TCGA-A3-A6NI-01	1.24492	2	KIRC
TCGA-A3-3352-01	0.958445	2	KIRC
TCGA-CZ-5985-11	0.943195	1	KIRC
TCGA-CW-5584-11	1.29045	1	KIRC
TCGA-B0-5084-01	1.75602	2	KIRC
TCGA-CZ-5461-01	0.810518	2	KIRC
TCGA-DV-5565-01	0.944382	2	KIRC
TCGA-A3-3358-11	0.906169	1	KIRC
TCGA-AK-3433-01	0.68411	2	KIRC
TCGA-CZ-5986-01	1.04909	2	KIRC
TCGA-B8-4619-11	0.809767	1	KIRC
TCGA-BP-4766-01	1.28621	2	KIRC
TCGA-B0-5696-01	1.00936	2	KIRC
TCGA-BP-5008-01	0.993422	2	KIRC
TCGA-BP-5187-01	0.858706	2	KIRC
TCGA-B0-5711-11	1.24777	1	KIRC
TCGA-B8-A54E-01	1.05725	2	KIRC
TCGA-CJ-6033-11	1.16155	1	KIRC
TCGA-CW-6087-11	1.16043	1	KIRC
TCGA-BP-4795-01	0.960844	2	KIRC
TCGA-B0-4699-01	1.71859	2	KIRC
TCGA-BP-4972-01	1.16179	2	KIRC
TCGA-EU-5904-01	0.668834	2	KIRC
TCGA-A3-3362-01	1.2667	2	KIRC
TCGA-B8-4620-11	0.845887	1	KIRC
TCGA-B0-5085-01	0.863333	2	KIRC
TCGA-A3-3370-01	1.26036	2	KIRC
TCGA-BP-4332-01	1.07993	2	KIRC
TCGA-B0-4712-01	1.34889	2	KIRC
TCGA-B8-5164-01	1.29553	2	KIRC
TCGA-BP-4355-01	1.27455	2	KIRC
TCGA-AK-3450-01	0.90906	2	KIRC
TCGA-B0-5081-01	1.38008	2	KIRC
TCGA-B0-5697-01	1.52741	2	KIRC
TCGA-CJ-4868-01	1.59155	2	KIRC
TCGA-BP-4349-01	1.31013	2	KIRC
TCGA-CJ-4885-01	0.990554	2	KIRC
TCGA-B4-5843-01	1.37527	2	KIRC
TCGA-A3-3373-01	1.31892	2	KIRC
TCGA-B0-4842-01	1.76112	2	KIRC
TCGA-B0-4846-01	1.03302	2	KIRC
TCGA-CZ-4861-01	1.10715	2	KIRC
TCGA-B0-5098-01	2.13931	2	KIRC
TCGA-B0-5110-01	1.06341	2	KIRC
TCGA-BP-5177-01	0.86053	2	KIRC
TCGA-CW-5581-11	1.02049	1	KIRC
TCGA-AK-3429-01	1.09907	2	KIRC
TCGA-B8-A54G-01	1.19559	2	KIRC
TCGA-BP-4784-01	1.02877	2	KIRC
TCGA-BP-4790-01	1.20069	2	KIRC
TCGA-CJ-4904-01	1.01058	2	KIRC
TCGA-B0-5691-11	0.981257	1	KIRC
TCGA-CZ-4860-01	1.50244	2	KIRC
TCGA-B0-4828-01	1.01902	2	KIRC
TCGA-B0-5712-01	1.09791	2	KIRC
TCGA-B0-4833-01	1.49356	2	KIRC
TCGA-EU-5905-01	1.16318	2	KIRC
TCGA-DV-A4VZ-01	0.811941	2	KIRC
TCGA-AK-3427-01	1.2315	2	KIRC
TCGA-BP-4983-01	2.29301	2	KIRC
TCGA-CJ-4874-01	1.00936	2	KIRC
TCGA-B0-4707-01	1.68049	2	KIRC
TCGA-CZ-5463-11	1.34328	1	KIRC
TCGA-CJ-5680-11	1.47344	1	KIRC
TCGA-CJ-4893-01	1.14836	2	KIRC
TCGA-BP-4760-01	1.24882	2	KIRC
TCGA-CJ-4643-01	1.13834	2	KIRC
TCGA-BP-5202-01	1.0712	2	KIRC
TCGA-BP-4164-01	0.819285	2	KIRC
TCGA-B0-4817-01	1.19238	2	KIRC
TCGA-B0-5713-01	1.06418	2	KIRC
TCGA-B0-4714-01	1.13666	2	KIRC
TCGA-CZ-5457-11	1.57455	1	KIRC
TCGA-B0-5099-01	1.45936	2	KIRC
TCGA-B0-4815-01	1.55712	2	KIRC
TCGA-BP-5183-01	1.26145	2	KIRC
TCGA-B0-5120-01	1.1283	2	KIRC
TCGA-B2-5641-01	1.34566	2	KIRC
TCGA-A3-3347-01	1.76126	2	KIRC
TCGA-A3-A8CQ-01	1.17744	2	KIRC
TCGA-CZ-5470-11	1.59243	1	KIRC
TCGA-BP-5006-01	1.15018	2	KIRC
TCGA-A3-A6NN-01	1.08735	2	KIRC
TCGA-CJ-4892-01	1.21087	2	KIRC
TCGA-B8-A8YJ-01	1.09754	2	KIRC
TCGA-CZ-4863-11	1.27069	1	KIRC
TCGA-B8-4151-01	0.773934	2	KIRC
TCGA-B2-5633-01	1.69994	2	KIRC
TCGA-CZ-5470-01	1.29974	2	KIRC
TCGA-DV-5576-01	1.21694	2	KIRC
TCGA-B0-4845-01	1.40964	2	KIRC
TCGA-G6-A5PC-01	1.08361	2	KIRC
TCGA-CJ-5682-01	0.985829	2	KIRC
TCGA-B2-5641-11	1.78126	1	KIRC
TCGA-BP-4995-01	0.794563	2	KIRC
TCGA-A3-3357-01	1.19567	2	KIRC
TCGA-BP-4176-01	0.85362	2	KIRC
TCGA-BP-5174-01	1.38359	2	KIRC
TCGA-BP-4345-01	1.36153	2	KIRC
TCGA-B0-4700-01	1.23104	2	KIRC
TCGA-BP-5186-01	1.19311	2	KIRC
TCGA-B0-4852-01	1.14596	2	KIRC
TCGA-CJ-4900-01	1.16213	2	KIRC
TCGA-AK-3440-01	0.541533	2	KIRC
TCGA-A3-3308-01	1.69543	2	KIRC
TCGA-A3-A8OU-01	1.18975	2	KIRC
TCGA-MM-A563-01	1.0067	2	KIRC
TCGA-B8-4622-01	1.10325	2	KIRC
TCGA-CZ-4865-01	1.01465	2	KIRC
TCGA-CZ-5455-01	1.23966	2	KIRC
TCGA-B2-5636-01	1.07567	2	KIRC
TCGA-B8-4148-01	1.39724	2	KIRC
TCGA-B0-5400-01	1.47919	2	KIRC
TCGA-BP-5180-01	0.893016	2	KIRC
TCGA-CZ-4863-01	1.55953	2	KIRC
TCGA-A3-3317-01	1.48475	2	KIRC
TCGA-B0-5698-01	0.866879	2	KIRC
TCGA-B0-5709-11	0.968812	1	KIRC
TCGA-BP-4787-01	1.11062	2	KIRC
TCGA-CZ-5988-11	0.930366	1	KIRC
TCGA-BP-4326-01	1.09909	2	KIRC
TCGA-B0-5100-01	1.042	2	KIRC
TCGA-BP-5175-01	0.865719	2	KIRC
TCGA-BP-4775-01	1.52753	2	KIRC
TCGA-B0-5088-01	1.1182	2	KIRC
TCGA-BP-5194-01	1.27473	2	KIRC
TCGA-BP-5181-01	1.08314	2	KIRC
TCGA-B8-5165-01	1.14247	2	KIRC
TCGA-CJ-4894-01	1.63792	2	KIRC
TCGA-A3-3329-01	1.04192	2	KIRC
TCGA-B0-4698-01	2.73729	2	KIRC
TCGA-CZ-5982-01	0.782537	2	KIRC
TCGA-BP-4797-01	1.43285	2	KIRC
TCGA-CZ-5454-01	0.644887	2	KIRC
TCGA-CZ-5463-01	1.0901	2	KIRC
TCGA-BP-4354-01	2.04062	2	KIRC
TCGA-BP-4964-01	1.10434	2	KIRC
TCGA-CJ-4887-01	1.04828	2	KIRC
TCGA-B0-5075-01	1.33232	2	KIRC
TCGA-BP-5192-01	1.19044	2	KIRC
TCGA-CZ-5466-01	1.18837	2	KIRC
TCGA-B0-5119-01	1.13225	2	KIRC
TCGA-BP-4771-01	1.5584	2	KIRC
TCGA-B0-5812-01	1.02304	2	KIRC
TCGA-B2-5636-11	0.98647	1	KIRC
TCGA-CJ-4873-01	1.09504	2	KIRC
TCGA-A3-3380-01	1.0533	2	KIRC
TCGA-BP-4756-01	1.37872	2	KIRC
TCGA-B0-5700-01	1.04176	2	KIRC
TCGA-B8-5159-01	1.38879	2	KIRC
TCGA-B0-4718-01	0.881611	2	KIRC
TCGA-BP-4776-01	0.975702	2	KIRC
TCGA-CZ-5987-01	1.08495	2	KIRC
TCGA-B8-5163-01	1.09534	2	KIRC
TCGA-BP-5200-01	1.00813	2	KIRC
TCGA-CW-5580-11	1.13373	1	KIRC
TCGA-CZ-5451-11	0.98624	1	KIRC
TCGA-A3-3319-01	1.47247	2	KIRC
TCGA-B4-5377-01	0.872894	2	KIRC
TCGA-BP-4334-01	0.696814	2	KIRC
TCGA-BP-4329-01	0.766892	2	KIRC
TCGA-CZ-5984-01	1.1681	2	KIRC
TCGA-B0-4819-01	1.15719	2	KIRC
TCGA-BP-4976-01	1.26588	2	KIRC
TCGA-B0-5693-01	1.01954	2	KIRC
TCGA-DV-5566-01	1.27238	2	KIRC
TCGA-CZ-5468-01	1.21327	2	KIRC
TCGA-CJ-4637-01	1.62264	2	KIRC
TCGA-BP-4801-01	1.11698	2	KIRC
TCGA-B0-5115-01	0.99651	2	KIRC
TCGA-BP-4799-01	0.386878	2	KIRC
TCGA-B0-5102-01	0.872517	2	KIRC
TCGA-CW-6087-01	2.03789	2	KIRC
TCGA-BP-4973-01	1.07788	2	KIRC
TCGA-CW-6088-11	1.61644	1	KIRC
TCGA-B8-A7U6-01	1.04383	2	KIRC
TCGA-B0-5077-01	1.18107	2	KIRC
TCGA-BP-4165-01	1.02964	2	KIRC
TCGA-CJ-4905-01	1.08455	2	KIRC
TCGA-CZ-5460-01	0.798253	2	KIRC
TCGA-B0-4839-01	0.645664	2	KIRC
TCGA-B0-5690-11	1.05757	1	KIRC
TCGA-AK-3431-01	0.867573	2	KIRC
TCGA-A3-3324-01	1.15586	2	KIRC
TCGA-A3-3358-01	1.0512	2	KIRC
TCGA-CW-5587-11	1.03946	1	KIRC
TCGA-CW-5590-01	0.980439	2	KIRC
TCGA-B8-5549-11	1.45209	1	KIRC
TCGA-GK-A6C7-01	1.12227	2	KIRC
TCGA-AK-3455-01	0.878254	2	KIRC
TCGA-CJ-5684-01	0.933027	2	KIRC
TCGA-BP-4991-01	1.39651	2	KIRC
TCGA-A3-3306-01	0.963987	2	KIRC
TCGA-BP-5201-01	1.10958	2	KIRC
TCGA-B0-4710-01	1.3646	2	KIRC
TCGA-CW-5591-11	1.17468	1	KIRC
TCGA-BP-5178-01	0.934033	2	KIRC
TCGA-B4-5838-01	1.8359	2	KIRC
TCGA-B8-A54H-01	0.943326	2	KIRC
TCGA-B0-5711-01	1.14497	2	KIRC
TCGA-B0-5104-01	1.07959	2	KIRC
TCGA-AK-3453-01	1.02934	2	KIRC
TCGA-B0-4701-01	1.26717	2	KIRC
TCGA-B8-5550-01	1.80792	2	KIRC
TCGA-B0-4700-11	0.922841	1	KIRC
TCGA-CJ-5689-01	1.15602	2	KIRC
TCGA-AK-3451-01	0.834056	2	KIRC
TCGA-BP-4169-01	1.43513	2	KIRC
TCGA-B8-5553-01	1.06939	2	KIRC
TCGA-CJ-4912-01	0.855216	2	KIRC
TCGA-A3-3320-01	0.966148	2	KIRC
TCGA-B0-4697-01	1.4424	2	KIRC
TCGA-CJ-5689-11	1.00822	1	KIRC
TCGA-A3-3374-01	0.894069	2	KIRC
TCGA-BP-4967-01	1.01756	2	KIRC
TCGA-AK-3428-01	0.869794	2	KIRC
TCGA-CJ-5679-11	1.14979	1	KIRC
TCGA-BP-5173-01	1.1817	2	KIRC
TCGA-CJ-5680-01	1.47723	2	KIRC
TCGA-B0-4848-01	1.17299	2	KIRC
TCGA-B0-5703-11	0.962486	1	KIRC
TCGA-MM-A84U-01	1.33826	2	KIRC
TCGA-CJ-4638-01	1.57518	2	KIRC
TCGA-BP-4346-01	1.55514	2	KIRC
TCGA-CJ-4901-01	1.20756	2	KIRC
TCGA-B0-4841-01	0.503509	2	KIRC
TCGA-CW-5584-01	1.22704	2	KIRC
TCGA-CW-5585-11	0.954979	1	KIRC
TCGA-B0-5692-01	1.23544	2	KIRC
TCGA-B0-5706-11	0.977856	1	KIRC
TCGA-A3-3316-01	1.07856	2	KIRC
TCGA-BP-4338-01	1.9717	2	KIRC
TCGA-B0-4827-01	1.34679	2	KIRC
TCGA-BP-4971-01	1.50314	2	KIRC
TCGA-B0-5702-01	0.630472	2	KIRC
TCGA-CZ-5989-11	1.4246	1	KIRC
TCGA-B0-4822-01	1.44887	2	KIRC
TCGA-B0-5707-01	1.22833	2	KIRC
TCGA-B2-5639-01	1.25106	2	KIRC
TCGA-B2-3923-01	0.66969	2	KIRC
TCGA-CZ-5982-11	0.790586	1	KIRC
TCGA-BP-4803-01	1.12701	2	KIRC
TCGA-B0-4823-01	0.927085	2	KIRC
TCGA-A3-3385-01	1.09415	2	KIRC
TCGA-B0-5107-01	2.09943	2	KIRC
TCGA-CJ-5681-01	1.02197	2	KIRC
TCGA-B0-4836-01	1.24431	2	KIRC
TCGA-B0-5706-01	0.821885	2	KIRC
TCGA-A3-3335-01	0.678662	2	KIRC
TCGA-BP-4351-01	1.44985	2	KIRC
TCGA-BP-4335-01	1.0723	2	KIRC
TCGA-B0-4824-01	1.18849	2	KIRC
TCGA-B8-4154-01	0.79594	2	KIRC
TCGA-CW-5589-01	1.08578	2	KIRC
TCGA-CJ-4890-01	1.30061	2	KIRC
TCGA-BP-4807-01	1.17179	2	KIRC
TCGA-B8-4621-01	1.22154	2	KIRC
TCGA-CJ-4884-01	1.33219	2	KIRC
TCGA-BP-4331-01	1.50317	2	KIRC
TCGA-DV-5575-01	0.964049	2	KIRC
TCGA-DV-5569-01	1.04031	2	KIRC
TCGA-CJ-5675-01	0.958424	2	KIRC
TCGA-B8-A54K-01	0.932306	2	KIRC
TCGA-BP-4170-01	1.04338	2	KIRC
TCGA-AK-3425-01	0.869087	2	KIRC
TCGA-3Z-A93Z-01	1.33681	2	KIRC
TCGA-DV-A4W0-01	1.03387	2	KIRC
TCGA-B8-5545-01	1.18115	2	KIRC
TCGA-CJ-4639-01	1.00072	2	KIRC
TCGA-B8-4146-01	0.622897	2	KIRC
TCGA-BP-5195-01	1.09893	2	KIRC
TCGA-DV-5567-01	1.1911	2	KIRC
TCGA-CZ-4854-01	1.28072	2	KIRC
TCGA-BP-4340-01	1.31736	2	KIRC
TCGA-B0-4844-01	0.99336	2	KIRC
TCGA-BP-4774-01	1.2006	2	KIRC
TCGA-B8-A54D-01	1.52803	2	KIRC
TCGA-BP-5190-01	1.08701	2	KIRC
TCGA-B8-A54J-01	1.08468	2	KIRC
TCGA-CJ-4635-01	1.22197	2	KIRC
TCGA-AS-3777-01	1.1294	2	KIRC
TCGA-CJ-6030-11	0.878269	1	KIRC
TCGA-AK-3443-01	0.811764	2	KIRC
TCGA-CW-6093-01	1.19692	2	KIRC
TCGA-BP-5182-01	1.2531	2	KIRC
TCGA-B0-4813-01	1.61096	2	KIRC
TCGA-BP-5000-01	0.982293	2	KIRC
TCGA-A3-3323-01	1.33078	2	KIRC
TCGA-A3-3322-01	1.11267	2	KIRC
TCGA-CJ-5672-01	1.12398	2	KIRC
TCGA-BP-4960-01	0.998317	2	KIRC
TCGA-B2-4098-01	1.19995	2	KIRC
TCGA-BP-4781-01	1.08378	2	KIRC
TCGA-B0-5399-01	1.0118	2	KIRC
TCGA-B8-5549-01	1.09723	2	KIRC
TCGA-BP-4798-01	1.49257	2	KIRC
TCGA-CW-5585-01	1.15253	2	KIRC
TCGA-EU-5906-01	1.25476	2	KIRC
TCGA-CZ-5452-11	1.2617	1	KIRC
TCGA-B0-5096-01	1.64013	2	KIRC
TCGA-BP-4158-01	1.16983	2	KIRC
TCGA-BP-4762-01	1.21519	2	KIRC
TCGA-BP-5189-01	1.27795	2	KIRC
TCGA-BP-4961-01	1.26575	2	KIRC
TCGA-B0-5701-01	1.38829	2	KIRC
TCGA-BP-4759-01	0.88088	2	KIRC
TCGA-A3-A8OX-01	1.19961	2	KIRC
TCGA-B0-4693-01	1.26073	2	KIRC
TCGA-CZ-5986-11	1.10346	1	KIRC
TCGA-CZ-4857-01	1.47022	2	KIRC
TCGA-CJ-5686-01	1.30017	2	KIRC
TCGA-CZ-5457-01	1.1068	2	KIRC
TCGA-A3-3307-01	1.08302	2	KIRC
TCGA-BP-4344-01	1.23239	2	KIRC
TCGA-BP-4959-01	1.05486	2	KIRC
TCGA-AK-3458-01	0.721183	2	KIRC
TCGA-MM-A564-01	0.715496	2	KIRC
TCGA-A3-3343-01	0.873028	2	KIRC
TCGA-CZ-5459-01	1.0739	2	KIRC
TCGA-CW-5591-01	1.32022	2	KIRC
TCGA-BP-4981-01	0.717032	2	KIRC
TCGA-CZ-5467-01	0.629687	2	KIRC
TCGA-B0-5694-11	1.01165	1	KIRC
TCGA-A3-A6NL-01	1.21107	2	KIRC
TCGA-BP-4987-01	1.16233	2	KIRC
TCGA-BP-4993-01	0.9537	2	KIRC
TCGA-B0-4713-01	1.52399	2	KIRC
TCGA-CJ-4886-01	1.21256	2	KIRC
TCGA-CZ-5455-11	1.42472	1	KIRC
TCGA-B0-5701-11	1.19037	1	KIRC
TCGA-B0-5696-11	1.07814	1	KIRC
TCGA-CJ-4870-01	0.648502	2	KIRC
TCGA-BP-4166-01	0.953308	2	KIRC
TCGA-BP-4970-01	1.23447	2	KIRC
TCGA-CJ-4636-01	1.20501	2	KIRC
TCGA-BP-4761-01	1.3816	2	KIRC
TCGA-T7-A92I-01	1.30799	2	KIRC
TCGA-B8-5162-01	1.24799	2	KIRC
TCGA-CJ-5677-01	1.72726	2	KIRC
TCGA-B0-5703-01	1.47328	2	KIRC
TCGA-CZ-5468-11	1.24225	1	KIRC
TCGA-B8-5551-01	1.55337	2	KIRC
TCGA-B0-5402-01	0.79778	2	KIRC
TCGA-BP-5004-01	1.36851	2	KIRC
TCGA-BP-4765-01	1.28648	2	KIRC
TCGA-BP-5009-01	1.20372	2	KIRC
TCGA-A3-3331-01	1.26799	2	KIRC
TCGA-BP-4974-01	1.4422	2	KIRC
TCGA-B0-5402-11	0.858731	1	KIRC
TCGA-A3-3328-01	1.29957	2	KIRC
TCGA-B8-4153-01	0.753933	2	KIRC
TCGA-AK-3434-01	0.670515	2	KIRC
TCGA-CJ-6033-01	1.19505	2	KIRC
TCGA-BP-4782-01	1.19949	2	KIRC
TCGA-CJ-4895-01	1.3055	2	KIRC
TCGA-CJ-4640-01	1.07223	2	KIRC
TCGA-BP-4343-01	0.896562	2	KIRC
