# Supplementary material for: Prognostic and immune infiltrative biomarkers of CENPO in pan–cancer and its relationship with lung adenocarcinoma cell proliferation and metastasis
Source: BMC Cancer. 2023 Aug 9;23:735. doi: 10.1186/s12885-023-11233-2 (PMC10410993; doi:10.1186/s12885-023-11233-2)
Supplement: Supplementary file 17 — Additional file 17. [file 12885_2023_11233_MOESM17_ESM.zip › pan-cenpo-roc/KIRP.xlsx]

## Sheet: Sheet1
ID	CENPO	Type	CancerType
TCGA-2K-A9WE-01	0.967329	2	KIRP
TCGA-DZ-6134-01	1.14941	2	KIRP
TCGA-BQ-7053-01	1.27708	2	KIRP
TCGA-GL-A9DE-01	0.992334	2	KIRP
TCGA-B9-5156-01	1.50908	2	KIRP
TCGA-A4-A57E-01	1.36237	2	KIRP
TCGA-BQ-7061-11	1.32984	1	KIRP
TCGA-2Z-A9JQ-01	0.784021	2	KIRP
TCGA-MH-A562-01	1.21031	2	KIRP
TCGA-UZ-A9PN-01	1.5121	2	KIRP
TCGA-2Z-A9J3-01	1.33903	2	KIRP
TCGA-UZ-A9PX-01	0.898879	2	KIRP
TCGA-EV-5902-01	1.11859	2	KIRP
TCGA-DW-7838-01	0.745179	2	KIRP
TCGA-BQ-5883-01	1.3374	2	KIRP
TCGA-Y8-A898-01	1.0573	2	KIRP
TCGA-KV-A6GD-01	1.08684	2	KIRP
TCGA-HE-A5NH-01	1.36747	2	KIRP
TCGA-2Z-A9JG-01	1.33994	2	KIRP
TCGA-A4-8312-01	1.10876	2	KIRP
TCGA-GL-6846-11	1.07581	1	KIRP
TCGA-BQ-5879-01	1.32907	2	KIRP
TCGA-G7-7502-01	0.946985	2	KIRP
TCGA-A4-8516-01	1.13972	2	KIRP
TCGA-IZ-A6M9-01	1.10378	2	KIRP
TCGA-BQ-7045-01	0.550677	2	KIRP
TCGA-UZ-A9PS-01	1.16144	2	KIRP
TCGA-MH-A561-01	1.4005	2	KIRP
TCGA-MH-A55W-01	1.43009	2	KIRP
TCGA-IA-A83V-01	1.16426	2	KIRP
TCGA-B9-5155-01	1.34651	2	KIRP
TCGA-B9-A5W8-01	1.61853	2	KIRP
TCGA-2Z-A9J6-01	1.05539	2	KIRP
TCGA-B9-7268-01	1.51017	2	KIRP
TCGA-GL-A59R-11	1.35014	1	KIRP
TCGA-5P-A9K6-01	0.979806	2	KIRP
TCGA-Y8-A8RY-01	1.45188	2	KIRP
TCGA-BQ-5894-11	0.882253	1	KIRP
TCGA-MH-A855-01	0.822428	2	KIRP
TCGA-HE-7130-01	1.37518	2	KIRP
TCGA-P4-AAVK-01	1.16139	2	KIRP
TCGA-UZ-A9PS-05	1.09896	2	KIRP
TCGA-B9-4617-01	1.06479	2	KIRP
TCGA-Y8-A8S1-01	0.938108	2	KIRP
TCGA-G7-7501-01	1.5257	2	KIRP
TCGA-SX-A7SN-01	0.966189	2	KIRP
TCGA-2Z-A9JD-01	0.810731	2	KIRP
TCGA-G7-6790-01	1.09854	2	KIRP
TCGA-P4-A5ED-11	1.18165	1	KIRP
TCGA-DW-7834-01	1.00743	2	KIRP
TCGA-HE-7129-01	1.19384	2	KIRP
TCGA-P4-A5E7-01	1.34993	2	KIRP
TCGA-5P-A9JU-01	0.946713	2	KIRP
TCGA-BQ-5875-01	1.14794	2	KIRP
TCGA-BQ-5887-11	1.09246	1	KIRP
TCGA-GL-A9DC-01	1.34849	2	KIRP
TCGA-B9-A8YH-01	1.33498	2	KIRP
TCGA-MH-A856-01	1.0687	2	KIRP
TCGA-EV-5901-01	1.32877	2	KIRP
TCGA-BQ-7060-01	1.15804	2	KIRP
TCGA-P4-A5EA-01	1.09073	2	KIRP
TCGA-Y8-A895-01	1.08144	2	KIRP
TCGA-B1-A47M-01	1.19894	2	KIRP
TCGA-PJ-A5Z9-01	1.5081	2	KIRP
TCGA-HE-A5NK-01	1.48826	2	KIRP
TCGA-5P-A9KA-01	1.10101	2	KIRP
TCGA-A4-7734-01	1.51845	2	KIRP
TCGA-SX-A7SR-01	1.19362	2	KIRP
TCGA-BQ-5890-01	1.04926	2	KIRP
TCGA-B3-4103-01	1.39493	2	KIRP
TCGA-DW-7837-01	0.84253	2	KIRP
TCGA-A4-7996-01	1.43703	2	KIRP
TCGA-BQ-5888-11	1.36536	1	KIRP
TCGA-UZ-A9PP-01	1.16412	2	KIRP
TCGA-2Z-A9JE-01	1.41262	2	KIRP
TCGA-GL-A4EM-01	1.00223	2	KIRP
TCGA-2Z-A9JN-01	1.0937	2	KIRP
TCGA-UZ-A9PV-01	1.55009	2	KIRP
TCGA-5P-A9KF-01	1.20112	2	KIRP
TCGA-2Z-A9JK-01	1.53218	2	KIRP
TCGA-A4-A5Y1-01	1.71995	2	KIRP
TCGA-4A-A93W-01	1.07555	2	KIRP
TCGA-EV-5903-01	0.943063	2	KIRP
TCGA-GL-7966-11	1.17666	1	KIRP
TCGA-MH-A857-01	1.16535	2	KIRP
TCGA-2Z-A9J2-01	0.687282	2	KIRP
TCGA-Y8-A8RY-11	1.69905	1	KIRP
TCGA-BQ-7062-01	1.24602	2	KIRP
TCGA-DW-7841-01	1.15776	2	KIRP
TCGA-DZ-6133-01	1.69259	2	KIRP
TCGA-DZ-6135-01	1.35277	2	KIRP
TCGA-UZ-A9PU-01	0.946078	2	KIRP
TCGA-DW-5560-01	1.715	2	KIRP
TCGA-GL-A59R-01	1.51852	2	KIRP
TCGA-GL-7966-01	1.7174	2	KIRP
TCGA-IA-A83W-01	1.3348	2	KIRP
TCGA-SX-A71R-01	1.07686	2	KIRP
TCGA-B9-4115-01	1.12671	2	KIRP
TCGA-BQ-5887-01	0.920552	2	KIRP
TCGA-DW-5561-01	1.33666	2	KIRP
TCGA-A4-8515-01	1.19945	2	KIRP
TCGA-DW-7963-01	0.901779	2	KIRP
TCGA-5P-A9K9-01	1.88862	2	KIRP
TCGA-BQ-5877-01	1.50762	2	KIRP
TCGA-BQ-7051-01	1.38187	2	KIRP
TCGA-BQ-5890-11	1.09153	1	KIRP
TCGA-2Z-A9J7-01	0.98217	2	KIRP
TCGA-UZ-A9PM-01	1.03587	2	KIRP
TCGA-F9-A97G-01	1.08012	2	KIRP
TCGA-B1-7332-01	1.21307	2	KIRP
TCGA-BQ-7059-01	1.16984	2	KIRP
TCGA-A4-A7UZ-01	1.3688	2	KIRP
TCGA-SX-A71S-01	1.17668	2	KIRP
TCGA-P4-AAVO-01	0.631773	2	KIRP
TCGA-DZ-6132-01	1.65897	2	KIRP
TCGA-DZ-6132-11	1.27056	1	KIRP
TCGA-BQ-7046-01	1.32932	2	KIRP
TCGA-A4-8630-01	1.21119	2	KIRP
TCGA-BQ-7056-01	1.07837	2	KIRP
TCGA-BQ-7044-11	0.845976	1	KIRP
TCGA-2Z-A9JT-01	0.90429	2	KIRP
TCGA-2Z-A9J8-01	1.17471	2	KIRP
TCGA-HE-A5NJ-01	1.35254	2	KIRP
TCGA-2Z-A9JL-01	1.34942	2	KIRP
TCGA-AL-7173-01	1.43602	2	KIRP
TCGA-G7-6793-01	1.02134	2	KIRP
TCGA-AL-3466-01	1.34866	2	KIRP
TCGA-J7-6720-01	1.14276	2	KIRP
TCGA-SX-A7SM-01	1.04956	2	KIRP
TCGA-BQ-5880-01	1.06598	2	KIRP
TCGA-P4-A5ED-01	1.40604	2	KIRP
TCGA-B9-A44B-01	1.196	2	KIRP
TCGA-P4-AAVL-01	1.07352	2	KIRP
TCGA-5P-A9KE-01	0.904616	2	KIRP
TCGA-A4-7915-01	1.54393	2	KIRP
TCGA-DW-7840-01	1.59836	2	KIRP
TCGA-BQ-5891-11	1.06286	1	KIRP
TCGA-F9-A7VF-01	1.24274	2	KIRP
TCGA-B9-4116-01	1.59445	2	KIRP
TCGA-BQ-5893-01	1.35864	2	KIRP
TCGA-BQ-7058-01	0.668418	2	KIRP
TCGA-BQ-5885-01	1.59693	2	KIRP
TCGA-A4-7585-01	1.05274	2	KIRP
TCGA-BQ-7059-11	1.02499	1	KIRP
TCGA-A4-A4ZT-01	1.3167	2	KIRP
TCGA-IA-A83S-01	0.913641	2	KIRP
TCGA-B9-4117-01	1.23712	2	KIRP
TCGA-SX-A7SO-01	1.33571	2	KIRP
TCGA-P4-A5E8-01	0.864758	2	KIRP
TCGA-AL-3472-01	1.0261	2	KIRP
TCGA-UZ-A9PZ-01	1.1024	2	KIRP
TCGA-DZ-6134-11	1.08682	1	KIRP
TCGA-B9-A5W7-01	1.00443	2	KIRP
TCGA-A4-A57E-11	1.21579	1	KIRP
TCGA-A4-8310-01	1.50774	2	KIRP
TCGA-WN-AB4C-01	0.771112	2	KIRP
TCGA-V9-A7HT-01	1.44872	2	KIRP
TCGA-SX-A7SP-01	0.865135	2	KIRP
TCGA-5P-A9JV-01	1.35194	2	KIRP
TCGA-DW-7836-01	1.32172	2	KIRP
TCGA-A4-7286-01	1.36892	2	KIRP
TCGA-B3-A6W5-01	1.49788	2	KIRP
TCGA-P4-A5E6-01	1.21086	2	KIRP
TCGA-AT-A5NU-01	1.47066	2	KIRP
TCGA-A4-7584-01	0.990953	2	KIRP
TCGA-SX-A71U-01	1.3883	2	KIRP
TCGA-AL-A5DJ-01	1.51089	2	KIRP
TCGA-J7-A8I2-01	1.35878	2	KIRP
TCGA-BQ-7055-01	0.96874	2	KIRP
TCGA-UZ-A9PO-01	0.926173	2	KIRP
TCGA-SX-A7SS-01	1.02483	2	KIRP
TCGA-BQ-5884-11	0.895697	1	KIRP
TCGA-KV-A6GE-01	1.20916	2	KIRP
TCGA-Q2-A5QZ-01	1.38277	2	KIRP
TCGA-BQ-5892-01	1.32912	2	KIRP
TCGA-G7-A8LC-01	1.23861	2	KIRP
TCGA-BQ-5875-11	1.24618	1	KIRP
TCGA-5P-A9KH-01	0.774901	2	KIRP
TCGA-BQ-7055-11	1.04017	1	KIRP
TCGA-5P-A9K2-01	0.806177	2	KIRP
TCGA-BQ-5881-01	0.47727	2	KIRP
TCGA-KV-A74V-01	1.00479	2	KIRP
TCGA-5P-A9K8-01	1.62469	2	KIRP
TCGA-BQ-5888-01	1.15468	2	KIRP
TCGA-4A-A93X-01	0.736096	2	KIRP
TCGA-IZ-A6M8-01	0.995992	2	KIRP
TCGA-HE-A5NL-01	0.93437	2	KIRP
TCGA-DW-7839-01	0.984428	2	KIRP
TCGA-Y8-A8RZ-01	0.968941	2	KIRP
TCGA-G7-6789-01	0.832099	2	KIRP
TCGA-5P-A9JW-01	1.019	2	KIRP
TCGA-BQ-7061-01	1.23222	2	KIRP
TCGA-BQ-5884-01	1.46684	2	KIRP
TCGA-HE-7128-01	0.975781	2	KIRP
TCGA-IA-A40U-01	1.40467	2	KIRP
TCGA-GL-6846-01	1.39534	2	KIRP
TCGA-P4-A5EB-01	1.25969	2	KIRP
TCGA-SX-A71W-01	1.10426	2	KIRP
TCGA-A4-7288-01	1.33245	2	KIRP
TCGA-BQ-5891-01	1.29479	2	KIRP
TCGA-BQ-5882-01	1.39903	2	KIRP
TCGA-2Z-A9J9-01	0.999598	2	KIRP
TCGA-B9-4113-01	1.16478	2	KIRP
TCGA-IA-A40Y-01	1.9848	2	KIRP
TCGA-A4-7287-01	2.0495	2	KIRP
TCGA-B3-8121-01	1.30999	2	KIRP
TCGA-SX-A71V-01	1.63789	2	KIRP
TCGA-5P-A9K3-01	0.950877	2	KIRP
TCGA-B1-A47N-01	0.970214	2	KIRP
TCGA-BQ-7045-11	1.04551	1	KIRP
TCGA-UZ-A9PL-01	1.40395	2	KIRP
TCGA-BQ-7044-01	1.19602	2	KIRP
TCGA-BQ-7051-11	0.901675	1	KIRP
TCGA-DW-7842-01	1.13262	2	KIRP
TCGA-A4-A5DU-01	1.34059	2	KIRP
TCGA-G7-A4TM-01	1.38958	2	KIRP
TCGA-SX-A7SL-01	0.863861	2	KIRP
TCGA-G7-6792-01	0.72123	2	KIRP
TCGA-Y8-A896-01	1.05192	2	KIRP
TCGA-B1-A47O-01	0.885635	2	KIRP
TCGA-BQ-5878-11	1.00293	1	KIRP
TCGA-BQ-5878-01	1.15703	2	KIRP
TCGA-B1-5398-01	1.02164	2	KIRP
TCGA-PJ-A5Z8-01	1.56205	2	KIRP
TCGA-A4-A4ZT-11	1.53436	1	KIRP
TCGA-BQ-7049-01	1.12695	2	KIRP
TCGA-B3-3926-01	1.64813	2	KIRP
TCGA-GL-8500-01	1.74586	2	KIRP
TCGA-2Z-A9JS-01	1.29977	2	KIRP
TCGA-MH-A560-01	1.07067	2	KIRP
TCGA-A4-A5XZ-01	1.28012	2	KIRP
TCGA-G7-6796-01	1.32145	2	KIRP
TCGA-P4-AAVM-01	1.10128	2	KIRP
TCGA-F9-A7Q0-01	1.32958	2	KIRP
TCGA-2Z-A9JI-01	1.38808	2	KIRP
TCGA-2Z-A9JJ-01	1.01211	2	KIRP
TCGA-AL-3471-01	1.25338	2	KIRP
TCGA-5P-A9JY-01	1.09495	2	KIRP
TCGA-BQ-5894-01	2.37528	2	KIRP
TCGA-B9-A5W9-01	1.41548	2	KIRP
TCGA-F9-A8NY-01	1.06387	2	KIRP
TCGA-A4-8311-01	1.0629	2	KIRP
TCGA-MH-A854-01	1.16878	2	KIRP
TCGA-SX-A7SQ-01	1.33599	2	KIRP
TCGA-5P-A9K4-01	1.03136	2	KIRP
TCGA-UZ-A9PK-01	1.35679	2	KIRP
TCGA-BQ-7050-01	1.34836	2	KIRP
TCGA-Y8-A897-01	1.22563	2	KIRP
TCGA-G7-6795-01	1.93232	2	KIRP
TCGA-A4-A48D-01	0.660209	2	KIRP
TCGA-P4-A5E8-11	0.98901	1	KIRP
TCGA-SX-A7SU-01	1.02765	2	KIRP
TCGA-G7-A8LD-01	2.61683	2	KIRP
TCGA-F9-A4JJ-01	1.45914	2	KIRP
TCGA-BQ-7048-01	0.708523	2	KIRP
TCGA-A4-8518-01	0.990173	2	KIRP
TCGA-A4-7732-01	1.21673	2	KIRP
TCGA-A4-A772-01	1.30603	2	KIRP
TCGA-UZ-A9Q1-01	0.867469	2	KIRP
TCGA-A4-8098-01	1.51285	2	KIRP
TCGA-GL-A9DD-01	0.865569	2	KIRP
TCGA-HE-A5NF-01	1.36752	2	KIRP
TCGA-AL-3473-01	1.31858	2	KIRP
TCGA-IZ-8196-01	1.37359	2	KIRP
TCGA-2Z-A9JR-01	1.10566	2	KIRP
TCGA-B3-3925-01	1.64436	2	KIRP
TCGA-2Z-A9JP-01	0.910184	2	KIRP
TCGA-2Z-A9J1-01	1.22344	2	KIRP
TCGA-B9-4115-11	1.17148	1	KIRP
TCGA-2Z-A9J5-01	1.09474	2	KIRP
TCGA-A4-7583-01	1.70013	2	KIRP
TCGA-B3-4104-01	1.88223	2	KIRP
TCGA-5P-A9JZ-01	1.37305	2	KIRP
TCGA-BQ-5876-01	1.04142	2	KIRP
TCGA-BQ-5877-11	0.806809	1	KIRP
TCGA-BQ-5882-11	1.03636	1	KIRP
TCGA-Y8-A894-01	1.32664	2	KIRP
TCGA-5P-A9KC-01	1.19637	2	KIRP
TCGA-UZ-A9Q0-01	0.96245	2	KIRP
TCGA-B1-A657-01	1.0438	2	KIRP
TCGA-J7-8537-01	1.51073	2	KIRP
TCGA-GL-A59T-01	1.37269	2	KIRP
TCGA-A4-8517-01	1.18006	2	KIRP
TCGA-UZ-A9PR-01	1.16034	2	KIRP
TCGA-AL-3467-01	1.39578	2	KIRP
TCGA-2Z-A9JM-01	1.71829	2	KIRP
TCGA-IA-A40X-01	1.12039	2	KIRP
TCGA-DZ-6131-11	1.22564	1	KIRP
TCGA-IA-A83T-01	1.175	2	KIRP
TCGA-B1-A656-01	0.834048	2	KIRP
TCGA-AL-3468-01	1.01517	2	KIRP
TCGA-G7-A8LB-01	0.942504	2	KIRP
TCGA-B1-A655-01	1.5862	2	KIRP
TCGA-2Z-A9JO-01	1.03194	2	KIRP
TCGA-HE-A5NI-01	1.21456	2	KIRP
TCGA-BQ-5889-01	1.70873	2	KIRP
TCGA-DZ-6133-11	1.05073	1	KIRP
TCGA-UZ-A9PQ-01	1.09127	2	KIRP
TCGA-IZ-8195-01	1.12105	2	KIRP
TCGA-UN-AAZ9-01	1.3824	2	KIRP
TCGA-B1-A654-01	1.39416	2	KIRP
TCGA-4A-A93Y-01	0.979878	2	KIRP
TCGA-O9-A75Z-01	0.920141	2	KIRP
TCGA-A4-A6HP-01	1.1266	2	KIRP
TCGA-G7-6797-01	1.57641	2	KIRP
TCGA-MH-A55Z-01	1.25528	2	KIRP
TCGA-5P-A9K0-01	1.25149	2	KIRP
TCGA-GL-A9DE-11	1.36694	1	KIRP
TCGA-WN-A9G9-01	1.31984	2	KIRP
TCGA-B9-A8YI-01	0.78308	2	KIRP
TCGA-GL-7773-01	1.03983	2	KIRP
TCGA-UZ-A9PJ-01	0.887142	2	KIRP
TCGA-A4-7828-01	0.898663	2	KIRP
TCGA-BQ-5879-11	0.978676	1	KIRP
TCGA-B9-A69E-01	1.04084	2	KIRP
TCGA-BQ-7046-11	0.956206	1	KIRP
TCGA-A4-A5Y0-01	0.509175	2	KIRP
TCGA-G7-A8LE-01	0.978018	2	KIRP
TCGA-BQ-5886-01	0.645316	2	KIRP
TCGA-A4-7997-01	1.24298	2	KIRP
TCGA-Y8-A8S0-01	1.36832	2	KIRP
