# Supplementary material for: Prognostic and immune infiltrative biomarkers of CENPO in pan–cancer and its relationship with lung adenocarcinoma cell proliferation and metastasis
Source: BMC Cancer. 2023 Aug 9;23:735. doi: 10.1186/s12885-023-11233-2 (PMC10410993; doi:10.1186/s12885-023-11233-2)
Supplement: Supplementary file 17 — Additional file 17. [file 12885_2023_11233_MOESM17_ESM.zip › pan-cenpo-roc/LAML.xlsx]

## Sheet: Sheet1
ID	CENPO	Type	CancerType
TCGA-AB-2949-03	2.55798	2	LAML
TCGA-AB-2943-03	2.44582	2	LAML
TCGA-AB-2851-03	2.10464	2	LAML
TCGA-AB-2822-03	2.47239	2	LAML
TCGA-AB-2939-03	2.7986	2	LAML
TCGA-AB-2931-03	2.24331	2	LAML
TCGA-AB-2921-03	2.16756	2	LAML
TCGA-AB-2937-03	2.91049	2	LAML
TCGA-AB-2917-03	2.79684	2	LAML
TCGA-AB-2849-03	2.81766	2	LAML
TCGA-AB-2990-03	3.11954	2	LAML
TCGA-AB-3007-03	2.89287	2	LAML
TCGA-AB-2948-03	2.80677	2	LAML
TCGA-AB-2971-03	2.44617	2	LAML
TCGA-AB-2955-03	2.33682	2	LAML
TCGA-AB-2892-03	2.92504	2	LAML
TCGA-AB-2898-03	3.14708	2	LAML
TCGA-AB-2857-03	3.35635	2	LAML
TCGA-AB-2995-03	3.13678	2	LAML
TCGA-AB-2928-03	3.04137	2	LAML
TCGA-AB-2913-03	2.83849	2	LAML
TCGA-AB-2866-03	2.76297	2	LAML
TCGA-AB-2927-03	2.77514	2	LAML
TCGA-AB-2870-03	3.23354	2	LAML
TCGA-AB-2956-03	2.64508	2	LAML
TCGA-AB-3002-03	3.17347	2	LAML
TCGA-AB-2834-03	3.77807	2	LAML
TCGA-AB-2875-03	2.83893	2	LAML
TCGA-AB-2901-03	3.45915	2	LAML
TCGA-AB-2858-03	2.46887	2	LAML
TCGA-AB-2853-03	2.42942	2	LAML
TCGA-AB-2846-03	2.95954	2	LAML
TCGA-AB-2994-03	2.73551	2	LAML
TCGA-AB-2977-03	1.36756	2	LAML
TCGA-AB-2991-03	2.70245	2	LAML
TCGA-AB-2886-03	2.8225	2	LAML
TCGA-AB-2806-03	2.75149	2	LAML
TCGA-AB-2873-03	2.45128	2	LAML
TCGA-AB-2885-03	3.07027	2	LAML
TCGA-AB-2876-03	2.36027	2	LAML
TCGA-AB-2999-03	1.83073	2	LAML
TCGA-AB-2982-03	2.29672	2	LAML
TCGA-AB-2815-03	3.48305	2	LAML
TCGA-AB-2810-03	2.74001	2	LAML
TCGA-AB-2941-03	2.86005	2	LAML
TCGA-AB-2896-03	2.69881	2	LAML
TCGA-AB-3009-03	2.78538	2	LAML
TCGA-AB-2859-03	2.47456	2	LAML
TCGA-AB-2934-03	1.92672	2	LAML
TCGA-AB-2919-03	3.08822	2	LAML
TCGA-AB-3000-03	2.91554	2	LAML
TCGA-AB-2973-03	1.85901	2	LAML
TCGA-AB-2924-03	2.22784	2	LAML
TCGA-AB-2915-03	2.41304	2	LAML
TCGA-AB-2952-03	2.82692	2	LAML
TCGA-AB-2938-03	3.23093	2	LAML
TCGA-AB-2935-03	2.8898	2	LAML
TCGA-AB-2823-03	2.61415	2	LAML
TCGA-AB-2814-03	2.15578	2	LAML
TCGA-AB-2899-03	3.17522	2	LAML
TCGA-AB-3001-03	2.30067	2	LAML
TCGA-AB-2813-03	2.8984	2	LAML
TCGA-AB-2942-03	2.69656	2	LAML
TCGA-AB-2930-03	3.01344	2	LAML
TCGA-AB-2811-03	2.22497	2	LAML
TCGA-AB-2842-03	2.87047	2	LAML
TCGA-AB-2911-03	2.61325	2	LAML
TCGA-AB-2825-03	2.55102	2	LAML
TCGA-AB-2920-03	3.0687	2	LAML
TCGA-AB-2998-03	3.44135	2	LAML
TCGA-AB-2916-03	1.75463	2	LAML
TCGA-AB-2839-03	2.89232	2	LAML
TCGA-AB-2965-03	2.72106	2	LAML
TCGA-AB-2944-03	2.46845	2	LAML
TCGA-AB-2861-03	3.08691	2	LAML
TCGA-AB-2843-03	3.44016	2	LAML
TCGA-AB-2933-03	2.76826	2	LAML
TCGA-AB-2894-03	3.01216	2	LAML
TCGA-AB-2888-03	1.93923	2	LAML
TCGA-AB-2900-03	2.96343	2	LAML
TCGA-AB-2966-03	2.00417	2	LAML
TCGA-AB-2963-03	2.77304	2	LAML
TCGA-AB-2975-03	2.59598	2	LAML
TCGA-AB-2881-03	2.67162	2	LAML
TCGA-AB-2950-03	2.95154	2	LAML
TCGA-AB-2821-03	3.05404	2	LAML
TCGA-AB-2912-03	3.35639	2	LAML
TCGA-AB-2890-03	2.37134	2	LAML
TCGA-AB-2812-03	2.60754	2	LAML
TCGA-AB-2817-03	2.97328	2	LAML
TCGA-AB-2970-03	3.16571	2	LAML
TCGA-AB-2984-03	1.82498	2	LAML
TCGA-AB-2946-03	2.71382	2	LAML
TCGA-AB-2828-03	2.82299	2	LAML
TCGA-AB-2845-03	2.83586	2	LAML
TCGA-AB-2883-03	3.09953	2	LAML
TCGA-AB-2959-03	2.80145	2	LAML
TCGA-AB-2893-03	2.75539	2	LAML
TCGA-AB-2863-03	2.95648	2	LAML
TCGA-AB-2871-03	2.51547	2	LAML
TCGA-AB-2979-03	2.80002	2	LAML
TCGA-AB-2987-03	1.36354	2	LAML
TCGA-AB-2891-03	3.29371	2	LAML
TCGA-AB-2820-03	2.44351	2	LAML
TCGA-AB-2897-03	1.948	2	LAML
TCGA-AB-2884-03	2.61125	2	LAML
TCGA-AB-2882-03	2.86941	2	LAML
TCGA-AB-2981-03	1.54369	2	LAML
TCGA-AB-2877-03	2.96187	2	LAML
TCGA-AB-2918-03	2.97724	2	LAML
TCGA-AB-2889-03	2.83888	2	LAML
TCGA-AB-2808-03	2.72127	2	LAML
TCGA-AB-2983-03	3.03998	2	LAML
TCGA-AB-2830-03	3.00976	2	LAML
TCGA-AB-2929-03	2.712	2	LAML
TCGA-AB-2836-03	2.33817	2	LAML
TCGA-AB-2910-03	3.35702	2	LAML
TCGA-AB-2856-03	2.37145	2	LAML
TCGA-AB-2844-03	2.911	2	LAML
TCGA-AB-2908-03	2.60331	2	LAML
TCGA-AB-2940-03	3.13354	2	LAML
TCGA-AB-2869-03	2.80539	2	LAML
TCGA-AB-2996-03	3.17146	2	LAML
TCGA-AB-2867-03	2.2541	2	LAML
TCGA-AB-2826-03	2.70144	2	LAML
TCGA-AB-2872-03	3.13137	2	LAML
TCGA-AB-2840-03	3.62964	2	LAML
TCGA-AB-3008-03	3.37366	2	LAML
TCGA-AB-2992-03	3.14615	2	LAML
TCGA-AB-3011-03	3.34983	2	LAML
TCGA-AB-2914-03	2.93413	2	LAML
TCGA-AB-2818-03	2.09113	2	LAML
TCGA-AB-2986-03	2.32191	2	LAML
TCGA-AB-2847-03	3.27378	2	LAML
TCGA-AB-2805-03	2.52349	2	LAML
TCGA-AB-2819-03	2.8054	2	LAML
TCGA-AB-2988-03	2.91893	2	LAML
TCGA-AB-2841-03	2.5233	2	LAML
TCGA-AB-2976-03	3.07144	2	LAML
TCGA-AB-2895-03	2.36335	2	LAML
TCGA-AB-3012-03	2.17788	2	LAML
TCGA-AB-2874-03	3.04001	2	LAML
TCGA-AB-2862-03	2.81903	2	LAML
TCGA-AB-2980-03	3.18184	2	LAML
TCGA-AB-2865-03	2.47608	2	LAML
TCGA-AB-2835-03	2.60292	2	LAML
TCGA-AB-2878-03	2.90888	2	LAML
TCGA-AB-2936-03	2.67016	2	LAML
TCGA-AB-2880-03	2.75268	2	LAML
TCGA-AB-2932-03	2.49302	2	LAML
TCGA-AB-2925-03	2.91925	2	LAML
