# Supplementary material for: Prognostic and immune infiltrative biomarkers of CENPO in pan–cancer and its relationship with lung adenocarcinoma cell proliferation and metastasis
Source: BMC Cancer. 2023 Aug 9;23:735. doi: 10.1186/s12885-023-11233-2 (PMC10410993; doi:10.1186/s12885-023-11233-2)
Supplement: Supplementary file 17 — Additional file 17. [file 12885_2023_11233_MOESM17_ESM.zip › pan-cenpo-roc/LGG.xlsx]

## Sheet: Sheet1
ID	CENPO	Type	CancerType
TCGA-S9-A6WQ-01	1.63078	2	LGG
TCGA-S9-A7IS-01	3.16873	2	LGG
TCGA-DU-8162-01	1.84827	2	LGG
TCGA-HT-7858-01	1.50473	2	LGG
TCGA-DU-A5TU-01	1.48991	2	LGG
TCGA-S9-A6WO-01	1.72319	2	LGG
TCGA-TM-A84M-01	2.49499	2	LGG
TCGA-HW-A5KL-01	1.41354	2	LGG
TCGA-QH-A6CV-01	2.39015	2	LGG
TCGA-TM-A7CF-02	1.45218	2	LGG
TCGA-DB-A64P-01	2.21258	2	LGG
TCGA-HT-7485-01	1.78003	2	LGG
TCGA-HT-7687-01	2.2373	2	LGG
TCGA-DU-5870-01	1.99181	2	LGG
TCGA-E1-5302-01	2.37584	2	LGG
TCGA-TQ-A7RR-01	1.41453	2	LGG
TCGA-TM-A84T-01	1.54619	2	LGG
TCGA-FG-6688-01	1.91381	2	LGG
TCGA-TM-A84H-01	1.54059	2	LGG
TCGA-DU-7294-01	1.94228	2	LGG
TCGA-DH-A66D-01	1.89299	2	LGG
TCGA-DU-8161-01	2.26174	2	LGG
TCGA-DU-A6S7-01	1.93288	2	LGG
TCGA-DU-A7TA-01	1.70574	2	LGG
TCGA-DU-A6S8-01	2.05175	2	LGG
TCGA-FG-A710-01	1.95876	2	LGG
TCGA-CS-4941-01	2.09537	2	LGG
TCGA-QH-A6CZ-01	2.20993	2	LGG
TCGA-DU-7007-01	1.64577	2	LGG
TCGA-HT-7467-01	1.71675	2	LGG
TCGA-S9-A6TX-01	1.89322	2	LGG
TCGA-FG-A60L-01	1.73226	2	LGG
TCGA-DB-A64Q-01	2.09841	2	LGG
TCGA-HT-A4DV-01	1.63902	2	LGG
TCGA-KT-A7W1-01	2.84435	2	LGG
TCGA-TQ-A8XE-02	2.42208	2	LGG
TCGA-DH-A7UT-01	1.41747	2	LGG
TCGA-HT-8114-01	1.45053	2	LGG
TCGA-P5-A5ET-01	2.14753	2	LGG
TCGA-P5-A72U-01	1.98338	2	LGG
TCGA-HT-8105-01	1.88668	2	LGG
TCGA-FG-6691-01	2.13073	2	LGG
TCGA-DU-5870-02	1.72757	2	LGG
TCGA-HW-8322-01	2.61405	2	LGG
TCGA-DB-A75K-01	1.77786	2	LGG
TCGA-HT-7681-01	1.58433	2	LGG
TCGA-HT-7469-01	2.11561	2	LGG
TCGA-S9-A6WD-01	1.95734	2	LGG
TCGA-DU-8168-01	2.74474	2	LGG
TCGA-TM-A84J-01	2.80446	2	LGG
TCGA-TM-A84S-01	2.22764	2	LGG
TCGA-TQ-A7RF-01	1.84879	2	LGG
TCGA-DU-6392-01	2.24137	2	LGG
TCGA-E1-A7YW-01	1.90111	2	LGG
TCGA-DU-A7TD-01	2.82115	2	LGG
TCGA-HT-7474-01	1.64418	2	LGG
TCGA-DU-5855-01	1.40074	2	LGG
TCGA-S9-A7QW-01	1.99282	2	LGG
TCGA-HT-A619-01	2.29865	2	LGG
TCGA-HT-7692-01	1.81785	2	LGG
TCGA-DU-6405-01	2.55744	2	LGG
TCGA-E1-A7YQ-01	2.00903	2	LGG
TCGA-WY-A85A-01	1.65427	2	LGG
TCGA-DU-5872-02	1.53809	2	LGG
TCGA-DB-A64S-01	1.63514	2	LGG
TCGA-CS-4943-01	2.97438	2	LGG
TCGA-E1-A7YO-01	2.17664	2	LGG
TCGA-TQ-A7RW-01	1.8954	2	LGG
TCGA-DB-A4XA-01	1.85865	2	LGG
TCGA-DH-A669-01	2.63447	2	LGG
TCGA-FG-8182-01	1.91745	2	LGG
TCGA-DB-A64R-01	1.83429	2	LGG
TCGA-RY-A847-01	1.84994	2	LGG
TCGA-HT-7476-01	1.84403	2	LGG
TCGA-DU-A7T8-01	1.84244	2	LGG
TCGA-DU-6394-01	2.20989	2	LGG
TCGA-TM-A84F-01	1.86034	2	LGG
TCGA-HW-7493-01	1.75812	2	LGG
TCGA-DU-7009-01	1.87826	2	LGG
TCGA-DU-5849-01	1.70436	2	LGG
TCGA-DU-5871-01	1.10359	2	LGG
TCGA-RY-A845-01	1.84005	2	LGG
TCGA-HT-7676-01	2.07853	2	LGG
TCGA-S9-A6WH-01	1.97819	2	LGG
TCGA-DU-6407-02	2.64749	2	LGG
TCGA-HT-8104-01	2.72089	2	LGG
TCGA-HT-A618-01	1.53421	2	LGG
TCGA-WY-A858-01	1.40755	2	LGG
TCGA-DU-7010-01	2.40599	2	LGG
TCGA-VM-A8CE-01	1.73155	2	LGG
TCGA-R8-A73M-01	2.11626	2	LGG
TCGA-E1-A7Z4-01	1.38674	2	LGG
TCGA-HT-7874-01	1.64898	2	LGG
TCGA-DH-A7UU-01	2.45055	2	LGG
TCGA-S9-A7IY-01	1.7778	2	LGG
TCGA-E1-A7YD-01	2.88342	2	LGG
TCGA-S9-A7IQ-01	1.61875	2	LGG
TCGA-FG-A4MY-01	1.52179	2	LGG
TCGA-HT-7605-01	1.7496	2	LGG
TCGA-DU-6406-01	3.0002	2	LGG
TCGA-DU-6403-01	2.95415	2	LGG
TCGA-HT-7473-01	1.41954	2	LGG
TCGA-TQ-A7RG-01	2.05696	2	LGG
TCGA-P5-A72X-01	1.48195	2	LGG
TCGA-TM-A7CF-01	1.55798	2	LGG
TCGA-E1-5307-01	1.68635	2	LGG
TCGA-WH-A86K-01	1.1417	2	LGG
TCGA-E1-A7YM-01	2.1539	2	LGG
TCGA-HW-8319-01	1.94602	2	LGG
TCGA-HW-7495-01	1.75194	2	LGG
TCGA-DU-A6S2-01	1.58812	2	LGG
TCGA-P5-A5EV-01	2.14909	2	LGG
TCGA-CS-5397-01	2.29787	2	LGG
TCGA-RY-A840-01	2.45091	2	LGG
TCGA-CS-6669-01	1.66616	2	LGG
TCGA-HT-7694-01	1.72137	2	LGG
TCGA-DU-8167-01	1.76191	2	LGG
TCGA-FG-8186-01	1.73867	2	LGG
TCGA-DB-5270-01	1.68362	2	LGG
TCGA-FG-A70Y-01	1.70328	2	LGG
TCGA-HW-7487-01	1.57899	2	LGG
TCGA-HT-7616-01	1.7623	2	LGG
TCGA-QH-A65R-01	2.38749	2	LGG
TCGA-HT-7686-01	1.38097	2	LGG
TCGA-DU-6542-01	1.82082	2	LGG
TCGA-HT-8012-01	1.79377	2	LGG
TCGA-DU-6400-01	2.19419	2	LGG
TCGA-DH-5141-01	1.34113	2	LGG
TCGA-HT-7873-01	2.15799	2	LGG
TCGA-HT-7608-01	2.05631	2	LGG
TCGA-FG-8188-01	1.7127	2	LGG
TCGA-HT-7606-01	2.75285	2	LGG
TCGA-DU-6397-02	2.45807	2	LGG
TCGA-P5-A5F4-01	1.89187	2	LGG
TCGA-DU-7292-01	2.15147	2	LGG
TCGA-QH-A6X8-01	2.50849	2	LGG
TCGA-S9-A6WG-01	2.51892	2	LGG
TCGA-E1-A7YE-01	2.08548	2	LGG
TCGA-S9-A6U5-01	1.78501	2	LGG
TCGA-W9-A837-01	1.82507	2	LGG
TCGA-F6-A8O4-01	1.84371	2	LGG
TCGA-FG-A60J-01	2.0418	2	LGG
TCGA-HT-7471-01	2.56387	2	LGG
TCGA-CS-5396-01	1.98417	2	LGG
TCGA-FG-A713-01	1.60173	2	LGG
TCGA-DH-A669-02	2.65065	2	LGG
TCGA-WY-A85B-01	1.9116	2	LGG
TCGA-HT-7691-01	1.5938	2	LGG
TCGA-DU-6410-01	2.42298	2	LGG
TCGA-TQ-A7RV-01	1.68811	2	LGG
TCGA-HT-7604-01	2.11556	2	LGG
TCGA-HW-A5KJ-01	1.44158	2	LGG
TCGA-S9-A7QX-01	1.77787	2	LGG
TCGA-DU-8158-01	1.84638	2	LGG
TCGA-HT-7688-01	1.67633	2	LGG
TCGA-TM-A7C3-01	1.77692	2	LGG
TCGA-HT-7472-01	1.84053	2	LGG
TCGA-S9-A7R2-01	1.49561	2	LGG
TCGA-VM-A8C8-01	1.58735	2	LGG
TCGA-QH-A6CY-01	1.75346	2	LGG
TCGA-E1-A7YJ-01	2.20798	2	LGG
TCGA-HT-8558-01	1.42463	2	LGG
TCGA-R8-A6MO-01	1.97813	2	LGG
TCGA-CS-5394-01	2.13029	2	LGG
TCGA-P5-A780-01	1.39983	2	LGG
TCGA-R8-A6MK-01	1.73349	2	LGG
TCGA-HT-A5R5-01	1.67572	2	LGG
TCGA-HT-A74L-01	2.17003	2	LGG
TCGA-FN-7833-01	1.7733	2	LGG
TCGA-DB-A64W-01	2.86658	2	LGG
TCGA-DU-7018-01	2.17288	2	LGG
TCGA-FG-8181-01	1.53854	2	LGG
TCGA-QH-A6CS-01	1.56203	2	LGG
TCGA-VM-A8CH-01	1.57866	2	LGG
TCGA-TQ-A8XE-01	1.96224	2	LGG
TCGA-FG-5965-02	2.3257	2	LGG
TCGA-DU-6404-02	2.26079	2	LGG
TCGA-DB-A4XB-01	2.12329	2	LGG
TCGA-HT-7620-01	1.69491	2	LGG
TCGA-TM-A7C5-01	2.10346	2	LGG
TCGA-HT-A615-01	2.06904	2	LGG
TCGA-DB-5274-01	2.38132	2	LGG
TCGA-WY-A85E-01	1.79486	2	LGG
TCGA-FG-A87N-01	3.00584	2	LGG
TCGA-TM-A84G-01	2.73545	2	LGG
TCGA-DU-6397-01	2.16078	2	LGG
TCGA-DH-A7UV-01	1.45152	2	LGG
TCGA-HT-7857-01	1.58248	2	LGG
TCGA-S9-A6TU-01	1.23066	2	LGG
TCGA-FG-A6IZ-01	2.39144	2	LGG
TCGA-E1-5303-01	1.74885	2	LGG
TCGA-DU-7302-01	1.96291	2	LGG
TCGA-HW-7491-01	2.36481	2	LGG
TCGA-RY-A83X-01	2.27022	2	LGG
TCGA-FG-5965-01	1.97809	2	LGG
TCGA-FG-5962-01	2.02949	2	LGG
TCGA-DU-A5TY-01	1.7683	2	LGG
TCGA-HW-7486-01	1.90785	2	LGG
TCGA-HT-7693-01	1.44105	2	LGG
TCGA-DB-A75M-01	1.4228	2	LGG
TCGA-DU-7301-01	1.66216	2	LGG
TCGA-KT-A74X-01	2.33959	2	LGG
TCGA-P5-A5EZ-01	1.70973	2	LGG
TCGA-VM-A8CB-01	2.20373	2	LGG
TCGA-CS-5393-01	1.43647	2	LGG
TCGA-DB-A4XF-01	1.8182	2	LGG
TCGA-HT-A61B-01	2.19181	2	LGG
TCGA-DB-A64O-01	1.79395	2	LGG
TCGA-S9-A6WI-01	1.45244	2	LGG
TCGA-S9-A7QZ-01	2.08533	2	LGG
TCGA-VM-A8CD-01	2.68061	2	LGG
TCGA-HT-7610-01	1.7722	2	LGG
TCGA-CS-6290-01	1.43366	2	LGG
TCGA-P5-A5F1-01	1.67271	2	LGG
TCGA-P5-A5EU-01	2.76965	2	LGG
TCGA-DU-7011-01	1.35539	2	LGG
TCGA-DU-A7T6-01	2.27223	2	LGG
TCGA-TM-A7CA-01	1.84808	2	LGG
TCGA-HT-A5R7-01	1.74877	2	LGG
TCGA-DU-6395-01	1.81818	2	LGG
TCGA-HT-A74O-01	1.70267	2	LGG
TCGA-FG-7637-01	1.93724	2	LGG
TCGA-CS-5395-01	2.2804	2	LGG
TCGA-DU-7008-01	2.34569	2	LGG
TCGA-TQ-A7RV-02	1.5983	2	LGG
TCGA-DU-5847-01	2.62348	2	LGG
TCGA-S9-A7R4-01	1.35183	2	LGG
TCGA-CS-4942-01	2.09936	2	LGG
TCGA-HT-7677-01	2.10078	2	LGG
TCGA-E1-5304-01	3.54627	2	LGG
TCGA-TQ-A7RN-01	1.93037	2	LGG
TCGA-S9-A6WL-01	2.14493	2	LGG
TCGA-QH-A6CW-01	1.84475	2	LGG
TCGA-FG-A87Q-01	2.41775	2	LGG
TCGA-WY-A85C-01	1.50997	2	LGG
TCGA-QH-A6X3-01	1.83348	2	LGG
TCGA-S9-A6TV-01	1.82781	2	LGG
TCGA-TM-A84C-01	1.5625	2	LGG
TCGA-S9-A6WN-01	1.71209	2	LGG
TCGA-FG-A4MX-01	1.15624	2	LGG
TCGA-DB-A64U-01	1.75642	2	LGG
TCGA-DU-7014-01	1.29374	2	LGG
TCGA-HT-7690-01	1.88197	2	LGG
TCGA-QH-A6X5-01	1.76251	2	LGG
TCGA-QH-A86X-01	2.0596	2	LGG
TCGA-FG-A4MT-01	2.26306	2	LGG
TCGA-DU-7015-01	1.55683	2	LGG
TCGA-TQ-A7RH-01	1.79261	2	LGG
TCGA-HT-A61A-01	1.70617	2	LGG
TCGA-E1-5318-01	2.03255	2	LGG
TCGA-HT-7602-01	1.51834	2	LGG
TCGA-FG-A6J3-01	2.09175	2	LGG
TCGA-HW-7489-01	1.72679	2	LGG
TCGA-HT-8018-01	1.61638	2	LGG
TCGA-DB-5281-01	1.77279	2	LGG
TCGA-DB-A64L-01	1.55058	2	LGG
TCGA-S9-A6WP-01	2.51697	2	LGG
TCGA-E1-A7YU-01	2.33364	2	LGG
TCGA-DU-A5TW-01	1.54877	2	LGG
TCGA-S9-A6U8-01	1.49013	2	LGG
TCGA-DU-8164-01	2.11653	2	LGG
TCGA-DU-8165-01	2.63665	2	LGG
TCGA-P5-A5F6-01	1.42179	2	LGG
TCGA-HT-7875-01	2.0421	2	LGG
TCGA-E1-A7Z6-01	1.55436	2	LGG
TCGA-HT-7882-01	1.60019	2	LGG
TCGA-S9-A89Z-01	2.16594	2	LGG
TCGA-DU-7300-01	1.93576	2	LGG
TCGA-S9-A7J1-01	1.94132	2	LGG
TCGA-S9-A7R8-01	1.81121	2	LGG
TCGA-DB-A4XE-01	2.36037	2	LGG
TCGA-FG-A6J1-01	1.96205	2	LGG
TCGA-DB-A64V-01	1.85648	2	LGG
TCGA-DU-A6S3-01	1.89875	2	LGG
TCGA-DU-A7TB-01	1.74344	2	LGG
TCGA-DU-6408-01	2.0184	2	LGG
TCGA-TQ-A7RK-01	2.18993	2	LGG
TCGA-S9-A7J3-01	2.11063	2	LGG
TCGA-S9-A6TZ-01	1.59594	2	LGG
TCGA-HT-7689-01	1.67837	2	LGG
TCGA-HT-A74H-01	1.5197	2	LGG
TCGA-S9-A6U1-01	2.10536	2	LGG
TCGA-TQ-A7RQ-01	2.0105	2	LGG
TCGA-E1-5305-01	1.92616	2	LGG
TCGA-VM-A8C9-01	1.43121	2	LGG
TCGA-RY-A83Y-01	2.17777	2	LGG
TCGA-FG-8187-01	1.73482	2	LGG
TCGA-DB-A64X-01	1.35911	2	LGG
TCGA-DB-A4XD-01	1.91121	2	LGG
TCGA-HT-7611-01	1.64152	2	LGG
TCGA-TM-A84L-01	1.7905	2	LGG
TCGA-S9-A7R7-01	1.59915	2	LGG
TCGA-DU-6401-01	0.884935	2	LGG
TCGA-QH-A6X9-01	1.96095	2	LGG
TCGA-DB-A4XC-01	2.3483	2	LGG
TCGA-F6-A8O3-01	2.15746	2	LGG
TCGA-DB-5278-01	1.69525	2	LGG
TCGA-HT-8563-01	1.96352	2	LGG
TCGA-FG-8185-01	1.59482	2	LGG
TCGA-E1-A7YH-01	1.53439	2	LGG
TCGA-HW-A5KM-01	1.14928	2	LGG
TCGA-E1-A7YV-01	3.33907	2	LGG
TCGA-HT-A4DS-01	2.6052	2	LGG
TCGA-HT-7483-01	1.90123	2	LGG
TCGA-HT-7884-01	1.83093	2	LGG
TCGA-CS-6667-01	1.25795	2	LGG
TCGA-DH-5143-01	1.90192	2	LGG
TCGA-DB-A75O-01	1.55668	2	LGG
TCGA-DU-5854-01	2.10342	2	LGG
TCGA-P5-A72Z-01	2.21911	2	LGG
TCGA-HW-A5KK-01	1.88358	2	LGG
TCGA-TQ-A7RI-01	1.79244	2	LGG
TCGA-QH-A870-01	1.60217	2	LGG
TCGA-RY-A843-01	2.0477	2	LGG
TCGA-HT-7475-01	1.91621	2	LGG
TCGA-DU-A7TJ-01	2.68924	2	LGG
TCGA-HW-7490-01	1.10142	2	LGG
TCGA-E1-5311-01	1.98245	2	LGG
TCGA-DU-7299-01	1.71381	2	LGG
TCGA-E1-A7YS-01	2.34764	2	LGG
TCGA-S9-A7J2-01	1.70535	2	LGG
TCGA-E1-A7YI-01	3.58463	2	LGG
TCGA-DU-A76K-01	2.23518	2	LGG
TCGA-CS-5390-01	2.31519	2	LGG
TCGA-HT-8019-01	1.31809	2	LGG
TCGA-HT-7468-01	2.22212	2	LGG
TCGA-DH-5140-01	3.12374	2	LGG
TCGA-VW-A7QS-01	1.45936	2	LGG
TCGA-S9-A6U9-01	1.53799	2	LGG
TCGA-FG-7634-01	2.40407	2	LGG
TCGA-P5-A77X-01	2.09844	2	LGG
TCGA-HT-8010-01	1.8887	2	LGG
TCGA-S9-A6U2-01	1.93172	2	LGG
TCGA-HT-8113-01	1.47896	2	LGG
TCGA-S9-A6TS-01	1.35482	2	LGG
TCGA-S9-A7R3-01	1.44456	2	LGG
TCGA-E1-A7Z2-01	2.35265	2	LGG
TCGA-DU-7309-01	1.68798	2	LGG
TCGA-HW-8320-01	1.44352	2	LGG
TCGA-CS-6668-01	2.40809	2	LGG
TCGA-S9-A6U6-01	2.21232	2	LGG
TCGA-DU-6393-01	2.74294	2	LGG
TCGA-HT-A74J-01	1.78063	2	LGG
TCGA-E1-A7YL-01	2.43611	2	LGG
TCGA-QH-A6XC-01	2.32023	2	LGG
TCGA-HT-7609-01	1.25519	2	LGG
TCGA-QH-A65X-01	2.25818	2	LGG
TCGA-P5-A731-01	1.62967	2	LGG
TCGA-HT-7695-01	1.83422	2	LGG
TCGA-FG-A4MW-01	2.35821	2	LGG
TCGA-E1-A7Z3-01	1.73474	2	LGG
TCGA-P5-A5F0-01	2.01766	2	LGG
TCGA-DH-A66F-01	1.69558	2	LGG
TCGA-HT-8110-01	2.53554	2	LGG
TCGA-VW-A8FI-01	2.12663	2	LGG
TCGA-S9-A7R1-01	1.50988	2	LGG
TCGA-DU-7019-01	1.43678	2	LGG
TCGA-QH-A65V-01	1.61308	2	LGG
TCGA-DB-5280-01	1.50826	2	LGG
TCGA-FG-A60K-01	1.94516	2	LGG
TCGA-HT-7479-01	1.40818	2	LGG
TCGA-P5-A737-01	2.215	2	LGG
TCGA-IK-7675-01	1.95206	2	LGG
TCGA-S9-A6WE-01	1.8141	2	LGG
TCGA-QH-A6CU-01	1.33487	2	LGG
TCGA-P5-A781-01	1.8317	2	LGG
TCGA-FG-A711-01	2.0606	2	LGG
TCGA-HT-8108-01	1.76274	2	LGG
TCGA-DU-A7TG-01	1.51518	2	LGG
TCGA-FG-A4MU-01	2.44852	2	LGG
TCGA-TM-A84Q-01	1.99312	2	LGG
TCGA-DU-6407-01	2.30183	2	LGG
TCGA-DU-7013-01	2.75392	2	LGG
TCGA-HT-8109-01	1.8244	2	LGG
TCGA-E1-A7YY-01	1.69015	2	LGG
TCGA-DU-A6S6-01	1.72425	2	LGG
TCGA-HT-8013-01	1.51703	2	LGG
TCGA-CS-6670-01	2.14834	2	LGG
TCGA-E1-5319-01	1.8188	2	LGG
TCGA-TQ-A7RK-02	2.28023	2	LGG
TCGA-TQ-A7RM-01	3.68117	2	LGG
TCGA-HT-7680-01	1.50351	2	LGG
TCGA-HT-7902-01	1.56522	2	LGG
TCGA-TQ-A7RO-01	2.33841	2	LGG
TCGA-DU-A7TI-01	1.95181	2	LGG
TCGA-HT-7607-01	1.99086	2	LGG
TCGA-P5-A5EW-01	1.55426	2	LGG
TCGA-CS-4944-01	1.4419	2	LGG
TCGA-TM-A7C4-01	1.79245	2	LGG
TCGA-DU-A5TS-01	1.31177	2	LGG
TCGA-QH-A6X4-01	2.28444	2	LGG
TCGA-P5-A5F2-01	2.02168	2	LGG
TCGA-DU-7006-01	2.26907	2	LGG
TCGA-HT-A617-01	1.74969	2	LGG
TCGA-P5-A72W-01	1.6212	2	LGG
TCGA-FG-7643-01	1.91184	2	LGG
TCGA-DU-5874-01	2.73734	2	LGG
TCGA-S9-A7QY-01	1.50221	2	LGG
TCGA-DB-A4XH-01	1.70393	2	LGG
TCGA-VV-A86M-01	1.60499	2	LGG
TCGA-HW-8321-01	1.47743	2	LGG
TCGA-DB-A75L-01	1.94313	2	LGG
TCGA-R8-A6YH-01	2.12033	2	LGG
TCGA-HT-8564-01	1.96407	2	LGG
TCGA-DU-A5TP-01	1.71396	2	LGG
TCGA-CS-6666-01	1.87488	2	LGG
TCGA-DU-7012-01	1.88638	2	LGG
TCGA-HT-A5R9-01	2.59707	2	LGG
TCGA-E1-A7YK-01	1.42432	2	LGG
TCGA-HT-7856-01	1.88706	2	LGG
TCGA-VM-A8CF-01	1.32039	2	LGG
TCGA-HT-8111-01	1.84066	2	LGG
TCGA-HT-7881-01	1.6249	2	LGG
TCGA-DU-7304-01	1.92476	2	LGG
TCGA-DU-5853-01	1.80273	2	LGG
TCGA-CS-4938-01	1.65725	2	LGG
TCGA-VM-A8CA-01	1.47176	2	LGG
TCGA-S9-A6U0-01	2.38798	2	LGG
TCGA-DU-6402-01	2.21488	2	LGG
TCGA-DH-A7US-01	2.02883	2	LGG
TCGA-TM-A84R-01	1.71148	2	LGG
TCGA-HT-7860-01	2.1269	2	LGG
TCGA-P5-A730-01	1.62257	2	LGG
TCGA-DU-A5TT-01	1.81818	2	LGG
TCGA-R8-A6ML-01	2.03771	2	LGG
TCGA-P5-A735-01	1.71099	2	LGG
TCGA-DU-6404-01	2.09773	2	LGG
TCGA-HT-7854-01	1.33106	2	LGG
TCGA-TM-A84I-01	2.69196	2	LGG
TCGA-HT-7481-01	2.33461	2	LGG
TCGA-P5-A733-01	1.41546	2	LGG
TCGA-DU-A7TC-01	1.90231	2	LGG
TCGA-DU-8166-01	1.58272	2	LGG
TCGA-E1-5322-01	2.15827	2	LGG
TCGA-DU-A76R-01	2.13708	2	LGG
TCGA-DB-5277-01	1.67771	2	LGG
TCGA-HT-7877-01	2.10676	2	LGG
TCGA-HT-7684-01	0.789741	2	LGG
TCGA-S9-A6UB-01	2.40309	2	LGG
TCGA-S9-A6TY-01	2.08075	2	LGG
TCGA-HT-8107-01	1.47941	2	LGG
TCGA-HT-7470-01	1.76769	2	LGG
TCGA-HT-7601-01	1.76857	2	LGG
TCGA-FG-5964-01	2.09122	2	LGG
TCGA-DU-A76O-01	1.90808	2	LGG
TCGA-P5-A5EY-01	1.68713	2	LGG
TCGA-DU-7298-01	2.4966	2	LGG
TCGA-WY-A85D-01	1.58952	2	LGG
TCGA-EZ-7264-01	2.35092	2	LGG
TCGA-DB-A75P-01	1.49004	2	LGG
TCGA-QH-A65Z-01	1.85712	2	LGG
TCGA-QH-A6XA-01	1.76189	2	LGG
TCGA-DH-A66B-01	1.8252	2	LGG
TCGA-S9-A7IX-01	2.39209	2	LGG
TCGA-DB-5279-01	1.78925	2	LGG
TCGA-HT-A5RB-01	1.50439	2	LGG
TCGA-FG-7641-01	1.86225	2	LGG
TCGA-DB-A4X9-01	2.03073	2	LGG
TCGA-FG-7638-01	1.80048	2	LGG
TCGA-DU-6399-01	2.10132	2	LGG
TCGA-DU-8163-01	1.97031	2	LGG
TCGA-P5-A77W-01	1.66344	2	LGG
TCGA-S9-A6WM-01	2.51646	2	LGG
TCGA-DU-A76L-01	2.44046	2	LGG
TCGA-HT-A614-01	1.77776	2	LGG
TCGA-CS-6186-01	1.92353	2	LGG
TCGA-QH-A65S-01	1.4737	2	LGG
TCGA-HT-7478-01	1.55574	2	LGG
TCGA-HT-A61C-01	3.85196	2	LGG
TCGA-HT-A5RA-01	2.70434	2	LGG
TCGA-DU-7290-01	1.8952	2	LGG
TCGA-WY-A859-01	1.8475	2	LGG
TCGA-HT-7482-01	1.45071	2	LGG
TCGA-HT-8015-01	1.76226	2	LGG
TCGA-P5-A736-01	1.26494	2	LGG
TCGA-DB-5275-01	1.8909	2	LGG
TCGA-P5-A5EX-01	1.34651	2	LGG
TCGA-S9-A7IZ-01	1.8508	2	LGG
TCGA-DU-7306-01	1.49797	2	LGG
TCGA-RY-A83Z-01	2.88709	2	LGG
TCGA-DB-A4XG-01	2.40119	2	LGG
TCGA-S9-A89V-01	1.28598	2	LGG
TCGA-TM-A84O-01	1.79157	2	LGG
TCGA-TM-A84B-01	2.27139	2	LGG
TCGA-DU-7304-02	3.10999	2	LGG
TCGA-TQ-A7RS-01	1.51893	2	LGG
TCGA-DU-6396-01	1.41437	2	LGG
TCGA-DU-5852-01	2.42164	2	LGG
TCGA-FG-A4MT-02	2.26564	2	LGG
TCGA-HT-8011-01	3.22774	2	LGG
TCGA-DH-5144-01	2.00238	2	LGG
TCGA-HT-7855-01	1.12885	2	LGG
TCGA-FG-6690-01	2.17305	2	LGG
TCGA-HT-7879-01	1.87076	2	LGG
TCGA-FG-8191-01	1.6168	2	LGG
TCGA-HT-7603-01	1.20476	2	LGG
TCGA-DH-5142-01	2.10258	2	LGG
TCGA-QH-A6CX-01	1.4769	2	LGG
TCGA-FG-8189-01	1.6139	2	LGG
TCGA-E1-A7YN-01	1.56141	2	LGG
TCGA-CS-6188-01	2.56539	2	LGG
TCGA-HT-A74K-01	2.04939	2	LGG
TCGA-FG-7636-01	1.87804	2	LGG
TCGA-DU-5872-01	1.32629	2	LGG
TCGA-HT-7480-01	1.75906	2	LGG
TCGA-FG-A70Z-01	2.35977	2	LGG
TCGA-IK-8125-01	2.09453	2	LGG
TCGA-FG-5963-01	2.29707	2	LGG
TCGA-TQ-A7RP-01	2.03144	2	LGG
TCGA-HT-7880-01	1.53626	2	LGG
TCGA-DH-A7UR-01	3.12	2	LGG
TCGA-S9-A6UA-01	2.26199	2	LGG
TCGA-S9-A6TW-01	1.69647	2	LGG
TCGA-HT-A5RC-01	2.21788	2	LGG
TCGA-HT-A616-01	1.59196	2	LGG
TCGA-DU-A5TR-01	1.23561	2	LGG
TCGA-FG-5963-02	3.1735	2	LGG
TCGA-HT-7477-01	2.83291	2	LGG
TCGA-FG-6689-01	1.34523	2	LGG
TCGA-DB-5273-01	1.6624	2	LGG
TCGA-VV-A829-01	1.91561	2	LGG
TCGA-DH-A66G-01	1.99819	2	LGG
TCGA-FG-6692-01	2.43375	2	LGG
TCGA-TQ-A7RJ-01	1.70622	2	LGG
TCGA-S9-A7J0-01	3.62342	2	LGG
