# Supplementary material for: Prognostic and immune infiltrative biomarkers of CENPO in pan–cancer and its relationship with lung adenocarcinoma cell proliferation and metastasis
Source: BMC Cancer. 2023 Aug 9;23:735. doi: 10.1186/s12885-023-11233-2 (PMC10410993; doi:10.1186/s12885-023-11233-2)
Supplement: Supplementary file 17 — Additional file 17. [file 12885_2023_11233_MOESM17_ESM.zip › pan-cenpo-roc/MESO.xlsx]

## Sheet: Sheet1
ID	CENPO	Type	CancerType
TCGA-UD-AAC7-01	1.73748	2	MESO
TCGA-LK-A4NZ-01	1.12261	2	MESO
TCGA-TS-A8AV-01	1.80669	2	MESO
TCGA-3U-A98D-01	1.20954	2	MESO
TCGA-TS-A7OZ-01	1.94786	2	MESO
TCGA-3U-A98J-01	0.732271	2	MESO
TCGA-SH-A7BC-01	1.46726	2	MESO
TCGA-ZN-A9VU-01	1.03787	2	MESO
TCGA-YS-A95C-01	1.20682	2	MESO
TCGA-ZN-A9VV-01	1.30185	2	MESO
TCGA-MQ-A4LV-01	2.41324	2	MESO
TCGA-YS-AA4M-01	2.33696	2	MESO
TCGA-MQ-A6BQ-01	1.31642	2	MESO
TCGA-3H-AB3S-01	1.74742	2	MESO
TCGA-UT-A88E-01	1.72286	2	MESO
TCGA-MQ-A4LC-01	1.43499	2	MESO
TCGA-LK-A4O6-01	1.1086	2	MESO
TCGA-SC-A6LN-01	2.19345	2	MESO
TCGA-NQ-A57I-01	3.16716	2	MESO
TCGA-SH-A7BD-01	1.58095	2	MESO
TCGA-TS-A7PB-01	1.32271	2	MESO
TCGA-SC-A6LR-01	1.38843	2	MESO
TCGA-3U-A98I-01	1.118	2	MESO
TCGA-SH-A9CT-01	1.42679	2	MESO
TCGA-LK-A4O0-01	1.93229	2	MESO
TCGA-3H-AB3X-01	1.74421	2	MESO
TCGA-3H-AB3K-01	1.31903	2	MESO
TCGA-TS-A8AI-01	1.8324	2	MESO
TCGA-3H-AB3M-01	1.71843	2	MESO
TCGA-SC-AA5Z-01	1.09808	2	MESO
TCGA-ZN-A9VQ-01	1.85261	2	MESO
TCGA-UT-A97Y-01	2.24104	2	MESO
TCGA-TS-A7OU-01	1.27879	2	MESO
TCGA-MQ-A4KX-01	1.3875	2	MESO
TCGA-TS-A7OY-01	1.65905	2	MESO
TCGA-SH-A9CU-01	1.42015	2	MESO
TCGA-TS-A8AF-01	1.84055	2	MESO
TCGA-3U-A98E-01	1.16772	2	MESO
TCGA-ZN-A9VO-01	1.38294	2	MESO
TCGA-MQ-A6BN-01	1.07429	2	MESO
TCGA-YS-A95B-01	1.60871	2	MESO
TCGA-MQ-A6BL-01	1.4524	2	MESO
TCGA-3H-AB3O-01	1.87583	2	MESO
TCGA-XT-AASU-01	1.83525	2	MESO
TCGA-LK-A4O2-01	2.57979	2	MESO
TCGA-SC-A6LM-01	2.3734	2	MESO
TCGA-3U-A98G-01	1.27078	2	MESO
TCGA-3H-AB3U-01	1.65561	2	MESO
TCGA-MQ-A4LP-01	1.36818	2	MESO
TCGA-MQ-A4LI-01	1.00814	2	MESO
TCGA-3H-AB3T-01	2.86441	2	MESO
TCGA-UT-A88D-01	1.69636	2	MESO
TCGA-UD-AABY-01	1.22638	2	MESO
TCGA-TS-A7P6-01	1.30008	2	MESO
TCGA-MQ-A6BS-01	1.94881	2	MESO
TCGA-TS-A8AY-01	0.955315	2	MESO
TCGA-SC-A6LQ-01	2.02033	2	MESO
TCGA-LK-A4NW-01	1.58408	2	MESO
TCGA-UT-A88C-01	1.75455	2	MESO
TCGA-TS-A7P1-01	1.59812	2	MESO
TCGA-MQ-A6BR-01	1.03751	2	MESO
TCGA-SC-A6LP-01	2.36142	2	MESO
TCGA-UD-AABZ-01	2.59412	2	MESO
TCGA-TS-A7P3-01	1.65712	2	MESO
TCGA-LK-A4O5-01	1.53662	2	MESO
TCGA-ZN-A9VP-01	1.31347	2	MESO
TCGA-LK-A4O4-01	0.667519	2	MESO
TCGA-UD-AAC5-01	2.12769	2	MESO
TCGA-ZN-A9VS-01	1.52064	2	MESO
TCGA-SH-A7BH-01	1.62648	2	MESO
TCGA-UT-A88G-01	1.80823	2	MESO
TCGA-3U-A98H-01	1.51108	2	MESO
TCGA-TS-A8AS-01	0.93899	2	MESO
TCGA-UD-AAC6-01	1.99222	2	MESO
TCGA-3H-AB3L-01	1.95381	2	MESO
TCGA-3U-A98F-01	2.7475	2	MESO
TCGA-TS-A7P8-01	1.2732	2	MESO
TCGA-NQ-A638-01	1.35941	2	MESO
TCGA-MQ-A4LJ-01	0.890577	2	MESO
TCGA-UD-AAC1-01	1.31148	2	MESO
TCGA-TS-A7P7-01	2.32621	2	MESO
TCGA-LK-A4O7-01	1.52469	2	MESO
TCGA-ZN-A9VW-01	2.09856	2	MESO
TCGA-MQ-A4LM-01	2.62113	2	MESO
TCGA-UD-AAC4-01	2.26681	2	MESO
TCGA-TS-A7P0-01	1.37698	2	MESO
