# Supplementary material for: Prognostic and immune infiltrative biomarkers of CENPO in pan–cancer and its relationship with lung adenocarcinoma cell proliferation and metastasis
Source: BMC Cancer. 2023 Aug 9;23:735. doi: 10.1186/s12885-023-11233-2 (PMC10410993; doi:10.1186/s12885-023-11233-2)
Supplement: Supplementary file 17 — Additional file 17. [file 12885_2023_11233_MOESM17_ESM.zip › pan-cenpo-roc/OV.xlsx]

## Sheet: Sheet1
ID	CENPO	Type	CancerType
TCGA-23-1120-01	2.54187	2	OV
TCGA-29-1695-01	2.36205	2	OV
TCGA-61-2003-01	1.84217	2	OV
TCGA-13-1404-01	2.24356	2	OV
TCGA-23-1027-01	1.99597	2	OV
TCGA-23-1022-01	2.40651	2	OV
TCGA-61-2088-01	2.13211	2	OV
TCGA-13-1507-01	1.45838	2	OV
TCGA-61-1725-01	1.67934	2	OV
TCGA-31-1944-01	1.70788	2	OV
TCGA-61-2092-01	1.76174	2	OV
TCGA-29-1710-01	1.19906	2	OV
TCGA-36-1571-01	2.27106	2	OV
TCGA-23-1118-01	2.30858	2	OV
TCGA-29-1694-01	1.2328	2	OV
TCGA-25-1318-01	1.56852	2	OV
TCGA-25-1870-01	1.18964	2	OV
TCGA-23-1028-01	1.3507	2	OV
TCGA-24-1469-01	3.21513	2	OV
TCGA-29-1705-01	1.35884	2	OV
TCGA-13-1410-01	1.91586	2	OV
TCGA-24-1426-01	1.54761	2	OV
TCGA-20-1687-01	0.899927	2	OV
TCGA-13-0884-01	1.56936	2	OV
TCGA-13-1489-01	1.4611	2	OV
TCGA-29-1697-01	2.4433	2	OV
TCGA-04-1362-01	1.36256	2	OV
TCGA-29-1688-01	1.99972	2	OV
TCGA-25-1313-01	0.842737	2	OV
TCGA-24-1616-01	2.37759	2	OV
TCGA-24-2281-01	2.04462	2	OV
TCGA-61-1736-01	1.73591	2	OV
TCGA-29-1774-01	2.81115	2	OV
TCGA-25-1326-01	1.70505	2	OV
TCGA-13-0726-01	1.11449	2	OV
TCGA-10-0937-01	1.5286	2	OV
TCGA-24-2023-01	1.32358	2	OV
TCGA-25-1320-01	2.22071	2	OV
TCGA-13-1489-02	1.18279	2	OV
TCGA-13-1498-01	1.45406	2	OV
TCGA-13-0725-01	1.28388	2	OV
TCGA-23-1119-01	1.24846	2	OV
TCGA-25-1315-01	2.26164	2	OV
TCGA-23-1123-01	1.95113	2	OV
TCGA-24-1551-01	1.70474	2	OV
TCGA-61-1737-01	2.08074	2	OV
TCGA-25-1317-01	2.26216	2	OV
TCGA-30-1892-01	1.07066	2	OV
TCGA-25-1329-01	1.99282	2	OV
TCGA-10-0928-01	1.52835	2	OV
TCGA-61-2000-01	3.02684	2	OV
TCGA-29-1781-01	1.97353	2	OV
TCGA-61-2002-01	1.20071	2	OV
TCGA-61-2098-01	3.4034	2	OV
TCGA-31-1956-01	1.57836	2	OV
TCGA-24-1549-01	2.54833	2	OV
TCGA-24-2038-01	0.7731	2	OV
TCGA-24-1427-01	2.03058	2	OV
TCGA-25-1628-01	2.74013	2	OV
TCGA-29-1693-01	1.0807	2	OV
TCGA-24-2035-01	0.994362	2	OV
TCGA-24-1845-01	1.88546	2	OV
TCGA-24-1842-01	1.89119	2	OV
TCGA-24-2288-01	1.4698	2	OV
TCGA-13-1403-01	1.91761	2	OV
TCGA-61-1914-01	1.42772	2	OV
TCGA-23-1809-01	2.41064	2	OV
TCGA-24-0966-01	1.54956	2	OV
TCGA-04-1365-01	2.05463	2	OV
TCGA-29-1690-01	0.879596	2	OV
TCGA-29-1711-01	1.87443	2	OV
TCGA-09-2056-01	1.067	2	OV
TCGA-25-1626-01	1.97173	2	OV
TCGA-13-0800-01	2.96276	2	OV
TCGA-04-1361-01	1.37653	2	OV
TCGA-13-1497-01	2.25645	2	OV
TCGA-24-1103-01	1.18419	2	OV
TCGA-24-1546-01	1.04645	2	OV
TCGA-13-0891-01	1.28194	2	OV
TCGA-09-2053-01	2.15286	2	OV
TCGA-24-2261-01	2.10717	2	OV
TCGA-61-1900-01	2.50027	2	OV
TCGA-29-1783-01	1.52451	2	OV
TCGA-23-1122-01	2.54428	2	OV
TCGA-30-1866-01	2.19896	2	OV
TCGA-13-0883-01	1.62672	2	OV
TCGA-13-1487-01	1.7482	2	OV
TCGA-24-1604-01	1.32922	2	OV
TCGA-13-1501-01	1.36566	2	OV
TCGA-09-1659-01	1.64142	2	OV
TCGA-29-1770-01	1.98467	2	OV
TCGA-24-1418-01	2.30205	2	OV
TCGA-61-2109-01	1.38309	2	OV
TCGA-29-1696-01	0.961061	2	OV
TCGA-5X-AA5U-01	3.14942	2	OV
TCGA-29-1703-01	1.92661	2	OV
TCGA-29-1762-01	2.33286	2	OV
TCGA-13-0730-01	3.15808	2	OV
TCGA-61-2008-01	1.58196	2	OV
TCGA-20-1686-01	1.83228	2	OV
TCGA-13-0906-01	2.90838	2	OV
TCGA-13-1483-01	1.57682	2	OV
TCGA-04-1357-01	1.08732	2	OV
TCGA-04-1331-01	2.59508	2	OV
TCGA-23-1109-01	2.7687	2	OV
TCGA-23-1111-01	1.35413	2	OV
TCGA-59-2350-01	2.48342	2	OV
TCGA-24-2297-01	1.87023	2	OV
TCGA-13-1509-01	1.48288	2	OV
TCGA-24-0968-01	1.66097	2	OV
TCGA-09-2048-01	2.19853	2	OV
TCGA-29-1707-02	1.69397	2	OV
TCGA-09-0367-01	0.872395	2	OV
TCGA-13-0924-01	1.91934	2	OV
TCGA-24-1565-01	0.814777	2	OV
TCGA-24-1467-01	1.60248	2	OV
TCGA-24-1846-01	1.76661	2	OV
TCGA-30-1862-01	1.78367	2	OV
TCGA-24-2298-01	1.73373	2	OV
TCGA-13-0901-01	1.49306	2	OV
TCGA-23-1021-01	0.941254	2	OV
TCGA-57-1584-01	1.08035	2	OV
TCGA-13-A5FT-01	2.26354	2	OV
TCGA-59-2354-01	1.64126	2	OV
TCGA-24-2280-01	1.98108	2	OV
TCGA-25-1321-01	1.21548	2	OV
TCGA-13-0768-01	1.46511	2	OV
TCGA-13-0893-01	2.49496	2	OV
TCGA-36-1570-01	1.57578	2	OV
TCGA-61-1910-01	1.93656	2	OV
TCGA-23-1029-01	2.39335	2	OV
TCGA-36-1580-01	1.19357	2	OV
TCGA-59-2348-01	1.85984	2	OV
TCGA-13-1495-01	1.49667	2	OV
TCGA-13-0720-01	1.20495	2	OV
TCGA-25-1630-01	1.25762	2	OV
TCGA-61-1919-01	2.24957	2	OV
TCGA-13-1496-01	1.25492	2	OV
TCGA-29-1763-01	2.5634	2	OV
TCGA-24-1104-01	0.820362	2	OV
TCGA-61-1907-01	0.949762	2	OV
TCGA-13-0766-01	2.02011	2	OV
TCGA-24-2027-01	2.71975	2	OV
TCGA-24-2024-01	1.53971	2	OV
TCGA-31-1951-01	1.90368	2	OV
TCGA-04-1530-01	2.06596	2	OV
TCGA-24-1419-01	1.80099	2	OV
TCGA-29-1701-01	2.18761	2	OV
TCGA-23-1026-01	1.41063	2	OV
TCGA-04-1332-01	2.29154	2	OV
TCGA-23-1113-01	1.86173	2	OV
TCGA-29-A5NZ-01	2.49676	2	OV
TCGA-20-1682-01	1.56757	2	OV
TCGA-23-1107-01	1.68101	2	OV
TCGA-20-1683-01	2.50916	2	OV
TCGA-59-2352-01	1.72566	2	OV
TCGA-24-2262-01	2.20813	2	OV
TCGA-23-1114-01	2.09173	2	OV
TCGA-24-1431-01	1.22128	2	OV
TCGA-23-2084-01	2.17294	2	OV
TCGA-04-1536-01	1.16616	2	OV
TCGA-04-1519-01	1.14018	2	OV
TCGA-24-1560-01	1.67121	2	OV
TCGA-59-2351-01	1.81298	2	OV
TCGA-31-1953-01	2.27473	2	OV
TCGA-24-1474-01	2.35685	2	OV
TCGA-25-1623-01	2.06906	2	OV
TCGA-13-0897-01	2.09536	2	OV
TCGA-24-1930-01	1.04664	2	OV
TCGA-10-0931-01	1.13595	2	OV
TCGA-13-0765-01	1.35206	2	OV
TCGA-04-1651-01	1.89495	2	OV
TCGA-25-2396-01	2.13853	2	OV
TCGA-36-1577-01	2.45135	2	OV
TCGA-30-1857-01	0.956829	2	OV
TCGA-13-1409-01	1.34872	2	OV
TCGA-04-1655-01	1.67391	2	OV
TCGA-59-2355-01	1.28637	2	OV
TCGA-61-1995-01	2.38943	2	OV
TCGA-25-1322-01	1.88671	2	OV
TCGA-13-0905-01	1.07229	2	OV
TCGA-09-2051-01	2.14959	2	OV
TCGA-13-0900-01	1.99779	2	OV
TCGA-61-1728-01	1.70614	2	OV
TCGA-24-1544-01	2.31198	2	OV
TCGA-04-1343-01	1.3781	2	OV
TCGA-24-2267-01	1.69723	2	OV
TCGA-04-1648-01	1.44766	2	OV
TCGA-59-2363-01	2.74005	2	OV
TCGA-24-2290-01	1.90548	2	OV
TCGA-13-1512-01	2.12391	2	OV
TCGA-10-0938-01	1.96402	2	OV
TCGA-24-1417-01	2.35509	2	OV
TCGA-13-0913-02	1.397	2	OV
TCGA-13-2060-01	2.69133	2	OV
TCGA-31-1950-01	1.7348	2	OV
TCGA-13-1408-01	1.32246	2	OV
TCGA-61-2113-01	2.60214	2	OV
TCGA-24-0982-01	1.88799	2	OV
TCGA-61-1738-01	1.34258	2	OV
TCGA-24-2020-01	3.5239	2	OV
TCGA-61-1733-01	2.06235	2	OV
TCGA-24-1850-01	3.27347	2	OV
TCGA-25-2392-01	1.16821	2	OV
TCGA-24-1550-01	2.92236	2	OV
TCGA-25-2393-01	2.76334	2	OV
TCGA-25-2404-01	1.77548	2	OV
TCGA-04-1347-01	2.72731	2	OV
TCGA-04-1338-01	1.3918	2	OV
TCGA-61-2097-01	1.38793	2	OV
TCGA-36-1568-01	1.45219	2	OV
TCGA-24-2036-01	2.45189	2	OV
TCGA-13-0797-01	1.57799	2	OV
TCGA-57-1585-01	2.32325	2	OV
TCGA-13-0727-01	1.80213	2	OV
TCGA-13-1505-01	2.28713	2	OV
TCGA-25-2042-01	1.31093	2	OV
TCGA-24-2289-01	2.09367	2	OV
TCGA-23-1030-01	1.76084	2	OV
TCGA-13-1405-01	2.16486	2	OV
TCGA-29-2414-01	1.52438	2	OV
TCGA-WR-A838-01	2.02358	2	OV
TCGA-25-2391-01	2.35134	2	OV
TCGA-13-1407-01	2.2469	2	OV
TCGA-29-1766-01	1.57868	2	OV
TCGA-25-1328-01	1.24808	2	OV
TCGA-25-1877-01	2.80955	2	OV
TCGA-13-0714-01	1.5455	2	OV
TCGA-24-1924-01	1.54127	2	OV
TCGA-24-1105-01	2.19463	2	OV
TCGA-24-1430-01	1.42736	2	OV
TCGA-04-1542-01	1.40931	2	OV
TCGA-24-1923-01	1.41728	2	OV
TCGA-10-0933-01	2.28413	2	OV
TCGA-23-1110-01	2.8218	2	OV
TCGA-24-1557-01	1.61898	2	OV
TCGA-09-0366-01	1.50953	2	OV
TCGA-24-1413-01	1.23633	2	OV
TCGA-10-0927-01	1.47218	2	OV
TCGA-24-1603-01	1.87445	2	OV
TCGA-24-1425-01	1.89459	2	OV
TCGA-09-1667-01	2.26134	2	OV
TCGA-61-2104-01	1.67963	2	OV
TCGA-24-0970-01	2.55873	2	OV
TCGA-24-1928-01	2.32755	2	OV
TCGA-24-1558-01	2.27176	2	OV
TCGA-13-0795-01	1.22955	2	OV
TCGA-29-2427-01	1.43527	2	OV
TCGA-25-1323-01	2.24246	2	OV
TCGA-61-1911-01	1.14477	2	OV
TCGA-29-2428-01	1.76538	2	OV
TCGA-09-1665-01	1.37712	2	OV
TCGA-09-0364-01	3.5768	2	OV
TCGA-13-1492-01	2.61373	2	OV
TCGA-30-1891-01	1.13585	2	OV
TCGA-13-1506-01	2.77985	2	OV
TCGA-57-1583-01	2.08162	2	OV
TCGA-04-1514-01	2.58287	2	OV
TCGA-09-2044-01	1.50602	2	OV
TCGA-24-1423-01	1.62067	2	OV
TCGA-30-1718-01	1.93672	2	OV
TCGA-13-0886-01	1.07715	2	OV
TCGA-20-0991-01	1.44906	2	OV
TCGA-24-1464-01	0.989047	2	OV
TCGA-13-1488-01	1.62338	2	OV
TCGA-24-1847-01	1.34911	2	OV
TCGA-25-1316-01	1.83331	2	OV
TCGA-04-1341-01	1.75956	2	OV
TCGA-13-1485-01	1.24738	2	OV
TCGA-24-2254-01	2.12948	2	OV
TCGA-25-2399-01	1.82634	2	OV
TCGA-13-1511-01	1.59259	2	OV
TCGA-30-1860-01	2.30308	2	OV
TCGA-25-2400-01	1.45194	2	OV
TCGA-24-1435-01	1.99622	2	OV
TCGA-61-2009-01	1.69417	2	OV
TCGA-36-1569-01	1.15203	2	OV
TCGA-23-1116-01	1.58501	2	OV
TCGA-04-1350-01	1.61795	2	OV
TCGA-23-2077-01	1.60745	2	OV
TCGA-24-1416-01	1.57666	2	OV
TCGA-09-1673-01	1.71849	2	OV
TCGA-09-2054-01	3.51045	2	OV
TCGA-24-1428-01	2.28543	2	OV
TCGA-25-2398-01	1.91368	2	OV
TCGA-09-1669-01	1.85164	2	OV
TCGA-29-1778-01	1.8759	2	OV
TCGA-24-1563-01	1.80794	2	OV
TCGA-25-2401-01	2.01397	2	OV
TCGA-09-1661-01	1.16776	2	OV
TCGA-36-1581-01	2.02779	2	OV
TCGA-09-1670-01	1.47479	2	OV
TCGA-10-0936-01	1.19989	2	OV
TCGA-23-1024-01	2.36195	2	OV
TCGA-04-1364-01	2.7887	2	OV
TCGA-61-1724-01	1.91625	2	OV
TCGA-13-0908-01	1.22904	2	OV
TCGA-25-1319-01	2.05055	2	OV
TCGA-23-1023-01	1.82421	2	OV
TCGA-24-1844-01	1.18681	2	OV
TCGA-36-1576-01	2.26918	2	OV
TCGA-31-1959-01	2.33975	2	OV
TCGA-24-1562-01	1.75283	2	OV
TCGA-09-0369-01	3.37333	2	OV
TCGA-61-1721-01	0.902989	2	OV
TCGA-29-2425-01	2.34877	2	OV
TCGA-24-2033-01	1.69504	2	OV
TCGA-61-2111-01	2.03774	2	OV
TCGA-13-0885-01	1.44953	2	OV
TCGA-24-1843-01	2.43615	2	OV
TCGA-13-1477-01	1.22577	2	OV
TCGA-25-1635-01	2.16502	2	OV
TCGA-25-1632-01	1.67079	2	OV
TCGA-25-1634-01	1.9941	2	OV
TCGA-30-1853-01	1.3083	2	OV
TCGA-25-1631-01	1.5552	2	OV
TCGA-36-1574-01	2.0924	2	OV
TCGA-13-1411-01	2.05303	2	OV
TCGA-13-0724-01	1.5724	2	OV
TCGA-61-2102-01	3.43587	2	OV
TCGA-13-0916-01	1.97047	2	OV
TCGA-13-0923-01	1.61336	2	OV
TCGA-57-1586-01	1.69097	2	OV
TCGA-25-1627-01	2.19891	2	OV
TCGA-61-1998-01	1.67025	2	OV
TCGA-13-0888-01	1.94626	2	OV
TCGA-13-0762-01	1.0534	2	OV
TCGA-24-0979-01	1.64398	2	OV
TCGA-04-1356-01	1.80565	2	OV
TCGA-09-2045-01	1.51058	2	OV
TCGA-29-1769-01	1.59168	2	OV
TCGA-09-1668-01	2.05072	2	OV
TCGA-OY-A56Q-01	2.29354	2	OV
TCGA-24-1470-01	1.75202	2	OV
TCGA-57-1994-01	2.24546	2	OV
TCGA-24-2271-01	1.61271	2	OV
TCGA-30-1861-01	1.8071	2	OV
TCGA-09-1662-01	2.40616	2	OV
TCGA-61-2008-02	1.94592	2	OV
TCGA-24-1552-01	2.33195	2	OV
TCGA-24-1424-01	3.03085	2	OV
TCGA-13-0804-01	1.57309	2	OV
TCGA-24-1553-01	1.24415	2	OV
TCGA-61-2101-01	1.62465	2	OV
TCGA-29-1691-01	3.04563	2	OV
TCGA-24-1422-01	1.58676	2	OV
TCGA-29-1768-01	1.05423	2	OV
TCGA-25-1312-01	2.17112	2	OV
TCGA-24-1434-01	1.78958	2	OV
TCGA-20-0987-01	1.4085	2	OV
TCGA-61-1741-01	2.43571	2	OV
TCGA-29-1761-01	1.33847	2	OV
TCGA-24-2293-01	1.51528	2	OV
TCGA-24-2026-01	2.29006	2	OV
TCGA-31-1946-01	1.98201	2	OV
TCGA-13-0911-01	1.42691	2	OV
TCGA-25-2409-01	1.44024	2	OV
TCGA-24-1471-01	1.2697	2	OV
TCGA-59-A5PD-01	3.1566	2	OV
TCGA-61-1918-01	1.72874	2	OV
TCGA-13-0920-01	2.30615	2	OV
TCGA-29-1785-01	2.01235	2	OV
TCGA-29-2414-02	1.68469	2	OV
TCGA-13-1499-01	1.492	2	OV
TCGA-13-0887-01	2.04898	2	OV
TCGA-25-1633-01	1.83282	2	OV
TCGA-24-1567-01	2.70187	2	OV
TCGA-57-1993-01	2.24386	2	OV
TCGA-29-1784-01	1.49506	2	OV
TCGA-30-1714-01	1.43831	2	OV
TCGA-57-1582-01	2.11549	2	OV
TCGA-61-2012-01	2.07458	2	OV
TCGA-13-1510-01	1.11663	2	OV
TCGA-VG-A8LO-01	1.36992	2	OV
TCGA-23-2078-01	2.62276	2	OV
TCGA-09-1666-01	1.52607	2	OV
TCGA-29-1777-01	1.11411	2	OV
TCGA-61-2110-01	1.76875	2	OV
TCGA-29-1776-01	1.3776	2	OV
