# Supplementary material for: Prognostic and immune infiltrative biomarkers of CENPO in pan–cancer and its relationship with lung adenocarcinoma cell proliferation and metastasis
Source: BMC Cancer. 2023 Aug 9;23:735. doi: 10.1186/s12885-023-11233-2 (PMC10410993; doi:10.1186/s12885-023-11233-2)
Supplement: Supplementary file 17 — Additional file 17. [file 12885_2023_11233_MOESM17_ESM.zip › pan-cenpo-roc/PAAD.xlsx]

## Sheet: Sheet1
ID	CENPO	Type	CancerType
TCGA-3A-A9IO-01	1.49741	2	PAAD
TCGA-US-A774-01	1.37493	2	PAAD
TCGA-HZ-A49H-01	1.12785	2	PAAD
TCGA-FB-A4P5-01	1.51727	2	PAAD
TCGA-FB-AAPS-01	1.17799	2	PAAD
TCGA-3A-A9IN-01	0.951678	2	PAAD
TCGA-HV-A5A5-01	1.31817	2	PAAD
TCGA-H6-A45N-11	1.54978	1	PAAD
TCGA-H6-8124-01	1.08774	2	PAAD
TCGA-US-A77G-01	1.4566	2	PAAD
TCGA-3A-A9IJ-01	1.61175	2	PAAD
TCGA-HZ-A8P0-01	1.10619	2	PAAD
TCGA-IB-7644-01	1.13775	2	PAAD
TCGA-IB-A7LX-01	1.20435	2	PAAD
TCGA-2J-AABK-01	1.19956	2	PAAD
TCGA-HZ-A9TJ-06	1.3963	2	PAAD
TCGA-S4-A8RP-01	1.2388	2	PAAD
TCGA-2L-AAQM-01	1.03478	2	PAAD
TCGA-HV-A5A3-11	1.20287	1	PAAD
TCGA-XD-AAUG-01	0.732761	2	PAAD
TCGA-M8-A5N4-01	0.941079	2	PAAD
TCGA-2L-AAQI-01	1.08511	2	PAAD
TCGA-HZ-7919-01	1.35464	2	PAAD
TCGA-HZ-8005-01	1.70475	2	PAAD
TCGA-IB-AAUM-01	0.790529	2	PAAD
TCGA-IB-7888-01	1.12403	2	PAAD
TCGA-2J-AAB9-01	1.20284	2	PAAD
TCGA-2L-AAQJ-01	1.34285	2	PAAD
TCGA-IB-AAUU-01	1.40878	2	PAAD
TCGA-Q3-A5QY-01	1.26849	2	PAAD
TCGA-FB-AAQ1-01	0.995669	2	PAAD
TCGA-HV-A5A3-01	0.877106	2	PAAD
TCGA-IB-AAUO-01	1.47105	2	PAAD
TCGA-IB-8127-01	1.18141	2	PAAD
TCGA-FB-A545-01	1.82993	2	PAAD
TCGA-YH-A8SY-01	0.975848	2	PAAD
TCGA-IB-A5SQ-01	1.45096	2	PAAD
TCGA-HV-A7OP-01	1.22687	2	PAAD
TCGA-FB-AAQ6-01	1.16182	2	PAAD
TCGA-FB-AAQ2-01	1.50587	2	PAAD
TCGA-US-A77J-01	1.30292	2	PAAD
TCGA-F2-7273-01	0.838978	2	PAAD
TCGA-3A-A9I9-01	0.9237	2	PAAD
TCGA-IB-7654-01	1.34109	2	PAAD
TCGA-IB-7893-01	1.49653	2	PAAD
TCGA-S4-A8RM-01	0.879531	2	PAAD
TCGA-IB-AAUW-01	1.1724	2	PAAD
TCGA-FB-AAPZ-01	1.10846	2	PAAD
TCGA-IB-AAUS-01	1.1928	2	PAAD
TCGA-F2-6879-01	1.33294	2	PAAD
TCGA-3A-A9IS-01	1.54811	2	PAAD
TCGA-L1-A7W4-01	1.68548	2	PAAD
TCGA-FB-A7DR-01	1.03114	2	PAAD
TCGA-2J-AABO-01	1.20144	2	PAAD
TCGA-3A-A9IH-01	1.25598	2	PAAD
TCGA-PZ-A5RE-01	1.07665	2	PAAD
TCGA-HZ-8003-01	0.9755	2	PAAD
TCGA-3A-A9IB-01	1.36025	2	PAAD
TCGA-H6-A45N-01	1.40054	2	PAAD
TCGA-HZ-8001-01	1.11826	2	PAAD
TCGA-IB-A7M4-01	1.43207	2	PAAD
TCGA-2J-AABP-01	2.29644	2	PAAD
TCGA-HZ-A77Q-01	1.11187	2	PAAD
TCGA-HZ-7926-01	1.21657	2	PAAD
TCGA-XN-A8T5-01	1.29867	2	PAAD
TCGA-IB-A5ST-01	1.26883	2	PAAD
TCGA-Z5-AAPL-01	1.37665	2	PAAD
TCGA-IB-7652-01	0.783627	2	PAAD
TCGA-IB-7886-01	1.21465	2	PAAD
TCGA-FB-AAQ0-01	0.895406	2	PAAD
TCGA-IB-7897-01	1.30451	2	PAAD
TCGA-2J-AABH-01	1.15545	2	PAAD
TCGA-IB-AAUT-01	0.83039	2	PAAD
TCGA-HV-A5A4-01	1.35353	2	PAAD
TCGA-US-A779-01	1.29069	2	PAAD
TCGA-FB-AAPP-01	2.03429	2	PAAD
TCGA-HV-A5A6-01	1.48605	2	PAAD
TCGA-IB-7887-01	0.899354	2	PAAD
TCGA-FB-A78T-01	1.2746	2	PAAD
TCGA-IB-7646-01	1.37064	2	PAAD
TCGA-RL-AAAS-01	1.11259	2	PAAD
TCGA-US-A77E-01	1.11875	2	PAAD
TCGA-HZ-8636-01	1.34794	2	PAAD
TCGA-IB-AAUP-01	1.61053	2	PAAD
TCGA-IB-7885-01	1.53051	2	PAAD
TCGA-IB-AAUR-01	1.20555	2	PAAD
TCGA-IB-7889-01	0.896235	2	PAAD
TCGA-F2-A8YN-01	1.06131	2	PAAD
TCGA-H6-8124-11	1.14495	1	PAAD
TCGA-3E-AAAZ-01	1.24098	2	PAAD
TCGA-HZ-8637-01	1.64616	2	PAAD
TCGA-HZ-A4BH-01	1.50596	2	PAAD
TCGA-3A-A9I5-01	1.17681	2	PAAD
TCGA-XD-AAUL-01	1.30313	2	PAAD
TCGA-HZ-7923-01	1.16989	2	PAAD
TCGA-2J-AABE-01	0.983481	2	PAAD
TCGA-FB-AAPU-01	1.32369	2	PAAD
TCGA-3A-A9IC-01	1.36822	2	PAAD
TCGA-2J-AABI-01	1.74295	2	PAAD
TCGA-HZ-A77O-01	1.5205	2	PAAD
TCGA-YY-A8LH-01	0.963977	2	PAAD
TCGA-3E-AAAY-01	1.08346	2	PAAD
TCGA-3A-A9IZ-01	1.46251	2	PAAD
TCGA-IB-A6UG-01	0.935014	2	PAAD
TCGA-FB-A5VM-01	1.9526	2	PAAD
TCGA-RB-AA9M-01	1.64182	2	PAAD
TCGA-HZ-A49G-01	0.975228	2	PAAD
TCGA-HV-AA8X-01	1.42398	2	PAAD
TCGA-LB-A7SX-01	1.49303	2	PAAD
TCGA-HZ-7922-01	1.19842	2	PAAD
TCGA-2J-AABV-01	0.674215	2	PAAD
TCGA-IB-AAUN-01	1.6607	2	PAAD
TCGA-2L-AAQA-01	1.29782	2	PAAD
TCGA-IB-A6UF-01	1.32599	2	PAAD
TCGA-HV-A7OL-01	1.30527	2	PAAD
TCGA-IB-7651-01	1.56658	2	PAAD
TCGA-2J-AABU-01	1.3578	2	PAAD
TCGA-XN-A8T3-01	1.7007	2	PAAD
TCGA-HV-AA8V-01	1.19633	2	PAAD
TCGA-S4-A8RO-01	1.94827	2	PAAD
TCGA-IB-8126-01	0.660338	2	PAAD
TCGA-2J-AABF-01	1.41254	2	PAAD
TCGA-US-A776-01	1.71473	2	PAAD
TCGA-2J-AABT-01	0.984169	2	PAAD
TCGA-IB-7891-01	1.09819	2	PAAD
TCGA-XD-AAUI-01	1.35596	2	PAAD
TCGA-RB-A7B8-01	1.08835	2	PAAD
TCGA-XD-AAUH-01	1.16882	2	PAAD
TCGA-2J-AAB6-01	1.16365	2	PAAD
TCGA-2J-AAB4-01	0.870128	2	PAAD
TCGA-FB-A4P6-01	1.1469	2	PAAD
TCGA-IB-AAUV-01	1.20679	2	PAAD
TCGA-3A-A9IL-01	0.944533	2	PAAD
TCGA-IB-AAUQ-01	1.48484	2	PAAD
TCGA-FB-AAPQ-01	0.827659	2	PAAD
TCGA-IB-A5SS-01	1.35988	2	PAAD
TCGA-IB-7645-01	1.25148	2	PAAD
TCGA-2J-AAB1-01	1.09509	2	PAAD
TCGA-IB-A5SP-01	1.12723	2	PAAD
TCGA-OE-A75W-01	1.10901	2	PAAD
TCGA-F2-7276-01	1.05119	2	PAAD
TCGA-3A-A9IX-01	1.04009	2	PAAD
TCGA-3A-A9IV-01	1.09838	2	PAAD
TCGA-HZ-8315-01	0.88539	2	PAAD
TCGA-Q3-AA2A-01	1.08568	2	PAAD
TCGA-HZ-7925-01	0.889605	2	PAAD
TCGA-HZ-7289-01	1.52547	2	PAAD
TCGA-HZ-8519-01	1.30428	2	PAAD
TCGA-F2-A44G-01	1.22893	2	PAAD
TCGA-HZ-8638-01	1.67632	2	PAAD
TCGA-3A-A9IU-01	1.01895	2	PAAD
TCGA-2J-AABR-01	1.25015	2	PAAD
TCGA-2J-AABA-01	1.12772	2	PAAD
TCGA-F2-6880-01	0.362104	2	PAAD
TCGA-F2-A7TX-01	1.45808	2	PAAD
TCGA-HZ-A4BK-01	1.37273	2	PAAD
TCGA-HZ-A77P-01	1.35018	2	PAAD
TCGA-3A-A9J0-01	1.61147	2	PAAD
TCGA-HZ-A8P1-01	1.40819	2	PAAD
TCGA-2L-AAQL-01	1.28941	2	PAAD
TCGA-HZ-8317-01	1.1341	2	PAAD
TCGA-HZ-7920-01	1.1729	2	PAAD
TCGA-YB-A89D-11	0.946501	1	PAAD
TCGA-HZ-A49I-01	0.987752	2	PAAD
TCGA-HZ-A9TJ-01	1.33573	2	PAAD
TCGA-YB-A89D-01	0.902956	2	PAAD
TCGA-IB-7649-01	0.940913	2	PAAD
TCGA-LB-A8F3-01	0.872136	2	PAAD
TCGA-2J-AAB8-01	1.30961	2	PAAD
TCGA-3A-A9IR-01	1.18418	2	PAAD
TCGA-2L-AAQE-01	1.44789	2	PAAD
TCGA-3A-A9I7-01	1.4711	2	PAAD
TCGA-IB-7890-01	0.990208	2	PAAD
TCGA-LB-A9Q5-01	0.95543	2	PAAD
TCGA-HZ-7924-01	1.7028	2	PAAD
TCGA-HZ-8002-01	1.31389	2	PAAD
TCGA-FB-AAPY-01	0.994417	2	PAAD
TCGA-F2-A44H-01	0.97423	2	PAAD
TCGA-IB-A5SO-01	0.92815	2	PAAD
TCGA-FB-AAQ3-01	0.49445	2	PAAD
TCGA-HZ-7918-01	1.43266	2	PAAD
TCGA-H8-A6C1-01	1.02484	2	PAAD
