# Supplementary material for: Prognostic and immune infiltrative biomarkers of CENPO in pan–cancer and its relationship with lung adenocarcinoma cell proliferation and metastasis
Source: BMC Cancer. 2023 Aug 9;23:735. doi: 10.1186/s12885-023-11233-2 (PMC10410993; doi:10.1186/s12885-023-11233-2)
Supplement: Supplementary file 17 — Additional file 17. [file 12885_2023_11233_MOESM17_ESM.zip › pan-cenpo-roc/PCPG.xlsx]

## Sheet: Sheet1
ID	CENPO	Type	CancerType
TCGA-WB-A81T-01	1.39635	2	PCPG
TCGA-WB-A81G-01	1.00147	2	PCPG
TCGA-WB-A815-01	0.8202	2	PCPG
TCGA-RW-A688-01	1.16786	2	PCPG
TCGA-SP-A6QF-01	0.977625	2	PCPG
TCGA-RW-A684-01	1.00332	2	PCPG
TCGA-WB-A818-01	1.40224	2	PCPG
TCGA-RW-A67X-01	0.967091	2	PCPG
TCGA-S7-A7WU-01	0.920493	2	PCPG
TCGA-WB-A81I-01	1.0629	2	PCPG
TCGA-P8-A5KD-11	1.19839	1	PCPG
TCGA-QR-A70T-01	0.907121	2	PCPG
TCGA-W2-A7HC-01	0.835959	2	PCPG
TCGA-SQ-A6I4-11	1.25358	1	PCPG
TCGA-QR-A70M-01	1.7607	2	PCPG
TCGA-P8-A6RX-01	1.00569	2	PCPG
TCGA-TT-A6YN-01	1.3248	2	PCPG
TCGA-QR-A6GX-01	1.2416	2	PCPG
TCGA-QR-A703-01	1.00859	2	PCPG
TCGA-PR-A5PG-01	1.66708	2	PCPG
TCGA-RW-A67Y-01	1.19405	2	PCPG
TCGA-W2-A7HE-01	1.25119	2	PCPG
TCGA-WB-A80N-01	1.03193	2	PCPG
TCGA-SR-A6MX-05	1.82626	2	PCPG
TCGA-WB-A816-01	1.17388	2	PCPG
TCGA-W2-A7H5-01	1.61589	2	PCPG
TCGA-S7-A7WP-01	1.59269	2	PCPG
TCGA-S7-A7WM-01	0.785239	2	PCPG
TCGA-TT-A6YJ-01	1.69558	2	PCPG
TCGA-SR-A6MU-01	0.629711	2	PCPG
TCGA-QR-A6H4-01	0.892036	2	PCPG
TCGA-P8-A5KD-01	1.5086	2	PCPG
TCGA-S7-A7WN-01	1.48028	2	PCPG
TCGA-S7-A7X2-01	1.44523	2	PCPG
TCGA-QR-A6GS-01	1.27775	2	PCPG
TCGA-SR-A6MX-06	2.37123	2	PCPG
TCGA-XG-A823-01	0.861547	2	PCPG
TCGA-WB-A80P-01	1.45185	2	PCPG
TCGA-QR-A70Q-01	0.911842	2	PCPG
TCGA-TT-A6YK-01	0.891452	2	PCPG
TCGA-RW-A685-01	0.955204	2	PCPG
TCGA-QR-A70A-01	0.773035	2	PCPG
TCGA-RW-A681-01	1.13044	2	PCPG
TCGA-WB-A81S-01	1.14051	2	PCPG
TCGA-QR-A6H5-01	1.19607	2	PCPG
TCGA-QT-A5XK-01	1.12241	2	PCPG
TCGA-QR-A70K-01	1.53078	2	PCPG
TCGA-QT-A5XM-01	1.55899	2	PCPG
TCGA-RW-A68C-01	1.01359	2	PCPG
TCGA-SR-A6MZ-01	1.39741	2	PCPG
TCGA-PR-A5PH-01	1.24395	2	PCPG
TCGA-WB-A81D-01	1.57681	2	PCPG
TCGA-QR-A707-01	1.26923	2	PCPG
TCGA-QR-A7IP-01	1.69967	2	PCPG
TCGA-WB-A81K-01	1.21961	2	PCPG
TCGA-QR-A6H2-01	1.16911	2	PCPG
TCGA-PR-A5PF-01	0.917769	2	PCPG
TCGA-WB-A817-01	1.20213	2	PCPG
TCGA-SR-A6MQ-01	1.15704	2	PCPG
TCGA-WB-A81R-01	1.22256	2	PCPG
TCGA-QR-A70V-01	1.45546	2	PCPG
TCGA-SR-A6MS-01	1.27711	2	PCPG
TCGA-QR-A70P-01	1.62327	2	PCPG
TCGA-WB-A81Q-01	2.01666	2	PCPG
TCGA-W2-A7H7-01	1.26213	2	PCPG
TCGA-RW-A7D0-01	1.34279	2	PCPG
TCGA-QR-A6GT-01	1.48008	2	PCPG
TCGA-W2-A7HA-01	1.56961	2	PCPG
TCGA-W2-A7HH-01	1.40766	2	PCPG
TCGA-QR-A702-01	0.978684	2	PCPG
TCGA-RW-A67V-01	0.836086	2	PCPG
TCGA-SP-A6QH-01	1.10789	2	PCPG
TCGA-QR-A708-01	2.28	2	PCPG
TCGA-RX-A8JQ-01	1.19493	2	PCPG
TCGA-QT-A5XP-01	1.56891	2	PCPG
TCGA-RT-A6YA-01	0.675292	2	PCPG
TCGA-QR-A6GO-01	1.18124	2	PCPG
TCGA-WB-A81F-01	1.52213	2	PCPG
TCGA-QR-A6GY-01	0.939771	2	PCPG
TCGA-QR-A700-01	2.38846	2	PCPG
TCGA-S7-A7WO-01	1.2152	2	PCPG
TCGA-WB-A81W-01	1.42296	2	PCPG
TCGA-SP-A6QC-01	1.1478	2	PCPG
TCGA-W2-A7UY-01	1.44686	2	PCPG
TCGA-QR-A706-01	1.07825	2	PCPG
TCGA-QR-A70O-01	1.04175	2	PCPG
TCGA-P7-A5NX-01	1.2515	2	PCPG
TCGA-QR-A70H-01	1.33374	2	PCPG
TCGA-RW-A68F-01	1.70012	2	PCPG
TCGA-QR-A70G-01	1.03944	2	PCPG
TCGA-QR-A6H3-01	1.87412	2	PCPG
TCGA-RM-A68W-01	1.05415	2	PCPG
TCGA-RW-A680-01	1.03807	2	PCPG
TCGA-WB-A81H-01	1.26549	2	PCPG
TCGA-QT-A7U0-01	1.1643	2	PCPG
TCGA-SP-A6QK-01	0.935831	2	PCPG
TCGA-WB-A80K-01	1.10727	2	PCPG
TCGA-S7-A7WR-01	1.44044	2	PCPG
TCGA-QR-A70U-01	1.04479	2	PCPG
TCGA-WB-A821-01	1.25053	2	PCPG
TCGA-WB-A822-01	1.07333	2	PCPG
TCGA-WB-A81A-01	1.11255	2	PCPG
TCGA-S7-A7WT-01	1.34479	2	PCPG
TCGA-QT-A5XN-01	0.854324	2	PCPG
TCGA-RM-A68T-01	1.1497	2	PCPG
TCGA-WB-A81M-01	1.28806	2	PCPG
TCGA-QR-A70W-01	1.02871	2	PCPG
TCGA-QR-A6GR-01	0.825432	2	PCPG
TCGA-SR-A6MX-01	1.78405	2	PCPG
TCGA-QR-A70X-01	1.00594	2	PCPG
TCGA-WB-A81V-01	1.2428	2	PCPG
TCGA-QT-A69Q-01	1.055	2	PCPG
TCGA-S7-A7WV-01	1.10219	2	PCPG
TCGA-SQ-A6I4-01	1.27915	2	PCPG
TCGA-WB-A81E-01	1.7254	2	PCPG
TCGA-WB-A80V-01	1.33219	2	PCPG
TCGA-W2-A7HB-01	1.27477	2	PCPG
TCGA-SR-A6MV-01	1.05173	2	PCPG
TCGA-QR-A70I-01	0.976086	2	PCPG
TCGA-QR-A7IN-01	0.979608	2	PCPG
TCGA-QR-A6GZ-05	1.06667	2	PCPG
TCGA-QR-A6GW-01	1.00431	2	PCPG
TCGA-SR-A6N0-01	0.94394	2	PCPG
TCGA-S7-A7WQ-01	1.18511	2	PCPG
TCGA-RW-A68B-01	1.6251	2	PCPG
TCGA-QR-A6ZZ-01	1.41318	2	PCPG
TCGA-P8-A5KC-01	1.27616	2	PCPG
TCGA-W2-A7HD-01	1.43462	2	PCPG
TCGA-W2-A7HF-01	1.6747	2	PCPG
TCGA-SQ-A6I6-01	1.32332	2	PCPG
TCGA-WB-A81N-01	1.1415	2	PCPG
TCGA-QT-A5XJ-01	2.09803	2	PCPG
TCGA-RW-A68G-01	0.75582	2	PCPG
TCGA-WB-A80Q-01	0.708029	2	PCPG
TCGA-QR-A70R-01	0.914284	2	PCPG
TCGA-RT-A6YC-01	0.751747	2	PCPG
TCGA-WB-A80M-01	1.3387	2	PCPG
TCGA-RW-A686-01	1.24098	2	PCPG
TCGA-WB-A80L-01	1.42516	2	PCPG
TCGA-SP-A6QG-01	1.41146	2	PCPG
TCGA-TT-A6YO-01	0.60568	2	PCPG
TCGA-SR-A6MY-01	1.21498	2	PCPG
TCGA-WB-A80Y-01	1.52694	2	PCPG
TCGA-QR-A70C-01	1.06349	2	PCPG
TCGA-RW-A8AZ-01	1.34234	2	PCPG
TCGA-QR-A70N-01	1.29207	2	PCPG
TCGA-TT-A6YP-01	1.19302	2	PCPG
TCGA-QR-A705-01	1.04604	2	PCPG
TCGA-WB-A820-01	1.49066	2	PCPG
TCGA-RW-A689-01	1.21068	2	PCPG
TCGA-QT-A5XL-01	1.2804	2	PCPG
TCGA-QR-A70J-01	0.985174	2	PCPG
TCGA-SP-A6QD-01	0.735354	2	PCPG
TCGA-RW-A7CZ-01	1.09056	2	PCPG
TCGA-P7-A5NY-05	1.80561	2	PCPG
TCGA-S7-A7WW-01	1.00074	2	PCPG
TCGA-SP-A6QI-01	1.0568	2	PCPG
TCGA-SR-A6MR-01	1.24502	2	PCPG
TCGA-QR-A6GU-01	1.12737	2	PCPG
TCGA-SA-A6C2-01	1.16547	2	PCPG
TCGA-S7-A7X0-01	1.1061	2	PCPG
TCGA-WB-A81P-01	1.11424	2	PCPG
TCGA-P8-A6RY-01	0.930619	2	PCPG
TCGA-RW-A68A-01	1.49656	2	PCPG
TCGA-QR-A70E-01	1.74139	2	PCPG
TCGA-WB-A81J-01	1.11354	2	PCPG
TCGA-S7-A7X1-01	1.13084	2	PCPG
TCGA-WB-A819-01	1.45359	2	PCPG
TCGA-QR-A6H0-01	1.28892	2	PCPG
TCGA-S7-A7WL-01	0.645945	2	PCPG
TCGA-P8-A5KC-11	1.191	1	PCPG
TCGA-S7-A7WX-01	1.20552	2	PCPG
TCGA-QR-A6H6-01	1.51307	2	PCPG
TCGA-P7-A5NY-01	1.2273	2	PCPG
TCGA-RW-A686-06	1.26687	2	PCPG
TCGA-SR-A6MT-01	1.13239	2	PCPG
TCGA-QR-A6H1-01	1.70921	2	PCPG
TCGA-SP-A6QJ-01	1.05161	2	PCPG
TCGA-QR-A70D-01	1.21151	2	PCPG
TCGA-RW-A68D-01	1.73068	2	PCPG
TCGA-QT-A5XO-01	1.02909	2	PCPG
TCGA-WB-A80O-01	1.13195	2	PCPG
TCGA-RT-A6Y9-01	1.05998	2	PCPG
TCGA-SR-A6MP-01	1.28902	2	PCPG
TCGA-RW-A67W-01	0.936702	2	PCPG
TCGA-WB-A814-01	1.07289	2	PCPG
