# Supplementary material for: Prognostic and immune infiltrative biomarkers of CENPO in pan–cancer and its relationship with lung adenocarcinoma cell proliferation and metastasis
Source: BMC Cancer. 2023 Aug 9;23:735. doi: 10.1186/s12885-023-11233-2 (PMC10410993; doi:10.1186/s12885-023-11233-2)
Supplement: Supplementary file 17 — Additional file 17. [file 12885_2023_11233_MOESM17_ESM.zip › pan-cenpo-roc/SARC.xlsx]

## Sheet: Sheet1
ID	CENPO	Type	CancerType
TCGA-X6-A8C5-01	1.06262	2	SARC
TCGA-DX-A8BG-01	2.18149	2	SARC
TCGA-DX-A7ET-01	2.39661	2	SARC
TCGA-X9-A973-01	1.90119	2	SARC
TCGA-DX-A48N-01	2.99138	2	SARC
TCGA-IE-A4EJ-01	2.0969	2	SARC
TCGA-DX-A6YQ-01	2.09212	2	SARC
TCGA-K1-A3PN-02	2.21939	2	SARC
TCGA-QQ-A5VA-01	1.89826	2	SARC
TCGA-DX-A240-01	2.2054	2	SARC
TCGA-IW-A3M6-01	1.08465	2	SARC
TCGA-DX-AB35-01	2.6109	2	SARC
TCGA-VT-A80J-01	3.0771	2	SARC
TCGA-SG-A849-01	0.965801	2	SARC
TCGA-DX-A23U-01	0.902893	2	SARC
TCGA-DX-A1L0-01	2.05888	2	SARC
TCGA-FX-A3NK-01	1.86169	2	SARC
TCGA-X6-A8C7-01	1.77526	2	SARC
TCGA-QQ-A5VC-01	2.01862	2	SARC
TCGA-QQ-A5VB-01	2.21456	2	SARC
TCGA-K1-A42X-01	1.5108	2	SARC
TCGA-K1-A3PO-01	1.00326	2	SARC
TCGA-SG-A6Z7-01	2.52269	2	SARC
TCGA-QQ-A8VG-01	1.75407	2	SARC
TCGA-DX-A23Z-01	1.89382	2	SARC
TCGA-DX-A6BF-01	1.63566	2	SARC
TCGA-DX-A8BV-01	2.03426	2	SARC
TCGA-DX-AB32-01	1.61945	2	SARC
TCGA-DX-A6YX-01	1.89618	2	SARC
TCGA-IE-A4EH-01	2.49585	2	SARC
TCGA-DX-A3LS-01	1.65041	2	SARC
TCGA-DX-A1KW-01	2.50706	2	SARC
TCGA-DX-A1L2-01	1.30393	2	SARC
TCGA-DX-A3UE-01	1.1917	2	SARC
TCGA-IS-A3K6-01	1.98424	2	SARC
TCGA-3B-A9HJ-01	1.64502	2	SARC
TCGA-MO-A47P-01	1.16484	2	SARC
TCGA-QC-AA9N-01	2.9495	2	SARC
TCGA-HB-A43Z-01	1.8803	2	SARC
TCGA-DX-A48P-01	1.05824	2	SARC
TCGA-DX-A8BS-01	2.30798	2	SARC
TCGA-3B-A9HR-01	1.5514	2	SARC
TCGA-FX-A2QS-01	2.98588	2	SARC
TCGA-HB-A3L4-01	1.83327	2	SARC
TCGA-MJ-A68H-01	1.78687	2	SARC
TCGA-DX-A2J0-01	2.09478	2	SARC
TCGA-PT-A8TR-01	1.58269	2	SARC
TCGA-DX-A6Z0-01	2.23818	2	SARC
TCGA-DX-A3UF-01	1.73681	2	SARC
TCGA-JV-A75J-01	2.62654	2	SARC
TCGA-DX-A8BQ-01	1.58393	2	SARC
TCGA-IE-A3OV-01	1.9497	2	SARC
TCGA-DX-A23T-01	1.24893	2	SARC
TCGA-DX-A7EN-01	2.07173	2	SARC
TCGA-DX-A2J4-01	1.0249	2	SARC
TCGA-DX-AB3B-01	1.66062	2	SARC
TCGA-DX-A7ES-01	1.34271	2	SARC
TCGA-DX-AB2G-01	1.30997	2	SARC
TCGA-DX-AB2Q-01	2.84153	2	SARC
TCGA-MB-A5Y9-01	0.737623	2	SARC
TCGA-VT-AB3D-01	2.41769	2	SARC
TCGA-DX-A8BX-01	1.59372	2	SARC
TCGA-QQ-A5V9-01	0.852264	2	SARC
TCGA-X9-A971-01	2.73797	2	SARC
TCGA-RN-AAAQ-01	2.02586	2	SARC
TCGA-DX-A8BL-01	2.44953	2	SARC
TCGA-DX-A48O-01	0.916308	2	SARC
TCGA-DX-A3LU-01	1.44807	2	SARC
TCGA-HB-A2OT-01	1.64423	2	SARC
TCGA-DX-A6BA-01	2.00404	2	SARC
TCGA-K1-A6RT-01	1.42105	2	SARC
TCGA-K1-A6RV-01	2.11274	2	SARC
TCGA-DX-A23R-01	3.27004	2	SARC
TCGA-PC-A5DP-01	1.32686	2	SARC
TCGA-K1-A42X-02	1.44194	2	SARC
TCGA-QC-A7B5-01	2.34435	2	SARC
TCGA-QQ-A5V2-01	0.654586	2	SARC
TCGA-IE-A4EI-01	1.68196	2	SARC
TCGA-DX-A8BR-01	2.50733	2	SARC
TCGA-3B-A9HI-01	1.72082	2	SARC
TCGA-X6-A7WB-01	3.10373	2	SARC
TCGA-DX-A6BG-01	1.64048	2	SARC
TCGA-IS-A3K8-01	1.41369	2	SARC
TCGA-DX-A1L1-01	1.74402	2	SARC
TCGA-N1-A6IA-01	2.13151	2	SARC
TCGA-DX-AB2H-01	2.39624	2	SARC
TCGA-DX-A48U-01	0.748739	2	SARC
TCGA-DX-A2IZ-01	1.7932	2	SARC
TCGA-SI-A71Q-01	3.1344	2	SARC
TCGA-3B-A9I3-01	1.70013	2	SARC
TCGA-QQ-A8VB-01	1.88703	2	SARC
TCGA-DX-AB2P-01	2.47518	2	SARC
TCGA-PC-A5DO-01	1.51744	2	SARC
TCGA-HB-A5W3-01	0.810073	2	SARC
TCGA-QC-A6FX-01	2.10604	2	SARC
TCGA-DX-A6Z2-01	1.81799	2	SARC
TCGA-FX-A2QS-11	0.945198	1	SARC
TCGA-DX-A8BN-01	2.52887	2	SARC
TCGA-K1-A3PN-01	1.79634	2	SARC
TCGA-DX-A23V-01	1.4102	2	SARC
TCGA-DX-A7ER-01	1.88893	2	SARC
TCGA-DX-A6YU-01	2.20061	2	SARC
TCGA-DX-AB2E-01	2.13626	2	SARC
TCGA-HS-A5NA-01	1.57147	2	SARC
TCGA-X6-A8C3-01	2.87747	2	SARC
TCGA-DX-AB3A-01	2.34339	2	SARC
TCGA-3B-A9HY-01	1.81232	2	SARC
TCGA-DX-AB36-01	2.20973	2	SARC
TCGA-MO-A47R-01	2.65673	2	SARC
TCGA-K1-A42W-01	1.50273	2	SARC
TCGA-DX-A3LY-01	2.05437	2	SARC
TCGA-WP-A9GB-01	2.51357	2	SARC
TCGA-DX-A8BM-01	2.42618	2	SARC
TCGA-KD-A5QU-01	2.15522	2	SARC
TCGA-DX-A3UB-01	0.620091	2	SARC
TCGA-KD-A5QS-01	2.77104	2	SARC
TCGA-FX-A3TO-01	2.43161	2	SARC
TCGA-IF-A4AK-01	1.7658	2	SARC
TCGA-UE-A6QT-01	1.33983	2	SARC
TCGA-DX-AB2T-01	2.16106	2	SARC
TCGA-KD-A5QT-01	2.15923	2	SARC
TCGA-3B-A9HZ-01	1.35165	2	SARC
TCGA-Z4-A9VC-01	1.47419	2	SARC
TCGA-DX-A48L-01	1.76022	2	SARC
TCGA-DX-A8BU-01	2.33294	2	SARC
TCGA-X6-A7W8-01	2.33232	2	SARC
TCGA-WK-A8XT-01	2.28727	2	SARC
TCGA-DX-A8BH-01	2.35566	2	SARC
TCGA-IW-A3M5-01	2.87425	2	SARC
TCGA-3B-A9I0-01	1.74313	2	SARC
TCGA-DX-A6YV-01	2.69475	2	SARC
TCGA-DX-A6B9-01	0.679654	2	SARC
TCGA-DX-A2J1-01	1.49817	2	SARC
TCGA-SI-A71P-01	1.21451	2	SARC
TCGA-LI-A9QH-01	2.78088	2	SARC
TCGA-RN-A68Q-01	2.05506	2	SARC
TCGA-KF-A41W-01	2.38505	2	SARC
TCGA-IF-A4AJ-01	1.56119	2	SARC
TCGA-DX-AB2O-01	3.61102	2	SARC
TCGA-QQ-A8VF-01	2.58735	2	SARC
TCGA-MJ-A850-01	1.84401	2	SARC
TCGA-WK-A8XQ-01	2.50409	2	SARC
TCGA-WK-A8XO-01	2.19291	2	SARC
TCGA-VT-A80G-01	2.20906	2	SARC
TCGA-DX-A3UD-01	1.22741	2	SARC
TCGA-DX-AB3C-01	2.28827	2	SARC
TCGA-WK-A8XX-01	1.77212	2	SARC
TCGA-DX-A8BK-01	1.95981	2	SARC
TCGA-DX-A3U6-01	1.58649	2	SARC
TCGA-DX-A7EQ-01	1.09904	2	SARC
TCGA-DX-A1KY-01	2.78731	2	SARC
TCGA-MB-A5Y8-01	2.15896	2	SARC
TCGA-Z4-A8JB-01	1.51372	2	SARC
TCGA-SI-AA8C-01	2.00724	2	SARC
TCGA-X6-A8C2-01	3.00873	2	SARC
TCGA-UE-A6QU-01	2.76117	2	SARC
TCGA-PC-A5DK-01	1.18239	2	SARC
TCGA-DX-A48R-01	1.57844	2	SARC
TCGA-SG-A6Z4-01	2.82885	2	SARC
TCGA-IE-A4EK-01	1.22875	2	SARC
TCGA-DX-A6YZ-01	1.65715	2	SARC
TCGA-DX-A1L4-01	1.52844	2	SARC
TCGA-FX-A48G-01	0.97678	2	SARC
TCGA-DX-A8BZ-01	1.6467	2	SARC
TCGA-DX-A8BT-01	2.30407	2	SARC
TCGA-SI-AA8B-01	1.67343	2	SARC
TCGA-DX-AB2V-01	1.20337	2	SARC
TCGA-DX-A8BJ-01	2.11362	2	SARC
TCGA-VT-A80J-02	2.90644	2	SARC
TCGA-DX-A3M1-01	2.15518	2	SARC
TCGA-X6-A7WA-01	1.38962	2	SARC
TCGA-FX-A8OO-01	1.74787	2	SARC
TCGA-MJ-A68J-01	1.31173	2	SARC
TCGA-DX-A3M2-01	1.51209	2	SARC
TCGA-DX-A6YT-01	3.40971	2	SARC
TCGA-DX-A23Y-01	2.19374	2	SARC
TCGA-DX-A3UC-01	1.7973	2	SARC
TCGA-DX-A8BP-01	2.11076	2	SARC
TCGA-3B-A9HX-01	1.84834	2	SARC
TCGA-DX-A3UA-01	2.22305	2	SARC
TCGA-K1-A3PO-11	0.790532	1	SARC
TCGA-WK-A8XZ-01	1.30535	2	SARC
TCGA-WK-A8XS-01	1.77473	2	SARC
TCGA-PC-A5DM-01	2.5388	2	SARC
TCGA-DX-AB2X-01	3.00329	2	SARC
TCGA-DX-A48J-01	0.89905	2	SARC
TCGA-3R-A8YX-01	2.19863	2	SARC
TCGA-3B-A9HT-01	2.71828	2	SARC
TCGA-JV-A5VF-01	2.89223	2	SARC
TCGA-HB-A3YV-01	3.67701	2	SARC
TCGA-HS-A5N9-01	2.87859	2	SARC
TCGA-WK-A8Y0-01	2.71557	2	SARC
TCGA-DX-AB2S-01	1.38341	2	SARC
TCGA-DX-AB2L-01	1.23221	2	SARC
TCGA-MB-A5YA-01	1.37938	2	SARC
TCGA-K1-A6RU-01	2.11717	2	SARC
TCGA-Z4-AAPG-01	2.56531	2	SARC
TCGA-3B-A9HP-01	1.41285	2	SARC
TCGA-X6-A8C6-01	1.79064	2	SARC
TCGA-IF-A3RQ-01	1.67929	2	SARC
TCGA-QQ-A8VD-01	1.20785	2	SARC
TCGA-DX-A6BH-01	1.14069	2	SARC
TCGA-DX-AB2W-01	1.8123	2	SARC
TCGA-3B-A9HL-01	1.85147	2	SARC
TCGA-DX-A3U5-01	2.45097	2	SARC
TCGA-DX-A1KZ-01	1.64993	2	SARC
TCGA-Z4-AAPF-01	2.14806	2	SARC
TCGA-DX-A1L3-01	2.14593	2	SARC
TCGA-DX-A7EI-01	3.36749	2	SARC
TCGA-IE-A6BZ-01	2.2	2	SARC
TCGA-DX-A6B7-01	1.56848	2	SARC
TCGA-LI-A67I-01	2.11744	2	SARC
TCGA-FX-A3RE-01	2.39799	2	SARC
TCGA-FX-A3NJ-01	1.33512	2	SARC
TCGA-JV-A5VE-01	1.94914	2	SARC
TCGA-MB-A8JK-01	1.98202	2	SARC
TCGA-3B-A9HO-01	1.60712	2	SARC
TCGA-DX-A1KX-01	1.88988	2	SARC
TCGA-DX-A8BO-01	1.80863	2	SARC
TCGA-DX-A7EL-01	1.08327	2	SARC
TCGA-MB-A8JL-01	1.8678	2	SARC
TCGA-3B-A9HS-01	2.55404	2	SARC
TCGA-X6-A7WD-01	2.54353	2	SARC
TCGA-DX-A7EM-01	1.67968	2	SARC
TCGA-DX-AB2Z-01	2.28123	2	SARC
TCGA-DX-A3U9-01	1.86985	2	SARC
TCGA-IS-A3K7-01	1.62625	2	SARC
TCGA-DX-A7EO-01	2.1571	2	SARC
TCGA-HS-A5N7-01	1.60504	2	SARC
TCGA-FX-A76Y-01	1.49857	2	SARC
TCGA-WK-A8XY-01	1.44335	2	SARC
TCGA-QQ-A5VD-01	1.67701	2	SARC
TCGA-X6-A7WC-01	2.53159	2	SARC
TCGA-IW-A3M4-01	1.01713	2	SARC
TCGA-DX-A48K-01	2.39694	2	SARC
TCGA-3B-A9HV-01	2.5502	2	SARC
TCGA-DX-A6BE-01	1.19307	2	SARC
TCGA-DX-AATS-01	2.28149	2	SARC
TCGA-DX-AB2J-01	1.54768	2	SARC
TCGA-IS-A3KA-01	1.66174	2	SARC
TCGA-DX-A3U8-01	1.62142	2	SARC
TCGA-DX-AB30-01	3.13478	2	SARC
TCGA-3B-A9HU-01	1.7774	2	SARC
TCGA-DX-A6YR-01	1.05181	2	SARC
TCGA-QQ-A8VH-01	3.25004	2	SARC
TCGA-DX-A1KU-01	1.57941	2	SARC
TCGA-HS-A5N8-01	1.68543	2	SARC
TCGA-DX-A3LW-01	2.67118	2	SARC
TCGA-DX-A6BB-01	0.956437	2	SARC
TCGA-3B-A9HQ-01	1.65131	2	SARC
TCGA-DX-A6YS-01	1.57786	2	SARC
TCGA-X2-A95T-01	2.68866	2	SARC
TCGA-DX-A7EU-01	1.34195	2	SARC
TCGA-3B-A9I1-01	1.428	2	SARC
TCGA-DX-AB37-01	1.23287	2	SARC
TCGA-DX-A7EF-01	2.96199	2	SARC
TCGA-PC-A5DN-01	1.46482	2	SARC
TCGA-SI-A71O-01	1.89439	2	SARC
TCGA-DX-AB2F-01	1.85909	2	SARC
TCGA-DX-A3LT-01	1.96402	2	SARC
TCGA-SI-A71O-06	2.87918	2	SARC
TCGA-DX-A3U7-01	2.60909	2	SARC
TCGA-X6-A8C4-01	2.12526	2	SARC
TCGA-DX-A6B8-01	2.91247	2	SARC
TCGA-PC-A5DL-01	1.33745	2	SARC
