# Supplementary material for: Prognostic and immune infiltrative biomarkers of CENPO in pan–cancer and its relationship with lung adenocarcinoma cell proliferation and metastasis
Source: BMC Cancer. 2023 Aug 9;23:735. doi: 10.1186/s12885-023-11233-2 (PMC10410993; doi:10.1186/s12885-023-11233-2)
Supplement: Supplementary file 17 — Additional file 17. [file 12885_2023_11233_MOESM17_ESM.zip › pan-cenpo-roc/SKCM.xlsx]

## Sheet: Sheet1
ID	CENPO	Type	CancerType
TCGA-EE-A2GJ-06	2.17674	2	SKCM
TCGA-EE-A2GI-06	2.00651	2	SKCM
TCGA-WE-A8ZM-06	1.90558	2	SKCM
TCGA-DA-A1IA-06	2.26771	2	SKCM
TCGA-D3-A51H-06	1.6998	2	SKCM
TCGA-XV-A9VZ-01	2.04193	2	SKCM
TCGA-FS-A1ZE-06	1.61399	2	SKCM
TCGA-D3-A8GB-06	1.44662	2	SKCM
TCGA-D3-A8GL-06	1.77916	2	SKCM
TCGA-BF-A5EP-01	2.33739	2	SKCM
TCGA-FS-A1ZS-06	1.70058	2	SKCM
TCGA-ER-A19D-06	2.70316	2	SKCM
TCGA-D3-A2J6-06	1.91662	2	SKCM
TCGA-EE-A3AF-06	2.37132	2	SKCM
TCGA-BF-AAP6-01	2.25847	2	SKCM
TCGA-D3-A8GM-06	2.22048	2	SKCM
TCGA-D9-A3Z3-06	1.64869	2	SKCM
TCGA-EE-A2MH-06	2.15902	2	SKCM
TCGA-EE-A2GC-06	1.83811	2	SKCM
TCGA-WE-A8K5-06	3.1864	2	SKCM
TCGA-EE-A17Z-06	3.07615	2	SKCM
TCGA-ER-A19T-01	2.27922	2	SKCM
TCGA-FS-A4FC-06	2.36849	2	SKCM
TCGA-XV-A9W5-01	2.47629	2	SKCM
TCGA-ER-A42H-01	2.14302	2	SKCM
TCGA-EB-A44P-01	1.68019	2	SKCM
TCGA-D3-A3C1-06	0.979112	2	SKCM
TCGA-FS-A1ZT-06	2.30344	2	SKCM
TCGA-GN-A8LK-06	2.44957	2	SKCM
TCGA-FR-A729-06	2.00263	2	SKCM
TCGA-D3-A51J-06	1.85275	2	SKCM
TCGA-EB-A57M-01	1.80959	2	SKCM
TCGA-WE-A8ZN-06	2.00219	2	SKCM
TCGA-EE-A2MD-06	2.28207	2	SKCM
TCGA-DA-A1I1-06	1.77182	2	SKCM
TCGA-EB-A82B-01	2.30781	2	SKCM
TCGA-FS-A4FB-06	2.19843	2	SKCM
TCGA-EE-A3J8-06	1.99759	2	SKCM
TCGA-D3-A1Q7-06	2.00213	2	SKCM
TCGA-GN-A267-06	1.46997	2	SKCM
TCGA-GN-A266-06	2.29288	2	SKCM
TCGA-D3-A8GC-06	1.95472	2	SKCM
TCGA-BF-AAOX-01	2.35201	2	SKCM
TCGA-D3-A5GS-06	1.92906	2	SKCM
TCGA-EB-A42Z-01	2.29017	2	SKCM
TCGA-EB-A42Y-01	2.69517	2	SKCM
TCGA-Z2-AA3S-06	2.1945	2	SKCM
TCGA-ER-A3EV-06	3.14303	2	SKCM
TCGA-EB-A5FP-01	2.28063	2	SKCM
TCGA-FW-A3TU-06	1.69206	2	SKCM
TCGA-FS-A4FD-06	2.69515	2	SKCM
TCGA-EE-A2GE-06	2.03391	2	SKCM
TCGA-FS-A4F9-06	2.64415	2	SKCM
TCGA-FR-A3R1-01	2.39743	2	SKCM
TCGA-EB-A3XF-01	2.13638	2	SKCM
TCGA-WE-A8K4-01	1.69872	2	SKCM
TCGA-YD-A9TA-06	3.75035	2	SKCM
TCGA-EB-A5SG-06	1.677	2	SKCM
TCGA-DA-A95V-06	2.05576	2	SKCM
TCGA-FS-A1YX-06	1.91308	2	SKCM
TCGA-YD-A9TB-06	1.98661	2	SKCM
TCGA-EB-A3XE-01	1.59821	2	SKCM
TCGA-D9-A4Z5-01	1.65705	2	SKCM
TCGA-D3-A2JN-06	1.78253	2	SKCM
TCGA-WE-A8ZQ-06	2.04434	2	SKCM
TCGA-EB-A1NK-01	2.11573	2	SKCM
TCGA-ER-A19F-06	2.20645	2	SKCM
TCGA-EB-A3HV-01	1.75899	2	SKCM
TCGA-BF-AAP2-01	2.50448	2	SKCM
TCGA-EB-A6QZ-01	3.01905	2	SKCM
TCGA-D9-A3Z1-06	1.79681	2	SKCM
TCGA-FS-A1ZC-06	2.52898	2	SKCM
TCGA-Z2-AA3V-06	1.62679	2	SKCM
TCGA-D3-A2JH-06	2.10762	2	SKCM
TCGA-D3-A5GT-01	1.1321	2	SKCM
TCGA-D3-A8GD-06	2.26179	2	SKCM
TCGA-EE-A29M-06	1.62445	2	SKCM
TCGA-EB-A4IS-01	2.18417	2	SKCM
TCGA-FR-A3YN-06	1.69663	2	SKCM
TCGA-BF-A5ES-01	2.28894	2	SKCM
TCGA-EB-A41B-01	2.30845	2	SKCM
TCGA-EE-A2GD-06	1.42861	2	SKCM
TCGA-ER-A195-06	2.40023	2	SKCM
TCGA-DA-A1I5-06	2.18544	2	SKCM
TCGA-BF-A1PV-01	2.33143	2	SKCM
TCGA-EE-A29Q-06	1.76314	2	SKCM
TCGA-FR-A2OS-01	2.40626	2	SKCM
TCGA-ER-A2NG-06	2.27759	2	SKCM
TCGA-W3-AA1O-06	2.6032	2	SKCM
TCGA-WE-A8K1-06	2.28111	2	SKCM
TCGA-EE-A2GU-06	2.11448	2	SKCM
TCGA-EE-A29L-06	2.52983	2	SKCM
TCGA-D3-A2JL-06	1.8365	2	SKCM
TCGA-EE-A2MM-06	2.26573	2	SKCM
TCGA-D9-A148-06	1.85478	2	SKCM
TCGA-LH-A9QB-06	1.62371	2	SKCM
TCGA-EB-A5SE-01	1.99139	2	SKCM
TCGA-WE-A8ZR-06	2.54331	2	SKCM
TCGA-FS-A1ZJ-06	2.43761	2	SKCM
TCGA-XV-AAZW-01	2.07245	2	SKCM
TCGA-D3-A8GE-06	1.55172	2	SKCM
TCGA-D3-A2JF-06	1.77338	2	SKCM
TCGA-FS-A1ZR-06	2.46507	2	SKCM
TCGA-EE-A29B-06	2.14438	2	SKCM
TCGA-FR-A7U9-06	2.87901	2	SKCM
TCGA-EB-A3Y7-01	3.07239	2	SKCM
TCGA-EE-A2M8-06	1.8375	2	SKCM
TCGA-EE-A29N-06	2.18814	2	SKCM
TCGA-EE-A2MQ-06	2.2953	2	SKCM
TCGA-FS-A1ZZ-06	1.55196	2	SKCM
TCGA-D3-A2JD-06	2.08252	2	SKCM
TCGA-EE-A182-06	1.83305	2	SKCM
TCGA-EE-A2A6-06	1.98625	2	SKCM
TCGA-ER-A2NE-06	2.70347	2	SKCM
TCGA-GN-A9SD-06	1.39801	2	SKCM
TCGA-XV-AAZY-01	1.82792	2	SKCM
TCGA-ER-A198-06	2.66382	2	SKCM
TCGA-D9-A4Z6-06	2.10694	2	SKCM
TCGA-ER-A2NF-06	0.781612	2	SKCM
TCGA-FS-A1ZG-06	1.95457	2	SKCM
TCGA-FW-A3I3-06	1.77547	2	SKCM
TCGA-EB-A4OY-01	2.13172	2	SKCM
TCGA-EB-A5KH-06	2.01648	2	SKCM
TCGA-EB-A85J-01	2.5366	2	SKCM
TCGA-D3-A1QA-07	2.91607	2	SKCM
TCGA-EE-A29V-06	3.09307	2	SKCM
TCGA-EE-A2GT-06	2.59238	2	SKCM
TCGA-GN-A268-06	2.74432	2	SKCM
TCGA-EE-A3AH-06	2.29937	2	SKCM
TCGA-EB-A6L9-06	2.0024	2	SKCM
TCGA-EE-A2M5-06	2.97096	2	SKCM
TCGA-D3-A1Q3-06	2.0635	2	SKCM
TCGA-WE-A8ZT-06	1.69756	2	SKCM
TCGA-D9-A1JW-06	1.97885	2	SKCM
TCGA-EE-A2MC-06	2.37924	2	SKCM
TCGA-BF-A3DL-01	2.15903	2	SKCM
TCGA-EE-A29A-06	2.00984	2	SKCM
TCGA-FR-A728-01	2.03674	2	SKCM
TCGA-D3-A2JG-06	1.34133	2	SKCM
TCGA-W3-AA1W-06	1.87954	2	SKCM
TCGA-EB-A6QY-01	2.88028	2	SKCM
TCGA-BF-A3DN-01	1.93185	2	SKCM
TCGA-D3-A2JC-06	1.58576	2	SKCM
TCGA-FS-A1ZM-06	2.67961	2	SKCM
TCGA-QB-A6FS-06	2.23675	2	SKCM
TCGA-EE-A2A5-06	2.79905	2	SKCM
TCGA-DA-A1I8-06	1.62856	2	SKCM
TCGA-DA-A1I7-06	2.23166	2	SKCM
TCGA-D3-A3CB-06	1.64341	2	SKCM
TCGA-D9-A4Z2-01	2.31135	2	SKCM
TCGA-WE-AA9Y-06	1.75022	2	SKCM
TCGA-DA-A3F5-06	3.03568	2	SKCM
TCGA-EE-A2GL-06	1.65139	2	SKCM
TCGA-DA-A1HV-06	2.31636	2	SKCM
TCGA-D3-A51F-06	1.91689	2	SKCM
TCGA-ER-A19Q-06	1.87013	2	SKCM
TCGA-FR-A8YE-06	1.64068	2	SKCM
TCGA-D3-A5GR-06	2.15832	2	SKCM
TCGA-BF-AAP4-01	2.52014	2	SKCM
TCGA-W3-AA1Q-06	1.09578	2	SKCM
TCGA-3N-A9WB-06	2.10066	2	SKCM
TCGA-D9-A6EG-06	1.91957	2	SKCM
TCGA-EE-A2MJ-06	2.05227	2	SKCM
TCGA-D3-A8GK-06	2.13512	2	SKCM
TCGA-BF-A3DM-01	2.38824	2	SKCM
TCGA-EE-A2MR-06	2.8563	2	SKCM
TCGA-FS-A1ZQ-06	2.36839	2	SKCM
TCGA-EB-A24C-01	1.32539	2	SKCM
TCGA-RP-A693-06	1.96873	2	SKCM
TCGA-EE-A3JE-06	1.57358	2	SKCM
TCGA-W3-AA1V-06	3.05937	2	SKCM
TCGA-EB-A3XC-01	3.13129	2	SKCM
TCGA-FR-A7UA-06	1.66541	2	SKCM
TCGA-FS-A1ZK-06	2.77819	2	SKCM
TCGA-D3-A51T-06	1.41923	2	SKCM
TCGA-FS-A1Z0-06	2.3717	2	SKCM
TCGA-RP-A6K9-06	1.19228	2	SKCM
TCGA-EE-A20H-06	3.38235	2	SKCM
TCGA-WE-AAA4-06	2.16572	2	SKCM
TCGA-W3-A828-06	2.36043	2	SKCM
TCGA-D3-A3C6-06	2.23285	2	SKCM
TCGA-D3-A2JP-06	1.24371	2	SKCM
TCGA-D3-A1Q4-06	2.05698	2	SKCM
TCGA-FS-A1ZN-01	1.79556	2	SKCM
TCGA-RP-A694-06	2.42836	2	SKCM
TCGA-W3-A825-06	2.55558	2	SKCM
TCGA-FS-A4F2-06	1.6331	2	SKCM
TCGA-FS-A1YW-06	0.930005	2	SKCM
TCGA-DA-A3F8-06	1.59523	2	SKCM
TCGA-DA-A95Z-06	2.1308	2	SKCM
TCGA-FS-A1Z3-06	1.8163	2	SKCM
TCGA-ER-A19E-06	3.22941	2	SKCM
TCGA-D3-A2J9-06	1.80921	2	SKCM
TCGA-EB-A6R0-01	1.78245	2	SKCM
TCGA-EE-A3J7-06	2.16916	2	SKCM
TCGA-FS-A1ZW-06	2.54335	2	SKCM
TCGA-EB-A4P0-01	1.43324	2	SKCM
TCGA-RP-A690-06	1.39592	2	SKCM
TCGA-EE-A29W-06	2.93618	2	SKCM
TCGA-FS-A1YY-06	1.44625	2	SKCM
TCGA-DA-A3F3-06	2.18975	2	SKCM
TCGA-ER-A19P-06	1.56837	2	SKCM
TCGA-DA-A1IB-06	1.40742	2	SKCM
TCGA-EE-A2GH-06	1.36203	2	SKCM
TCGA-EE-A20C-06	1.51931	2	SKCM
TCGA-ER-A19B-06	1.89027	2	SKCM
TCGA-WE-AAA0-06	1.87031	2	SKCM
TCGA-YD-A89C-06	2.97513	2	SKCM
TCGA-DA-A1I2-06	1.8461	2	SKCM
TCGA-EE-A29E-06	2.68626	2	SKCM
TCGA-BF-A5EO-01	2.78002	2	SKCM
TCGA-EE-A2GK-06	1.62405	2	SKCM
TCGA-FS-A1ZA-06	2.04403	2	SKCM
TCGA-ER-A19M-06	2.393	2	SKCM
TCGA-EB-A5UM-01	2.02624	2	SKCM
TCGA-EE-A180-06	2.17895	2	SKCM
TCGA-FR-A7U8-06	1.9132	2	SKCM
TCGA-Z2-A8RT-06	2.42615	2	SKCM
TCGA-EE-A3JH-06	1.74618	2	SKCM
TCGA-ER-A19G-06	2.50961	2	SKCM
TCGA-EE-A3JI-06	2.33738	2	SKCM
TCGA-BF-A1PU-01	1.89622	2	SKCM
TCGA-EE-A2A1-06	1.9382	2	SKCM
TCGA-BF-AAP1-01	1.98327	2	SKCM
TCGA-D3-A3BZ-06	2.47844	2	SKCM
TCGA-QB-AA9O-06	2.16681	2	SKCM
TCGA-ER-A19L-06	0.791292	2	SKCM
TCGA-D3-A1QB-06	1.54858	2	SKCM
TCGA-EE-A29C-06	3.23655	2	SKCM
TCGA-BF-AAP8-01	1.46855	2	SKCM
TCGA-D3-A3MR-06	1.53708	2	SKCM
TCGA-D3-A2JO-06	2.97691	2	SKCM
TCGA-D3-A3CF-06	1.8528	2	SKCM
TCGA-GF-A4EO-06	1.65363	2	SKCM
TCGA-D3-A3MV-06	2.499	2	SKCM
TCGA-YG-AA3P-06	1.77297	2	SKCM
TCGA-GN-A26C-01	1.88645	2	SKCM
TCGA-D3-A8GS-06	1.70386	2	SKCM
TCGA-FW-A3R5-06	2.31945	2	SKCM
TCGA-EB-A5SH-06	2.49722	2	SKCM
TCGA-FS-A4F5-06	1.92865	2	SKCM
TCGA-ER-A19T-06	2.04117	2	SKCM
TCGA-EE-A3AD-06	1.42649	2	SKCM
TCGA-GN-A4U3-06	1.68942	2	SKCM
TCGA-DA-A1I0-06	2.16209	2	SKCM
TCGA-EE-A2GB-06	1.99907	2	SKCM
TCGA-D3-A2JE-06	2.27507	2	SKCM
TCGA-FS-A1ZD-06	2.99446	2	SKCM
TCGA-EE-A3AG-06	2.73757	2	SKCM
TCGA-EB-A24D-01	1.75215	2	SKCM
TCGA-DA-A95W-06	1.76061	2	SKCM
TCGA-D3-A8GJ-06	1.76548	2	SKCM
TCGA-D3-A2JA-06	2.71135	2	SKCM
TCGA-EE-A2MN-06	2.21518	2	SKCM
TCGA-3N-A9WD-06	1.75699	2	SKCM
TCGA-EE-A2ME-06	1.62013	2	SKCM
TCGA-BF-A9VF-01	2.33101	2	SKCM
TCGA-EB-A3XB-01	1.79223	2	SKCM
TCGA-EE-A2GR-06	2.13738	2	SKCM
TCGA-EB-A550-01	1.46373	2	SKCM
TCGA-ER-A19W-06	2.89996	2	SKCM
TCGA-GN-A4U8-06	1.59154	2	SKCM
TCGA-FS-A4F8-06	2.18038	2	SKCM
TCGA-ER-A19H-06	3.30302	2	SKCM
TCGA-D3-A1QA-06	2.3781	2	SKCM
TCGA-ER-A197-06	2.39472	2	SKCM
TCGA-DA-A1IC-06	1.49839	2	SKCM
TCGA-EE-A20I-06	1.66074	2	SKCM
TCGA-D3-A8GQ-06	2.42666	2	SKCM
TCGA-EE-A181-06	2.36818	2	SKCM
TCGA-FR-A8YD-06	2.31178	2	SKCM
TCGA-EE-A29D-06	3.31874	2	SKCM
TCGA-GN-A4U8-11	1.81791	1	SKCM
TCGA-GF-A6C8-06	2.14163	2	SKCM
TCGA-FS-A1ZY-06	2.02142	2	SKCM
TCGA-W3-A824-06	1.728	2	SKCM
TCGA-3N-A9WC-06	1.86562	2	SKCM
TCGA-W3-AA1R-06	2.54808	2	SKCM
TCGA-ER-A3ET-06	2.18142	2	SKCM
TCGA-D3-A3MO-06	2.46478	2	SKCM
TCGA-FW-A5DX-01	4.42488	2	SKCM
TCGA-ER-A19J-06	1.74953	2	SKCM
TCGA-FR-A44A-06	1.8217	2	SKCM
TCGA-D3-A2J7-06	1.68687	2	SKCM
TCGA-EB-A5VU-01	2.68806	2	SKCM
TCGA-D3-A1Q5-06	1.88876	2	SKCM
TCGA-WE-AAA3-06	2.08836	2	SKCM
TCGA-D3-A5GO-06	1.83858	2	SKCM
TCGA-FS-A1Z7-06	2.12881	2	SKCM
TCGA-RP-A695-06	1.82344	2	SKCM
TCGA-FS-A1ZB-06	2.18253	2	SKCM
TCGA-D3-A8GI-06	2.44487	2	SKCM
TCGA-EE-A2A0-06	1.41405	2	SKCM
TCGA-EB-A5SF-01	1.5103	2	SKCM
TCGA-EE-A184-06	1.81536	2	SKCM
TCGA-EE-A17Y-06	2.37223	2	SKCM
TCGA-ER-A42K-06	1.95065	2	SKCM
TCGA-D3-A1Q6-06	2.61396	2	SKCM
TCGA-GN-A265-06	1.9544	2	SKCM
TCGA-GN-A26D-06	1.60041	2	SKCM
TCGA-ER-A2NF-01	0.994754	2	SKCM
TCGA-ER-A2ND-06	1.52703	2	SKCM
TCGA-EE-A185-06	2.48518	2	SKCM
TCGA-BF-AAP0-06	2.58293	2	SKCM
TCGA-EB-A5UN-06	1.71341	2	SKCM
TCGA-D3-A5GN-06	2.40609	2	SKCM
TCGA-D3-A8GV-06	2.72911	2	SKCM
TCGA-BF-A5ER-01	2.69626	2	SKCM
TCGA-GF-A3OT-06	2.56363	2	SKCM
TCGA-EB-A551-01	2.15062	2	SKCM
TCGA-EE-A29R-06	2.17614	2	SKCM
TCGA-EE-A2MK-06	1.12417	2	SKCM
TCGA-EE-A29G-06	1.92925	2	SKCM
TCGA-EE-A20F-06	1.65198	2	SKCM
TCGA-GN-A262-06	1.87988	2	SKCM
TCGA-EB-A85I-01	2.27189	2	SKCM
TCGA-DA-A1HW-06	1.74174	2	SKCM
TCGA-ER-A42L-06	2.0545	2	SKCM
TCGA-D3-A3ML-06	2.29888	2	SKCM
TCGA-DA-A3F2-06	1.25978	2	SKCM
TCGA-DA-A1I4-06	1.79908	2	SKCM
TCGA-GN-A4U4-06	1.52475	2	SKCM
TCGA-EE-A29S-06	2.10682	2	SKCM
TCGA-WE-A8ZX-06	2.60759	2	SKCM
TCGA-D3-A3C8-06	2.45579	2	SKCM
TCGA-HR-A5NC-01	2.41483	2	SKCM
TCGA-YG-AA3N-01	2.2158	2	SKCM
TCGA-D3-A1Q9-06	1.6491	2	SKCM
TCGA-WE-A8ZO-06	1.80573	2	SKCM
TCGA-EB-A44Q-06	2.10075	2	SKCM
TCGA-GN-A8LN-01	2.1846	2	SKCM
TCGA-EB-A430-01	1.38467	2	SKCM
TCGA-D9-A3Z4-01	2.07582	2	SKCM
TCGA-DA-A1HY-06	2.03163	2	SKCM
TCGA-GN-A4U5-01	1.78045	2	SKCM
TCGA-WE-A8K6-06	1.43481	2	SKCM
TCGA-DA-A95Y-06	2.06597	2	SKCM
TCGA-GF-A2C7-01	2.71885	2	SKCM
TCGA-EB-A4OZ-01	1.83287	2	SKCM
TCGA-EE-A2MS-06	2.45284	2	SKCM
TCGA-BF-A1PZ-01	1.99051	2	SKCM
TCGA-EE-A2GS-06	2.45251	2	SKCM
TCGA-D3-A1Q8-06	1.85944	2	SKCM
TCGA-BF-A3DJ-01	1.86095	2	SKCM
TCGA-ER-A19N-06	2.08167	2	SKCM
TCGA-EB-A3XD-01	1.79837	2	SKCM
TCGA-D3-A3C7-06	1.61417	2	SKCM
TCGA-BF-AAP7-01	1.96314	2	SKCM
TCGA-EE-A2MU-06	2.05087	2	SKCM
TCGA-D3-A3CC-06	2.01866	2	SKCM
TCGA-ER-A1A1-06	2.09748	2	SKCM
TCGA-ER-A2NH-06	2.11435	2	SKCM
TCGA-ER-A19O-06	1.29186	2	SKCM
TCGA-D3-A51E-06	1.83938	2	SKCM
TCGA-IH-A3EA-01	2.31797	2	SKCM
TCGA-FS-A4F0-06	2.00273	2	SKCM
TCGA-HR-A2OG-06	1.53758	2	SKCM
TCGA-EE-A2MG-06	2.16568	2	SKCM
TCGA-ER-A19S-06	1.72879	2	SKCM
TCGA-ER-A3PL-06	1.78821	2	SKCM
TCGA-ER-A19C-06	1.7416	2	SKCM
TCGA-EE-A3JB-06	2.98044	2	SKCM
TCGA-EE-A2M7-06	1.3589	2	SKCM
TCGA-FR-A69P-06	2.5486	2	SKCM
TCGA-D3-A51K-06	2.16499	2	SKCM
TCGA-FW-A3TV-06	1.19553	2	SKCM
TCGA-EE-A2MT-06	1.80306	2	SKCM
TCGA-D3-A2JB-06	2.21172	2	SKCM
TCGA-EE-A20B-06	1.53617	2	SKCM
TCGA-D3-A3MU-06	1.83566	2	SKCM
TCGA-FS-A1ZH-06	2.54038	2	SKCM
TCGA-EB-A82C-01	2.08643	2	SKCM
TCGA-D9-A1JX-06	2.25759	2	SKCM
TCGA-GN-A263-01	1.34255	2	SKCM
TCGA-D3-A3CE-06	2.02151	2	SKCM
TCGA-EE-A2GO-06	1.79363	2	SKCM
TCGA-XV-AB01-06	1.55375	2	SKCM
TCGA-D9-A6EA-06	2.73685	2	SKCM
TCGA-ER-A19K-01	2.19445	2	SKCM
TCGA-D3-A8GR-06	1.31508	2	SKCM
TCGA-EE-A3AB-06	1.48068	2	SKCM
TCGA-ER-A199-06	2.06867	2	SKCM
TCGA-EB-A4IQ-01	2.13164	2	SKCM
TCGA-D3-A51N-06	1.37751	2	SKCM
TCGA-D3-A8GO-06	0.979406	2	SKCM
TCGA-DA-A95X-06	2.1576	2	SKCM
TCGA-D3-A3C3-06	2.03433	2	SKCM
TCGA-HR-A2OH-06	1.76367	2	SKCM
TCGA-EB-A3Y6-01	2.34369	2	SKCM
TCGA-ER-A2NB-01	0.820589	2	SKCM
TCGA-EB-A299-01	1.68018	2	SKCM
TCGA-EE-A3JD-06	2.4245	2	SKCM
TCGA-ER-A19A-06	2.03225	2	SKCM
TCGA-W3-AA21-06	1.21475	2	SKCM
TCGA-EE-A3JA-06	1.62688	2	SKCM
TCGA-D3-A5GU-06	1.95327	2	SKCM
TCGA-FS-A1ZU-06	2.15473	2	SKCM
TCGA-EE-A29P-06	2.21423	2	SKCM
TCGA-ER-A196-01	1.4606	2	SKCM
TCGA-YG-AA3O-06	2.57473	2	SKCM
TCGA-D3-A2J8-06	2.33797	2	SKCM
TCGA-FR-A726-01	2.38986	2	SKCM
TCGA-EE-A2MP-06	1.69142	2	SKCM
TCGA-GN-A8LL-06	2.0806	2	SKCM
TCGA-BF-AAOU-01	2.34898	2	SKCM
TCGA-BF-A1PX-01	1.9428	2	SKCM
TCGA-EB-A5UL-06	2.07864	2	SKCM
TCGA-D3-A2JK-06	1.68268	2	SKCM
TCGA-EE-A3AA-06	2.55673	2	SKCM
TCGA-EE-A17X-06	2.99993	2	SKCM
TCGA-EB-A431-01	1.52507	2	SKCM
TCGA-ER-A193-06	2.26924	2	SKCM
TCGA-EE-A2MF-06	2.05965	2	SKCM
TCGA-EE-A29T-06	1.3652	2	SKCM
TCGA-FR-A3YO-06	2.34476	2	SKCM
TCGA-GN-A264-06	1.88152	2	SKCM
TCGA-EB-A44N-01	1.8698	2	SKCM
TCGA-FW-A5DY-06	1.48634	2	SKCM
TCGA-EE-A2GN-06	2.72325	2	SKCM
TCGA-ER-A3ES-06	1.10376	2	SKCM
TCGA-DA-A960-01	1.17858	2	SKCM
TCGA-ER-A194-01	1.54855	2	SKCM
TCGA-GN-A26A-06	1.74387	2	SKCM
TCGA-EB-A44R-06	2.35459	2	SKCM
TCGA-XV-AAZV-01	1.46044	2	SKCM
TCGA-EB-A5VV-06	1.22822	2	SKCM
TCGA-OD-A75X-06	2.82445	2	SKCM
TCGA-GF-A769-01	2.59727	2	SKCM
TCGA-EE-A29H-06	2.13186	2	SKCM
TCGA-EB-A51B-01	2.61214	2	SKCM
TCGA-D9-A1X3-06	2.19916	2	SKCM
TCGA-EE-A183-06	2.14488	2	SKCM
TCGA-FS-A1Z4-06	2.43792	2	SKCM
TCGA-D3-A51R-06	2.82971	2	SKCM
TCGA-EB-A41A-01	1.95847	2	SKCM
TCGA-D9-A149-06	2.15807	2	SKCM
TCGA-EB-A44O-01	3.13141	2	SKCM
TCGA-EE-A2A2-06	2.69686	2	SKCM
TCGA-GF-A6C9-06	1.88393	2	SKCM
TCGA-D3-A5GL-06	2.30619	2	SKCM
TCGA-EE-A2MI-06	1.59096	2	SKCM
TCGA-WE-A8ZY-06	2.77644	2	SKCM
TCGA-EE-A29X-06	2.72797	2	SKCM
TCGA-WE-A8JZ-06	2.0406	2	SKCM
TCGA-GN-A4U9-06	3.03186	2	SKCM
TCGA-FS-A4F4-06	2.41759	2	SKCM
TCGA-D9-A4Z3-01	1.81672	2	SKCM
TCGA-D9-A6E9-06	2.23886	2	SKCM
TCGA-ER-A2NC-06	3.13026	2	SKCM
TCGA-EB-A97M-01	2.49581	2	SKCM
TCGA-GN-A4U7-06	2.38915	2	SKCM
TCGA-FS-A1ZP-06	1.61792	2	SKCM
TCGA-EE-A3J5-06	2.21914	2	SKCM
TCGA-D3-A8GP-06	1.5711	2	SKCM
TCGA-XV-A9W2-01	2.44929	2	SKCM
TCGA-D3-A51G-06	3.09875	2	SKCM
TCGA-EB-A553-01	1.94994	2	SKCM
TCGA-EE-A2GM-06	2.10377	2	SKCM
TCGA-D3-A8GN-06	1.92996	2	SKCM
TCGA-D3-A1Q1-06	1.96271	2	SKCM
TCGA-BF-A5EQ-01	2.56277	2	SKCM
TCGA-EE-A2ML-06	1.43901	2	SKCM
TCGA-EE-A2GP-06	2.46646	2	SKCM
TCGA-EE-A2M6-06	3.10239	2	SKCM
TCGA-EE-A3J3-06	2.18812	2	SKCM
TCGA-FS-A1ZF-06	2.74008	2	SKCM
TCGA-D9-A6EC-06	1.65122	2	SKCM
TCGA-FR-A8YC-06	1.40459	2	SKCM
TCGA-EB-A4XL-01	2.30626	2	SKCM
TCGA-EE-A3AC-06	2.08952	2	SKCM
TCGA-EE-A3J4-06	1.87577	2	SKCM
TCGA-BF-A1Q0-01	2.881	2	SKCM
