# Supplementary material for: Prognostic and immune infiltrative biomarkers of CENPO in pan–cancer and its relationship with lung adenocarcinoma cell proliferation and metastasis
Source: BMC Cancer. 2023 Aug 9;23:735. doi: 10.1186/s12885-023-11233-2 (PMC10410993; doi:10.1186/s12885-023-11233-2)
Supplement: Supplementary file 17 — Additional file 17. [file 12885_2023_11233_MOESM17_ESM.zip › pan-cenpo-roc/STAD.xlsx]

## Sheet: Sheet1
ID	CENPO	Type	CancerType
TCGA-D7-5577-01	2.12583	2	STAD
TCGA-D7-6818-01	2.38433	2	STAD
TCGA-BR-4280-01	1.92731	2	STAD
TCGA-D7-8572-01	2.18628	2	STAD
TCGA-VQ-A91Z-01	1.80602	2	STAD
TCGA-HU-A4HD-01	2.40088	2	STAD
TCGA-D7-8573-01	2.30015	2	STAD
TCGA-BR-7959-01	1.62144	2	STAD
TCGA-BR-8679-01	2.19104	2	STAD
TCGA-CG-5726-01	2.43322	2	STAD
TCGA-BR-6453-01	1.55486	2	STAD
TCGA-BR-A4QL-01	1.72813	2	STAD
TCGA-VQ-AA6A-01	2.42982	2	STAD
TCGA-HF-7132-01	1.80554	2	STAD
TCGA-BR-A4IV-01	0.851717	2	STAD
TCGA-CG-5718-01	2.33397	2	STAD
TCGA-BR-8296-01	1.78435	2	STAD
TCGA-R5-A7ZR-01	1.84134	2	STAD
TCGA-HU-A4GY-11	0.445999	1	STAD
TCGA-BR-8680-01	2.33621	2	STAD
TCGA-VQ-A8P2-01	2.03475	2	STAD
TCGA-CD-8533-01	2.72008	2	STAD
TCGA-IP-7968-11	0.785357	1	STAD
TCGA-RD-A8N2-01	0.429262	2	STAD
TCGA-VQ-A92D-01	2.49973	2	STAD
TCGA-CG-5721-11	0.858866	1	STAD
TCGA-HU-A4GT-01	1.60238	2	STAD
TCGA-ZA-A8F6-01	1.45319	2	STAD
TCGA-D7-A74A-01	1.52993	2	STAD
TCGA-IN-A7NR-01	1.48516	2	STAD
TCGA-HU-A4H2-01	3.07942	2	STAD
TCGA-BR-6456-01	2.32796	2	STAD
TCGA-CG-4442-01	1.98598	2	STAD
TCGA-CD-8524-01	1.353	2	STAD
TCGA-VQ-A8PO-01	2.08852	2	STAD
TCGA-BR-7717-01	1.51367	2	STAD
TCGA-CG-4475-01	1.55196	2	STAD
TCGA-BR-4369-01	2.3842	2	STAD
TCGA-HU-A4GH-11	0.536684	1	STAD
TCGA-HU-A4GP-01	2.88564	2	STAD
TCGA-VQ-A94R-01	1.99247	2	STAD
TCGA-VQ-A91E-01	2.10261	2	STAD
TCGA-HU-A4GP-11	0.47438	1	STAD
TCGA-HU-A4GD-01	2.07123	2	STAD
TCGA-FP-8211-01	1.74818	2	STAD
TCGA-D7-A747-01	0.964961	2	STAD
TCGA-KB-A93G-01	1.76015	2	STAD
TCGA-RD-A8MV-01	1.87681	2	STAD
TCGA-BR-4256-01	2.08853	2	STAD
TCGA-FP-7735-01	1.66272	2	STAD
TCGA-BR-6454-11	1.14491	1	STAD
TCGA-VQ-A8PK-01	2.1597	2	STAD
TCGA-BR-7707-01	2.11684	2	STAD
TCGA-IN-A6RS-01	1.59928	2	STAD
TCGA-D7-6519-01	2.38274	2	STAD
TCGA-CG-4440-01	2.47765	2	STAD
TCGA-BR-8487-01	1.64161	2	STAD
TCGA-VQ-A94U-01	1.92443	2	STAD
TCGA-CG-5717-01	1.24556	2	STAD
TCGA-BR-A4CR-01	1.6925	2	STAD
TCGA-HU-8249-01	2.83972	2	STAD
TCGA-BR-6454-01	2.48195	2	STAD
TCGA-BR-8295-01	2.93958	2	STAD
TCGA-BR-7722-01	1.13848	2	STAD
TCGA-HU-A4HB-01	1.73426	2	STAD
TCGA-BR-7958-01	2.00922	2	STAD
TCGA-CG-5730-11	0.98439	1	STAD
TCGA-BR-7197-01	2.14053	2	STAD
TCGA-VQ-A94P-01	0.620808	2	STAD
TCGA-D7-8575-01	1.68404	2	STAD
TCGA-VQ-A8E0-01	1.53094	2	STAD
TCGA-HU-A4GN-11	0.462179	1	STAD
TCGA-VQ-A8PP-01	1.93175	2	STAD
TCGA-BR-8372-01	1.83576	2	STAD
TCGA-VQ-A91Y-01	1.55583	2	STAD
TCGA-IN-A6RL-01	1.26854	2	STAD
TCGA-CG-5732-01	1.68396	2	STAD
TCGA-RD-A8MW-01	1.49702	2	STAD
TCGA-KB-A6F7-01	2.88495	2	STAD
TCGA-BR-8382-01	1.73249	2	STAD
TCGA-CG-5722-11	1.26233	1	STAD
TCGA-BR-8060-01	2.23725	2	STAD
TCGA-HU-A4GF-01	2.34321	2	STAD
TCGA-R5-A7ZI-01	2.08804	2	STAD
TCGA-BR-8588-01	1.67164	2	STAD
TCGA-CD-5801-01	2.74516	2	STAD
TCGA-CD-5800-01	2.58011	2	STAD
TCGA-CG-4462-01	1.83381	2	STAD
TCGA-CD-8530-01	1.52745	2	STAD
TCGA-VQ-A8PX-01	2.01509	2	STAD
TCGA-D7-8578-01	1.54871	2	STAD
TCGA-BR-6458-01	2.28395	2	STAD
TCGA-VQ-A8PB-01	2.13382	2	STAD
TCGA-D7-6822-01	2.58339	2	STAD
TCGA-BR-8284-01	2.30282	2	STAD
TCGA-3M-AB47-01	1.35969	2	STAD
TCGA-BR-8381-01	2.25932	2	STAD
TCGA-BR-4191-01	1.96372	2	STAD
TCGA-MX-A666-01	3.38541	2	STAD
TCGA-CD-A486-01	1.90457	2	STAD
TCGA-BR-8077-01	1.65282	2	STAD
TCGA-MX-A663-01	2.0154	2	STAD
TCGA-R5-A7O7-01	1.89528	2	STAD
TCGA-VQ-A8DZ-01	2.11827	2	STAD
TCGA-BR-A44T-01	1.01557	2	STAD
TCGA-HU-A4H6-01	1.76973	2	STAD
TCGA-BR-A4CS-01	1.68823	2	STAD
TCGA-CG-4438-01	2.31439	2	STAD
TCGA-RD-A7BW-01	0.90117	2	STAD
TCGA-D7-8570-01	2.08266	2	STAD
TCGA-BR-4368-01	1.79792	2	STAD
TCGA-CG-5720-01	2.01199	2	STAD
TCGA-D7-8579-01	1.33353	2	STAD
TCGA-IN-A6RO-01	2.86133	2	STAD
TCGA-VQ-AA69-01	2.98475	2	STAD
TCGA-IP-7968-01	2.30655	2	STAD
TCGA-BR-8371-01	0.662086	2	STAD
TCGA-KB-A93J-01	2.0421	2	STAD
TCGA-D7-A4YU-01	2.54894	2	STAD
TCGA-BR-6705-01	1.89796	2	STAD
TCGA-BR-6803-01	1.37822	2	STAD
TCGA-D7-A6EX-01	1.71172	2	STAD
TCGA-HU-A4G9-01	1.79488	2	STAD
TCGA-BR-6564-01	1.31176	2	STAD
TCGA-D7-A4YX-01	2.26418	2	STAD
TCGA-CG-4441-01	2.48196	2	STAD
TCGA-VQ-A8DV-01	1.90486	2	STAD
TCGA-CG-5719-01	2.04961	2	STAD
TCGA-HU-A4GX-01	1.54831	2	STAD
TCGA-FP-7829-11	0.575798	1	STAD
TCGA-BR-8483-01	1.79479	2	STAD
TCGA-VQ-A8PC-01	1.82543	2	STAD
TCGA-CD-8526-01	2.55356	2	STAD
TCGA-BR-8380-01	1.44927	2	STAD
TCGA-VQ-A8PQ-01	1.69942	2	STAD
TCGA-BR-8291-01	1.45419	2	STAD
TCGA-HU-A4GQ-01	1.41095	2	STAD
TCGA-IN-AB1X-11	1.10201	1	STAD
TCGA-BR-8081-01	2.10181	2	STAD
TCGA-HU-A4H4-01	2.52587	2	STAD
TCGA-VQ-A91K-01	1.7674	2	STAD
TCGA-R5-A7ZE-01	2.46745	2	STAD
TCGA-BR-4367-01	1.70505	2	STAD
TCGA-BR-8297-01	1.36387	2	STAD
TCGA-BR-8687-01	2.01113	2	STAD
TCGA-BR-8683-01	2.21576	2	STAD
TCGA-F1-A72C-01	1.93759	2	STAD
TCGA-BR-7704-11	0.612879	1	STAD
TCGA-VQ-A8PM-01	1.83532	2	STAD
TCGA-BR-7703-11	1.31409	1	STAD
TCGA-VQ-A925-01	1.94214	2	STAD
TCGA-IN-7808-01	1.52096	2	STAD
TCGA-HU-A4G8-01	2.11943	2	STAD
TCGA-CD-A48A-01	1.52354	2	STAD
TCGA-B7-A5TJ-01	1.844	2	STAD
TCGA-IN-8462-01	1.24523	2	STAD
TCGA-BR-4294-01	0.665666	2	STAD
TCGA-BR-A4J4-01	1.50873	2	STAD
TCGA-IN-7806-01	1.74299	2	STAD
TCGA-VQ-AA6F-01	1.8411	2	STAD
TCGA-BR-A4J8-01	1.31161	2	STAD
TCGA-BR-6707-01	2.28861	2	STAD
TCGA-HU-A4GC-01	1.63582	2	STAD
TCGA-BR-8682-01	1.31616	2	STAD
TCGA-HU-A4H0-01	3.05466	2	STAD
TCGA-BR-8677-01	2.04157	2	STAD
TCGA-FP-7998-01	1.98341	2	STAD
TCGA-D7-8574-01	1.36683	2	STAD
TCGA-VQ-A8P5-01	2.33479	2	STAD
TCGA-CD-8532-01	1.53225	2	STAD
TCGA-VQ-A91A-01	2.14256	2	STAD
TCGA-CG-4466-01	2.55366	2	STAD
TCGA-BR-8369-01	2.08145	2	STAD
TCGA-BR-6453-11	1.18984	1	STAD
TCGA-BR-7717-11	1.23622	1	STAD
TCGA-D7-A4Z0-01	1.34908	2	STAD
TCGA-CG-4444-01	2.88383	2	STAD
TCGA-BR-7715-01	2.91774	2	STAD
TCGA-BR-8590-01	1.7114	2	STAD
TCGA-VQ-A927-01	1.588	2	STAD
TCGA-D7-A6EV-01	2.04951	2	STAD
TCGA-D7-A748-01	0.768842	2	STAD
TCGA-VQ-A91U-01	1.86203	2	STAD
TCGA-IN-8663-01	2.30024	2	STAD
TCGA-CG-4477-01	2.44058	2	STAD
TCGA-BR-7716-11	1.27403	1	STAD
TCGA-IN-7806-11	1.07447	1	STAD
TCGA-CG-4460-01	1.97325	2	STAD
TCGA-RD-A8N5-01	1.45046	2	STAD
TCGA-BR-4363-01	2.70385	2	STAD
TCGA-D7-A6EZ-01	2.53336	2	STAD
TCGA-IN-A7NT-01	2.46062	2	STAD
TCGA-VQ-A8PD-01	1.89566	2	STAD
TCGA-VQ-A924-01	1.88488	2	STAD
TCGA-HU-A4GC-11	0.420362	1	STAD
TCGA-IN-A6RN-01	1.35291	2	STAD
TCGA-HU-A4GH-01	1.80578	2	STAD
TCGA-HU-A4H8-01	2.36349	2	STAD
TCGA-BR-4370-01	1.5689	2	STAD
TCGA-FP-A9TM-01	2.41551	2	STAD
TCGA-BR-6852-01	2.23878	2	STAD
TCGA-CG-4476-01	1.94942	2	STAD
TCGA-VQ-A8DU-01	2.03515	2	STAD
TCGA-CG-4443-01	1.80946	2	STAD
TCGA-BR-4257-01	2.11151	2	STAD
TCGA-D7-6815-01	2.15657	2	STAD
TCGA-BR-A4J9-01	0.714269	2	STAD
TCGA-BR-7723-01	2.94445	2	STAD
TCGA-RD-A8NB-01	2.09309	2	STAD
TCGA-D7-6520-01	1.59469	2	STAD
TCGA-BR-6452-01	2.41432	2	STAD
TCGA-IN-A6RR-01	1.36952	2	STAD
TCGA-VQ-A928-01	2.26688	2	STAD
TCGA-BR-A4J7-01	1.16402	2	STAD
TCGA-BR-8059-01	1.55376	2	STAD
TCGA-VQ-A8DT-01	1.7474	2	STAD
TCGA-VQ-A8P8-01	1.68633	2	STAD
TCGA-VQ-A91D-01	1.67687	2	STAD
TCGA-BR-7901-01	1.64061	2	STAD
TCGA-CG-4306-01	2.05468	2	STAD
TCGA-BR-6565-01	2.26071	2	STAD
TCGA-BR-7704-01	2.34466	2	STAD
TCGA-CG-4436-01	1.86541	2	STAD
TCGA-HU-A4G2-01	1.84075	2	STAD
TCGA-CG-5734-11	0.742398	1	STAD
TCGA-VQ-A94T-01	1.9164	2	STAD
TCGA-VQ-A8PU-01	1.94732	2	STAD
TCGA-VQ-A8PJ-01	1.63414	2	STAD
TCGA-IN-A6RI-01	2.44151	2	STAD
TCGA-IN-A7NU-01	1.40661	2	STAD
TCGA-CD-8534-01	1.99905	2	STAD
TCGA-VQ-AA68-01	1.65787	2	STAD
TCGA-FP-8631-01	2.0144	2	STAD
TCGA-D7-A6EY-01	1.82021	2	STAD
TCGA-D7-6526-01	2.2908	2	STAD
TCGA-BR-8364-01	1.20319	2	STAD
TCGA-BR-6563-01	1.05502	2	STAD
TCGA-HU-8238-11	0.979337	1	STAD
TCGA-CG-5728-11	1.30336	1	STAD
TCGA-BR-8676-01	1.6327	2	STAD
TCGA-CG-5721-01	2.0788	2	STAD
TCGA-HF-7133-01	2.43166	2	STAD
TCGA-BR-6802-11	0.609517	1	STAD
TCGA-HU-A4HB-11	0.34833	1	STAD
TCGA-BR-6457-11	1.28382	1	STAD
TCGA-CD-8528-01	2.21587	2	STAD
TCGA-HU-8244-01	1.87648	2	STAD
TCGA-BR-7851-11	1.3088	1	STAD
TCGA-CD-5813-01	2.06311	2	STAD
TCGA-BR-8484-01	1.8729	2	STAD
TCGA-BR-6457-01	1.39003	2	STAD
TCGA-FP-7916-01	2.01131	2	STAD
TCGA-BR-4187-01	1.23457	2	STAD
TCGA-KB-A93H-01	1.95272	2	STAD
TCGA-BR-8592-01	1.09439	2	STAD
TCGA-BR-4366-01	1.94137	2	STAD
TCGA-BR-7851-01	2.1582	2	STAD
TCGA-SW-A7EA-01	1.84822	2	STAD
TCGA-CD-5803-01	1.54047	2	STAD
TCGA-D7-6525-01	2.17971	2	STAD
TCGA-RD-A8N9-01	1.31272	2	STAD
TCGA-BR-4279-01	1.20141	2	STAD
TCGA-BR-8080-01	1.99898	2	STAD
TCGA-BR-A4PF-01	1.84357	2	STAD
TCGA-HU-A4G3-01	1.77103	2	STAD
TCGA-CD-8531-01	2.10337	2	STAD
TCGA-R5-A7ZF-01	2.33347	2	STAD
TCGA-CD-A487-01	1.89472	2	STAD
TCGA-BR-8384-01	0.936662	2	STAD
TCGA-VQ-A922-01	2.61462	2	STAD
TCGA-B7-A5TI-01	2.28237	2	STAD
TCGA-BR-8368-01	2.58451	2	STAD
TCGA-FP-7735-11	0.318154	1	STAD
TCGA-BR-4357-01	2.26769	2	STAD
TCGA-BR-4371-01	1.64751	2	STAD
TCGA-VQ-A91N-01	2.42032	2	STAD
TCGA-VQ-AA6J-01	2.25077	2	STAD
TCGA-CG-5724-01	2.6763	2	STAD
TCGA-VQ-A94O-01	2.5302	2	STAD
TCGA-BR-8591-01	2.00969	2	STAD
TCGA-BR-8060-11	0.436611	1	STAD
TCGA-VQ-AA64-01	1.62269	2	STAD
TCGA-FP-8099-01	2.02458	2	STAD
TCGA-F1-A448-01	1.88576	2	STAD
TCGA-VQ-A91V-01	1.3429	2	STAD
TCGA-RD-A8N0-01	1.26952	2	STAD
TCGA-CD-8525-01	1.77594	2	STAD
TCGA-FP-A4BF-01	1.4918	2	STAD
TCGA-IN-AB1V-11	1.11064	1	STAD
TCGA-FP-A8CX-01	1.98284	2	STAD
TCGA-RD-A7BS-01	1.49007	2	STAD
TCGA-BR-7716-01	2.09128	2	STAD
TCGA-BR-8366-01	1.58171	2	STAD
TCGA-VQ-AA6G-01	1.83579	2	STAD
TCGA-CG-4465-01	2.04205	2	STAD
TCGA-HU-A4H5-01	1.39948	2	STAD
TCGA-CG-4437-01	2.01608	2	STAD
TCGA-CD-5804-01	1.60256	2	STAD
TCGA-F1-6875-01	1.89741	2	STAD
TCGA-HF-A5NB-01	1.99977	2	STAD
TCGA-BR-8365-01	1.13744	2	STAD
TCGA-CD-8527-01	1.63495	2	STAD
TCGA-D7-A6F0-01	3.21295	2	STAD
TCGA-BR-7957-01	1.86448	2	STAD
TCGA-IN-AB1X-01	2.19353	2	STAD
TCGA-BR-8678-01	3.18369	2	STAD
TCGA-D7-6528-01	2.45145	2	STAD
TCGA-BR-7715-11	1.22006	1	STAD
TCGA-HU-8238-01	2.00431	2	STAD
TCGA-BR-8367-01	1.88263	2	STAD
TCGA-BR-7196-01	2.14956	2	STAD
TCGA-FP-7829-01	1.94121	2	STAD
TCGA-B7-A5TN-01	1.17246	2	STAD
TCGA-VQ-A8E3-01	2.59394	2	STAD
TCGA-CG-5725-01	2.97031	2	STAD
TCGA-CG-4305-01	2.12189	2	STAD
TCGA-BR-6455-01	2.59169	2	STAD
TCGA-BR-6802-01	2.10457	2	STAD
TCGA-BR-6709-01	2.44096	2	STAD
TCGA-B7-A5TK-01	1.30771	2	STAD
TCGA-CD-A4MH-01	1.92082	2	STAD
TCGA-BR-6710-01	0.862031	2	STAD
TCGA-CD-A4MG-01	1.58927	2	STAD
TCGA-D7-6522-01	1.51306	2	STAD
TCGA-F1-6177-01	2.59075	2	STAD
TCGA-BR-4201-01	1.79689	2	STAD
TCGA-BR-4361-01	2.30777	2	STAD
TCGA-FP-8209-01	1.14352	2	STAD
TCGA-FP-8210-01	1.29527	2	STAD
TCGA-HU-8604-01	2.01108	2	STAD
TCGA-CG-4301-01	1.57577	2	STAD
TCGA-RD-A8N1-01	1.99139	2	STAD
TCGA-BR-A44U-01	1.07093	2	STAD
TCGA-CG-4469-01	2.27907	2	STAD
TCGA-VQ-A8PH-01	2.12703	2	STAD
TCGA-D7-8576-01	1.7458	2	STAD
TCGA-VQ-AA6K-01	2.32222	2	STAD
TCGA-HU-8602-01	2.39851	2	STAD
TCGA-BR-8485-01	2.76291	2	STAD
TCGA-VQ-A8E7-01	1.72576	2	STAD
TCGA-HU-A4GJ-01	1.73735	2	STAD
TCGA-BR-8686-01	2.0746	2	STAD
TCGA-BR-8589-01	2.37995	2	STAD
TCGA-RD-A8N6-01	1.39227	2	STAD
TCGA-D7-6524-01	1.93014	2	STAD
TCGA-CG-5722-01	2.02719	2	STAD
TCGA-BR-8486-01	1.76124	2	STAD
TCGA-VQ-A8PE-01	2.92052	2	STAD
TCGA-CD-8535-01	2.45994	2	STAD
TCGA-VQ-A91X-01	1.77627	2	STAD
TCGA-BR-A4J5-01	1.26583	2	STAD
TCGA-CD-5798-01	1.10693	2	STAD
TCGA-ZQ-A9CR-01	1.70016	2	STAD
TCGA-D7-6527-01	1.93212	2	STAD
TCGA-BR-8289-01	2.73598	2	STAD
TCGA-BR-6801-01	1.33564	2	STAD
TCGA-CG-5734-01	1.34271	2	STAD
TCGA-R5-A805-01	1.81896	2	STAD
TCGA-3M-AB46-01	1.70553	2	STAD
TCGA-CG-5716-01	2.0869	2	STAD
TCGA-BR-4253-01	2.32087	2	STAD
TCGA-BR-8058-01	1.4853	2	STAD
TCGA-VQ-A8P3-01	1.51372	2	STAD
TCGA-HU-A4H3-01	1.7551	2	STAD
TCGA-BR-4267-01	1.72362	2	STAD
TCGA-VQ-A8E2-01	2.9551	2	STAD
TCGA-MX-A5UG-01	1.61802	2	STAD
TCGA-RD-A8N4-01	0.710923	2	STAD
TCGA-IN-A6RJ-01	1.18609	2	STAD
TCGA-CG-5723-01	2.07112	2	STAD
TCGA-VQ-AA6D-01	2.67262	2	STAD
TCGA-F1-6874-01	2.17169	2	STAD
TCGA-CG-4304-01	1.69731	2	STAD
TCGA-VQ-A923-01	2.21166	2	STAD
TCGA-CG-5733-11	1.09612	1	STAD
TCGA-VQ-A8PF-01	2.27688	2	STAD
TCGA-BR-8361-01	2.10827	2	STAD
TCGA-BR-8690-01	1.37052	2	STAD
TCGA-HJ-7597-01	1.87708	2	STAD
TCGA-RD-A7BT-01	1.92023	2	STAD
TCGA-CG-5720-11	1.41976	1	STAD
TCGA-MX-A5UJ-01	1.45344	2	STAD
TCGA-VQ-A91Q-01	2.29327	2	STAD
TCGA-D7-5578-01	1.96373	2	STAD
TCGA-SW-A7EB-01	2.06201	2	STAD
TCGA-HU-A4GU-01	2.00561	2	STAD
TCGA-D7-6521-01	1.63297	2	STAD
TCGA-IN-AB1V-01	1.22698	2	STAD
TCGA-HF-7134-01	1.8845	2	STAD
TCGA-CD-A48C-01	1.56498	2	STAD
TCGA-HU-8610-01	1.77964	2	STAD
TCGA-BR-8373-01	1.85808	2	STAD
TCGA-EQ-8122-01	2.01754	2	STAD
TCGA-B7-5818-01	2.27667	2	STAD
TCGA-D7-A6F2-01	2.14203	2	STAD
TCGA-RD-A7C1-01	1.99152	2	STAD
TCGA-HF-7131-01	1.51185	2	STAD
TCGA-CD-5799-01	2.15963	2	STAD
TCGA-VQ-A91S-01	2.00782	2	STAD
TCGA-HU-A4GY-01	1.60618	2	STAD
TCGA-HU-8608-01	2.62421	2	STAD
TCGA-CD-A489-01	1.25335	2	STAD
TCGA-BR-6566-01	2.12064	2	STAD
TCGA-IN-8663-11	0.964802	1	STAD
TCGA-BR-A4J6-01	0.920045	2	STAD
TCGA-BR-8286-01	2.2705	2	STAD
TCGA-CD-8529-01	1.3942	2	STAD
