# Supplementary material for: Prognostic and immune infiltrative biomarkers of CENPO in pan–cancer and its relationship with lung adenocarcinoma cell proliferation and metastasis
Source: BMC Cancer. 2023 Aug 9;23:735. doi: 10.1186/s12885-023-11233-2 (PMC10410993; doi:10.1186/s12885-023-11233-2)
Supplement: Supplementary file 17 — Additional file 17. [file 12885_2023_11233_MOESM17_ESM.zip › pan-cenpo-roc/TGCT.xlsx]

## Sheet: Sheet1
ID	CENPO	Type	CancerType
TCGA-2G-AAGF-01	2.3068	2	TGCT
TCGA-XE-AANJ-01	2.94234	2	TGCT
TCGA-2G-AAF6-01	3.34875	2	TGCT
TCGA-2G-AAM2-01	2.94922	2	TGCT
TCGA-2G-AAM4-01	3.19778	2	TGCT
TCGA-2G-AAG7-01	3.36696	2	TGCT
TCGA-XE-AAOC-01	2.38036	2	TGCT
TCGA-XE-A8H1-01	2.89016	2	TGCT
TCGA-2G-AAKG-05	2.31394	2	TGCT
TCGA-2G-AAFL-01	2.14337	2	TGCT
TCGA-2G-AAGE-01	2.87988	2	TGCT
TCGA-ZM-AA0N-01	2.07578	2	TGCT
TCGA-2G-AAH0-01	3.48761	2	TGCT
TCGA-2G-AAFM-01	2.3646	2	TGCT
TCGA-2G-AAF4-01	3.12661	2	TGCT
TCGA-2G-AAGG-01	2.19781	2	TGCT
TCGA-SO-A8JP-01	3.50741	2	TGCT
TCGA-2G-AAL5-01	3.18831	2	TGCT
TCGA-2G-AAG8-01	2.63947	2	TGCT
TCGA-2G-AAKO-01	3.07273	2	TGCT
TCGA-2G-AALW-01	3.03677	2	TGCT
TCGA-2G-AAHL-01	2.91708	2	TGCT
TCGA-2G-AAG6-01	1.88066	2	TGCT
TCGA-2G-AAFY-01	2.46325	2	TGCT
TCGA-YU-A90Q-01	3.33409	2	TGCT
TCGA-2G-AAEX-01	2.71272	2	TGCT
TCGA-WZ-A8D5-01	2.87781	2	TGCT
TCGA-VF-A8AD-01	2.57735	2	TGCT
TCGA-YU-AA61-01	2.81694	2	TGCT
TCGA-2G-AALP-01	2.9087	2	TGCT
TCGA-2G-AAFZ-01	3.37979	2	TGCT
TCGA-WZ-A7V3-01	2.92107	2	TGCT
TCGA-2G-AAGY-01	3.4104	2	TGCT
TCGA-2G-AAHG-01	3.00356	2	TGCT
TCGA-2G-AAGW-01	2.86688	2	TGCT
TCGA-2G-AAEW-01	3.47499	2	TGCT
TCGA-2G-AAGP-01	2.84542	2	TGCT
TCGA-2G-AAHP-01	3.46175	2	TGCT
TCGA-2G-AAGS-01	2.76423	2	TGCT
TCGA-2G-AALX-01	2.95546	2	TGCT
TCGA-2G-AALS-01	2.55543	2	TGCT
TCGA-S6-A8JY-01	3.25217	2	TGCT
TCGA-2G-AAGI-01	2.9815	2	TGCT
TCGA-SN-A84X-01	2.33828	2	TGCT
TCGA-ZM-AA0F-01	2.16232	2	TGCT
TCGA-2G-AAHP-05	3.09008	2	TGCT
TCGA-2G-AAGY-05	3.66993	2	TGCT
TCGA-2G-AAFJ-01	3.66069	2	TGCT
TCGA-W4-A7U2-01	3.01746	2	TGCT
TCGA-2G-AAKM-01	2.51651	2	TGCT
TCGA-WZ-A7V5-01	3.47966	2	TGCT
TCGA-XE-A9SE-01	2.93725	2	TGCT
TCGA-SB-A6J6-01	2.93857	2	TGCT
TCGA-2G-AAF8-01	3.15377	2	TGCT
TCGA-SB-A76C-01	3.26664	2	TGCT
TCGA-2G-AALZ-01	2.48136	2	TGCT
TCGA-XE-A8H4-01	2.88001	2	TGCT
TCGA-2G-AAKL-01	2.82213	2	TGCT
TCGA-S6-A8JX-01	3.65164	2	TGCT
TCGA-2G-AAKD-01	1.91102	2	TGCT
TCGA-XE-AANV-01	3.09179	2	TGCT
TCGA-2G-AAGC-01	2.90939	2	TGCT
TCGA-XE-AAOB-01	2.44717	2	TGCT
TCGA-XY-A8S3-01	3.24945	2	TGCT
TCGA-YU-AA4L-01	2.86092	2	TGCT
TCGA-2G-AALQ-01	3.48833	2	TGCT
TCGA-2G-AAFI-01	2.85396	2	TGCT
TCGA-2G-AAG0-01	2.88148	2	TGCT
TCGA-VF-A8A9-01	2.64608	2	TGCT
TCGA-SN-A84Y-01	2.39722	2	TGCT
TCGA-2G-AAHC-01	2.86734	2	TGCT
TCGA-ZM-AA05-01	1.89577	2	TGCT
TCGA-2G-AAGM-01	3.33588	2	TGCT
TCGA-2G-AAGO-01	2.7587	2	TGCT
TCGA-2G-AALO-01	1.81643	2	TGCT
TCGA-2G-AAG3-01	2.64807	2	TGCT
TCGA-2G-AAKO-05	2.61188	2	TGCT
TCGA-2G-AAGX-01	2.91007	2	TGCT
TCGA-2G-AAGA-01	2.49532	2	TGCT
TCGA-2G-AAGN-01	2.84935	2	TGCT
TCGA-2G-AAGI-05	3.31466	2	TGCT
TCGA-2G-AALG-01	2.43243	2	TGCT
TCGA-2G-AAG5-01	1.97467	2	TGCT
TCGA-XE-AAOJ-01	2.26917	2	TGCT
TCGA-4K-AA1I-01	2.90424	2	TGCT
TCGA-2G-AAH8-01	2.87652	2	TGCT
TCGA-2G-AALT-01	2.31704	2	TGCT
TCGA-2G-AALF-01	2.86112	2	TGCT
TCGA-XE-AANI-01	2.799	2	TGCT
TCGA-ZM-AA0B-01	2.42515	2	TGCT
TCGA-2G-AAFG-01	3.00855	2	TGCT
TCGA-XE-AAOF-01	3.04494	2	TGCT
TCGA-XY-A9T9-01	3.35508	2	TGCT
TCGA-W4-A7U3-01	2.8653	2	TGCT
TCGA-4K-AA1H-01	2.38596	2	TGCT
TCGA-2G-AAG9-01	2.91412	2	TGCT
TCGA-XY-A8S2-01	2.96429	2	TGCT
TCGA-2G-AAM3-01	1.90062	2	TGCT
TCGA-YU-A912-01	2.98297	2	TGCT
TCGA-YU-A94I-01	3.19865	2	TGCT
TCGA-XE-AAO3-01	2.77459	2	TGCT
TCGA-4K-AAAL-01	3.31274	2	TGCT
TCGA-XE-AAO4-01	2.86923	2	TGCT
TCGA-VF-A8AA-01	3.09748	2	TGCT
TCGA-S6-A8JW-01	3.21618	2	TGCT
TCGA-SN-A6IS-01	2.84301	2	TGCT
TCGA-2G-AAFE-01	3.73439	2	TGCT
TCGA-XY-A89B-01	2.81584	2	TGCT
TCGA-2G-AAGT-01	3.10992	2	TGCT
TCGA-ZM-AA0H-01	1.99061	2	TGCT
TCGA-2G-AAH3-01	3.18927	2	TGCT
TCGA-YU-A94D-01	3.07846	2	TGCT
TCGA-2G-AALY-01	3.03531	2	TGCT
TCGA-SN-A84W-01	3.30088	2	TGCT
TCGA-YU-A90S-01	2.1267	2	TGCT
TCGA-2G-AAH2-01	3.11777	2	TGCT
TCGA-YU-A90W-01	2.85998	2	TGCT
TCGA-WZ-A7V4-01	3.13038	2	TGCT
TCGA-ZM-AA0D-01	2.15637	2	TGCT
TCGA-2G-AAFG-05	3.03458	2	TGCT
TCGA-2G-AAF1-01	3.44454	2	TGCT
TCGA-XE-A8H5-01	3.57375	2	TGCT
TCGA-2X-A9D6-01	3.22048	2	TGCT
TCGA-2G-AAGV-01	1.15507	2	TGCT
TCGA-ZM-AA0E-01	1.88978	2	TGCT
TCGA-2X-A9D5-01	3.17251	2	TGCT
TCGA-2G-AAFO-01	2.38695	2	TGCT
TCGA-2G-AAHT-01	3.43107	2	TGCT
TCGA-2G-AALR-01	2.71205	2	TGCT
TCGA-X3-A8G4-01	2.75141	2	TGCT
TCGA-2G-AAGZ-01	2.32355	2	TGCT
TCGA-2G-AAGK-01	2.82532	2	TGCT
TCGA-2G-AALN-01	3.09166	2	TGCT
TCGA-XE-AAO6-01	2.43896	2	TGCT
TCGA-YU-A90P-01	2.87999	2	TGCT
TCGA-2G-AAFN-01	2.91844	2	TGCT
TCGA-VF-A8AC-01	3.0519	2	TGCT
TCGA-4K-AA1G-01	3.23984	2	TGCT
TCGA-W4-A7U4-01	2.50079	2	TGCT
TCGA-XE-AAOD-01	2.85608	2	TGCT
TCGA-VF-A8AB-01	2.25135	2	TGCT
TCGA-2G-AAHA-01	2.75306	2	TGCT
TCGA-VF-A8AE-01	2.90529	2	TGCT
TCGA-XE-AANR-01	3.05435	2	TGCT
TCGA-XE-AAOL-01	2.33634	2	TGCT
TCGA-2G-AAKG-01	2.27371	2	TGCT
TCGA-2G-AAHN-01	2.90499	2	TGCT
TCGA-2G-AAL7-01	2.70264	2	TGCT
TCGA-ZM-AA06-01	2.54304	2	TGCT
TCGA-2G-AAKH-01	2.7589	2	TGCT
TCGA-2G-AAFH-01	2.68027	2	TGCT
TCGA-VF-A8A8-01	2.49847	2	TGCT
TCGA-2G-AAGJ-01	2.8951	2	TGCT
TCGA-2G-AAH4-01	2.95967	2	TGCT
TCGA-2G-AAFV-01	2.80722	2	TGCT
TCGA-YU-A90Y-01	3.1103	2	TGCT
