# Supplementary material for: Prognostic and immune infiltrative biomarkers of CENPO in pan–cancer and its relationship with lung adenocarcinoma cell proliferation and metastasis
Source: BMC Cancer. 2023 Aug 9;23:735. doi: 10.1186/s12885-023-11233-2 (PMC10410993; doi:10.1186/s12885-023-11233-2)
Supplement: Supplementary file 17 — Additional file 17. [file 12885_2023_11233_MOESM17_ESM.zip › pan-cenpo-roc/THCA.xlsx]

## Sheet: Sheet1
ID	CENPO	Type	CancerType
TCGA-J8-A3YE-01	1.16387	2	THCA
TCGA-BJ-A28W-01	1.31787	2	THCA
TCGA-EL-A4K9-01	1.22025	2	THCA
TCGA-EL-A3ZQ-11	0.993939	1	THCA
TCGA-BJ-A290-11	1.20949	1	THCA
TCGA-EM-A1YB-01	1.00586	2	THCA
TCGA-DJ-A4V0-01	1.18384	2	THCA
TCGA-EL-A3T2-01	1.43954	2	THCA
TCGA-EM-A4FU-01	0.965914	2	THCA
TCGA-BJ-A3PR-11	1.11174	1	THCA
TCGA-FK-A3S3-01	1.43911	2	THCA
TCGA-BJ-A3PU-01	1.00788	2	THCA
TCGA-FE-A23A-01	1.08029	2	THCA
TCGA-FY-A3ON-01	1.37643	2	THCA
TCGA-E8-A44K-01	1.03253	2	THCA
TCGA-KS-A41J-11	1.23968	1	THCA
TCGA-FE-A3PD-01	1.19373	2	THCA
TCGA-FY-A4B3-01	1.0727	2	THCA
TCGA-BJ-A28T-01	1.27795	2	THCA
TCGA-EL-A3ZP-01	1.16704	2	THCA
TCGA-DJ-A1QE-01	1.05091	2	THCA
TCGA-EL-A3CS-01	0.970298	2	THCA
TCGA-BJ-A2N9-11	1.2455	1	THCA
TCGA-KS-A4I9-01	0.999983	2	THCA
TCGA-EM-A3AI-01	0.838968	2	THCA
TCGA-DJ-A3UK-01	1.33314	2	THCA
TCGA-BJ-A2N8-11	1.50182	1	THCA
TCGA-EL-A3GO-01	1.72687	2	THCA
TCGA-E3-A3E2-01	1.38084	2	THCA
TCGA-BJ-A192-01	1.06294	2	THCA
TCGA-EL-A3T6-01	0.951935	2	THCA
TCGA-IM-A41Y-01	0.59604	2	THCA
TCGA-EL-A3T7-01	1.13443	2	THCA
TCGA-EL-A3ZS-01	1.76948	2	THCA
TCGA-J8-A3YG-01	1.32181	2	THCA
TCGA-BJ-A2N8-01	1.12439	2	THCA
TCGA-DJ-A2Q9-01	1.31764	2	THCA
TCGA-EL-A3CV-01	0.954174	2	THCA
TCGA-DJ-A3UW-01	1.07478	2	THCA
TCGA-DJ-A1QL-01	1.67025	2	THCA
TCGA-EL-A3D0-01	0.944945	2	THCA
TCGA-BJ-A2NA-11	1.40643	1	THCA
TCGA-EL-A3GZ-11	1.24322	1	THCA
TCGA-EM-A22P-01	1.27917	2	THCA
TCGA-EL-A3N3-11	1.3009	1	THCA
TCGA-FE-A3PB-01	0.780184	2	THCA
TCGA-E8-A418-01	1.14637	2	THCA
TCGA-L6-A4EQ-01	1.10474	2	THCA
TCGA-E3-A3DZ-01	1.41336	2	THCA
TCGA-ET-A40T-01	1.43489	2	THCA
TCGA-EL-A3H2-01	1.10597	2	THCA
TCGA-DJ-A3UV-01	1.32751	2	THCA
TCGA-EL-A3CY-01	1.14433	2	THCA
TCGA-ET-A39P-01	1.01296	2	THCA
TCGA-DJ-A4UW-01	1.08492	2	THCA
TCGA-EM-A22I-01	1.06265	2	THCA
TCGA-FE-A233-01	1.29863	2	THCA
TCGA-EL-A4K6-01	1.07616	2	THCA
TCGA-DJ-A2PS-01	1.1762	2	THCA
TCGA-DJ-A4UL-01	1.31499	2	THCA
TCGA-EM-A3SX-01	1.33517	2	THCA
TCGA-EL-A3T8-11	1.2853	1	THCA
TCGA-EL-A3TB-11	1.53537	1	THCA
TCGA-DJ-A13M-01	1.35131	2	THCA
TCGA-J8-A3O1-01	0.907433	2	THCA
TCGA-EL-A3D5-01	1.65799	2	THCA
TCGA-BJ-A290-01	1.25914	2	THCA
TCGA-BJ-A0ZF-01	1.0441	2	THCA
TCGA-EL-A3ZT-11	1.15237	1	THCA
TCGA-FY-A3R7-01	1.18314	2	THCA
TCGA-KS-A4I1-01	1.28966	2	THCA
TCGA-ET-A39M-01	1.17524	2	THCA
TCGA-BJ-A190-01	0.765118	2	THCA
TCGA-E8-A413-01	1.2057	2	THCA
TCGA-CE-A481-01	1.33807	2	THCA
TCGA-DE-A4MD-06	0.946584	2	THCA
TCGA-DJ-A4UR-01	0.950193	2	THCA
TCGA-EM-A22M-01	1.44842	2	THCA
TCGA-DJ-A3V8-01	1.03853	2	THCA
TCGA-EM-A1CU-01	1.42469	2	THCA
TCGA-DJ-A3V2-01	1.17337	2	THCA
TCGA-FE-A230-01	1.25117	2	THCA
TCGA-DJ-A3VE-01	1.17156	2	THCA
TCGA-ET-A3BV-01	1.41672	2	THCA
TCGA-DE-A0Y3-01	1.08088	2	THCA
TCGA-EL-A3CX-01	1.15225	2	THCA
TCGA-IM-A3U2-01	0.963906	2	THCA
TCGA-EM-A4FR-01	0.905721	2	THCA
TCGA-EM-A1YA-01	1.18212	2	THCA
TCGA-DO-A1JZ-11	1.65375	1	THCA
TCGA-DJ-A2Q0-01	0.926343	2	THCA
TCGA-DJ-A2Q2-01	1.26427	2	THCA
TCGA-DJ-A3VF-01	1.05552	2	THCA
TCGA-BJ-A2NA-01	1.3203	2	THCA
TCGA-EL-A3CZ-01	1.27331	2	THCA
TCGA-EL-A3CW-01	1.35082	2	THCA
TCGA-BJ-A0ZH-01	1.03564	2	THCA
TCGA-EM-A22Q-01	0.295657	2	THCA
TCGA-BJ-A2N9-01	1.13867	2	THCA
TCGA-DE-A0Y2-01	1.0442	2	THCA
TCGA-DJ-A3V9-01	1.33222	2	THCA
TCGA-BJ-A18Z-01	1.21281	2	THCA
TCGA-EM-A2OV-01	1.04473	2	THCA
TCGA-EM-A3O8-01	1.3429	2	THCA
TCGA-E8-A432-01	1.75905	2	THCA
TCGA-E8-A436-01	1.16797	2	THCA
TCGA-BJ-A45D-01	1.24744	2	THCA
TCGA-EM-A2P1-01	1.06503	2	THCA
TCGA-EL-A3MY-11	1.22253	1	THCA
TCGA-EL-A3H4-01	0.895287	2	THCA
TCGA-EL-A3T1-01	0.879691	2	THCA
TCGA-EL-A3ZG-11	1.20522	1	THCA
TCGA-KS-A41J-01	1.17945	2	THCA
TCGA-E8-A419-01	1.19973	2	THCA
TCGA-FY-A3NM-01	1.11472	2	THCA
TCGA-H2-A2K9-11	1.41838	1	THCA
TCGA-FY-A4B0-01	1.46685	2	THCA
TCGA-DE-A2OL-01	1.56523	2	THCA
TCGA-DJ-A13T-01	1.45771	2	THCA
TCGA-E8-A434-01	1.18986	2	THCA
TCGA-DE-A0XZ-01	1.471	2	THCA
TCGA-BJ-A28R-11	1.31869	1	THCA
TCGA-FY-A3RA-01	0.981238	2	THCA
TCGA-DE-A4MC-01	0.918597	2	THCA
TCGA-DO-A2HM-01	1.47037	2	THCA
TCGA-E8-A433-01	0.855557	2	THCA
TCGA-ET-A25R-01	0.954242	2	THCA
TCGA-BJ-A3PR-01	1.49241	2	THCA
TCGA-FY-A40N-01	1.36554	2	THCA
TCGA-EL-A3CT-01	0.777548	2	THCA
TCGA-J8-A4HW-01	1.72701	2	THCA
TCGA-EL-A3TA-11	1.25255	1	THCA
TCGA-BJ-A0ZB-01	0.969311	2	THCA
TCGA-ET-A39N-01	1.19536	2	THCA
TCGA-DJ-A3US-01	1.3484	2	THCA
TCGA-IM-A4EB-01	0.998907	2	THCA
TCGA-EL-A3GS-01	1.27215	2	THCA
TCGA-DJ-A3V5-01	1.10752	2	THCA
TCGA-CE-A3ME-01	1.19499	2	THCA
TCGA-DE-A69J-01	1.16628	2	THCA
TCGA-L6-A4ET-01	1.32634	2	THCA
TCGA-J8-A3YH-01	1.33775	2	THCA
TCGA-BJ-A3PU-11	1.35767	1	THCA
TCGA-EM-A2CP-01	1.37896	2	THCA
TCGA-EL-A3ZH-01	1.29462	2	THCA
TCGA-EL-A3GY-01	1.0255	2	THCA
TCGA-DJ-A2Q4-01	1.3044	2	THCA
TCGA-EM-A2CS-06	1.41789	2	THCA
TCGA-ET-A39S-01	1.28206	2	THCA
TCGA-EM-A4FF-01	1.0581	2	THCA
TCGA-EL-A3GZ-01	1.19464	2	THCA
TCGA-DJ-A13U-01	0.885801	2	THCA
TCGA-FK-A3SE-01	1.4643	2	THCA
TCGA-J8-A4HW-06	1.62096	2	THCA
TCGA-BJ-A28V-01	1.74784	2	THCA
TCGA-DJ-A3VL-01	0.951897	2	THCA
TCGA-DJ-A3V4-01	0.977892	2	THCA
TCGA-EM-A4FK-01	1.54809	2	THCA
TCGA-EL-A3CP-01	1.21025	2	THCA
TCGA-ET-A3BX-01	1.32827	2	THCA
TCGA-E8-A2EA-01	1.2062	2	THCA
TCGA-J8-A3O2-06	1.18912	2	THCA
TCGA-E8-A416-01	1.17331	2	THCA
TCGA-EL-A3GU-01	0.916551	2	THCA
TCGA-EM-A1YE-01	0.844356	2	THCA
TCGA-ET-A3DV-01	1.60806	2	THCA
TCGA-DJ-A2PP-01	1.2323	2	THCA
TCGA-EM-A2OY-01	0.573948	2	THCA
TCGA-EM-A3AN-01	1.06521	2	THCA
TCGA-BJ-A28R-01	1.14793	2	THCA
TCGA-BJ-A2N7-01	1.2501	2	THCA
TCGA-EL-A4K1-01	0.656237	2	THCA
TCGA-BJ-A3F0-01	1.37693	2	THCA
TCGA-BJ-A18Y-01	1.35249	2	THCA
TCGA-KS-A4IC-01	1.03632	2	THCA
TCGA-ET-A3BW-01	1.53108	2	THCA
TCGA-FE-A22Z-01	1.01912	2	THCA
TCGA-EL-A3ZO-01	1.08006	2	THCA
TCGA-DJ-A13O-01	1.05094	2	THCA
TCGA-EM-A3SU-06	1.26078	2	THCA
TCGA-EM-A4FH-01	1.17951	2	THCA
TCGA-EL-A3ZS-11	1.40645	1	THCA
TCGA-IM-A3ED-01	1.3997	2	THCA
TCGA-EM-A3AQ-01	1.1986	2	THCA
TCGA-DJ-A3UU-01	1.34593	2	THCA
TCGA-H2-A3RH-01	0.97922	2	THCA
TCGA-DJ-A1QN-01	1.48025	2	THCA
TCGA-ET-A39K-01	1.05232	2	THCA
TCGA-ET-A3DU-01	1.22305	2	THCA
TCGA-EM-A1YC-01	0.967012	2	THCA
TCGA-BJ-A45I-01	1.09606	2	THCA
TCGA-EL-A3TB-01	1.42252	2	THCA
TCGA-ET-A25P-01	1.85939	2	THCA
TCGA-EL-A3ZL-11	1.20224	1	THCA
TCGA-E8-A438-01	1.00064	2	THCA
TCGA-EL-A4K7-01	1.09325	2	THCA
TCGA-EL-A3T1-11	1.09887	1	THCA
TCGA-FY-A4B4-01	1.20141	2	THCA
TCGA-MK-A84Z-01	1.10158	2	THCA
TCGA-ET-A39J-01	1.32427	2	THCA
TCGA-EM-A22J-01	1.09922	2	THCA
TCGA-ET-A3BU-01	1.30952	2	THCA
TCGA-EM-A3OA-01	1.10895	2	THCA
TCGA-EL-A3GR-01	1.08335	2	THCA
TCGA-EL-A4JW-01	1.18515	2	THCA
TCGA-EL-A4KH-01	1.41848	2	THCA
TCGA-ET-A3BQ-01	1.14271	2	THCA
TCGA-EL-A3CU-01	1.211	2	THCA
TCGA-EM-A2CO-01	0.696585	2	THCA
TCGA-J8-A3O2-01	1.15557	2	THCA
TCGA-EM-A1CV-01	1.52215	2	THCA
TCGA-FY-A3NN-01	0.959539	2	THCA
TCGA-EL-A4KD-01	1.10082	2	THCA
TCGA-EL-A3GX-01	1.25603	2	THCA
TCGA-KS-A41F-01	0.74306	2	THCA
TCGA-BJ-A0Z5-01	1.16911	2	THCA
TCGA-ET-A25L-01	1.13394	2	THCA
TCGA-EM-A3FQ-06	1.11124	2	THCA
TCGA-DJ-A1QD-01	1.11614	2	THCA
TCGA-ET-A2MX-11	1.0511	1	THCA
TCGA-EM-A3SZ-01	1.09622	2	THCA
TCGA-EL-A3ZR-01	1.20436	2	THCA
TCGA-EM-A3FM-01	0.653204	2	THCA
TCGA-EL-A3MW-01	1.16141	2	THCA
TCGA-DJ-A3UZ-01	1.18358	2	THCA
TCGA-BJ-A28S-01	1.44516	2	THCA
TCGA-DJ-A2PO-01	1.20822	2	THCA
TCGA-EL-A3T0-01	1.3207	2	THCA
TCGA-EL-A3GQ-01	1.42139	2	THCA
TCGA-DJ-A1QH-01	1.02943	2	THCA
TCGA-ET-A2N5-01	1.16915	2	THCA
TCGA-ET-A40Q-01	0.912484	2	THCA
TCGA-EL-A3ZH-11	1.22664	1	THCA
TCGA-EM-A1CW-01	0.94254	2	THCA
TCGA-FY-A40K-01	1.31522	2	THCA
TCGA-FY-A3BL-01	0.860335	2	THCA
TCGA-EM-A2CR-01	0.833662	2	THCA
TCGA-H2-A26U-01	1.23272	2	THCA
TCGA-EM-A2P3-01	1.21096	2	THCA
TCGA-MK-A4N7-01	1.18308	2	THCA
TCGA-EM-A3FO-01	0.854133	2	THCA
TCGA-DJ-A2PT-01	1.0245	2	THCA
TCGA-ET-A40P-01	0.993199	2	THCA
TCGA-ET-A3DW-11	1.36304	1	THCA
TCGA-EL-A3N2-01	1.00357	2	THCA
TCGA-EM-A3AR-01	1.25304	2	THCA
TCGA-ET-A3DP-01	1.15367	2	THCA
TCGA-EM-A2P1-06	0.892615	2	THCA
TCGA-ET-A2N5-11	1.43601	1	THCA
TCGA-EM-A3ST-11	1.24137	1	THCA
TCGA-DJ-A1QF-01	1.13771	2	THCA
TCGA-EM-A3FR-01	1.32269	2	THCA
TCGA-EM-A3O6-01	1.36167	2	THCA
TCGA-FY-A3YR-01	0.824209	2	THCA
TCGA-DJ-A3UQ-01	1.1999	2	THCA
TCGA-DJ-A4V5-01	1.45582	2	THCA
TCGA-EM-A2CU-01	1.5018	2	THCA
TCGA-DJ-A3VI-01	1.0838	2	THCA
TCGA-EL-A3CN-01	1.01363	2	THCA
TCGA-DJ-A3V6-01	1.05396	2	THCA
TCGA-J8-A42S-01	1.08646	2	THCA
TCGA-FE-A3PC-01	0.881931	2	THCA
TCGA-FE-A239-01	1.90672	2	THCA
TCGA-MK-A4N9-01	1.10987	2	THCA
TCGA-BJ-A45J-01	1.44909	2	THCA
TCGA-ET-A25N-01	1.04384	2	THCA
TCGA-ET-A39R-01	1.32722	2	THCA
TCGA-BJ-A291-01	0.876725	2	THCA
TCGA-FE-A238-01	1.52318	2	THCA
TCGA-CE-A483-01	1.09267	2	THCA
TCGA-ET-A25G-01	1.27324	2	THCA
TCGA-EL-A3H5-01	0.736465	2	THCA
TCGA-EM-A1CV-11	1.55606	1	THCA
TCGA-DJ-A3V3-01	1.20355	2	THCA
TCGA-EL-A4K0-01	1.08355	2	THCA
TCGA-H2-A422-01	1.05728	2	THCA
TCGA-EM-A3AK-01	1.3404	2	THCA
TCGA-J8-A3NZ-01	1.1377	2	THCA
TCGA-GE-A2C6-01	1.40373	2	THCA
TCGA-EM-A22N-01	0.804332	2	THCA
TCGA-DJ-A1QM-01	1.31335	2	THCA
TCGA-DJ-A3VK-01	1.23954	2	THCA
TCGA-L6-A4EP-01	1.30641	2	THCA
TCGA-DJ-A4V4-01	0.912615	2	THCA
TCGA-EL-A4KI-01	1.79489	2	THCA
TCGA-IM-A3EB-01	1.08549	2	THCA
TCGA-DJ-A2QB-01	1.18103	2	THCA
TCGA-DE-A4MB-01	0.955117	2	THCA
TCGA-EM-A2OW-01	1.12174	2	THCA
TCGA-ET-A3DO-01	1.22183	2	THCA
TCGA-BJ-A45K-01	1.49397	2	THCA
TCGA-EM-A3FJ-01	1.09139	2	THCA
TCGA-J8-A3YD-01	1.2705	2	THCA
TCGA-FE-A237-01	1.37233	2	THCA
TCGA-EM-A3AO-01	1.47084	2	THCA
TCGA-DE-A7U5-01	1.10529	2	THCA
TCGA-ET-A25O-01	0.926896	2	THCA
TCGA-E8-A415-01	1.2001	2	THCA
TCGA-EL-A3ZG-01	1.29457	2	THCA
TCGA-EM-A1CW-11	1.1776	1	THCA
TCGA-EM-A4FQ-01	0.869625	2	THCA
TCGA-ET-A3BO-01	1.16234	2	THCA
TCGA-DJ-A4V2-01	1.24502	2	THCA
TCGA-DJ-A2QA-01	1.09873	2	THCA
TCGA-FY-A3TY-01	1.19853	2	THCA
TCGA-DJ-A1QQ-01	1.61793	2	THCA
TCGA-GE-A2C6-11	1.39459	1	THCA
TCGA-EL-A3ZN-01	1.18807	2	THCA
TCGA-EL-A3MX-11	1.35071	1	THCA
TCGA-J8-A3YF-01	1.46435	2	THCA
TCGA-EM-A1CU-11	1.33063	1	THCA
TCGA-EM-A2OZ-01	1.12241	2	THCA
TCGA-DJ-A2PZ-01	0.95105	2	THCA
TCGA-E3-A3DY-01	1.30673	2	THCA
TCGA-J8-A3O0-01	1.05178	2	THCA
TCGA-FY-A3R8-01	1.27452	2	THCA
TCGA-EL-A3GV-01	1.21277	2	THCA
TCGA-EL-A3MY-01	1.13217	2	THCA
TCGA-FE-A235-01	1.20451	2	THCA
TCGA-DJ-A13S-01	1.04136	2	THCA
TCGA-E8-A44M-01	1.363	2	THCA
TCGA-EL-A4KG-01	1.06751	2	THCA
TCGA-FY-A3NP-01	1.09704	2	THCA
TCGA-FK-A3SH-01	1.14641	2	THCA
TCGA-EM-A3OB-01	1.17809	2	THCA
TCGA-DO-A1JZ-01	1.20033	2	THCA
TCGA-DJ-A3VB-01	0.809246	2	THCA
TCGA-ET-A39T-01	1.08097	2	THCA
TCGA-FY-A3TY-11	1.19392	1	THCA
TCGA-DJ-A3UT-01	1.11059	2	THCA
TCGA-EM-A2P0-01	1.267	2	THCA
TCGA-EL-A3H8-01	1.12964	2	THCA
TCGA-EL-A3CM-01	0.749814	2	THCA
TCGA-DJ-A2Q6-01	1.26268	2	THCA
TCGA-EM-A3ST-01	1.24759	2	THCA
TCGA-IM-A420-01	1.15425	2	THCA
TCGA-BJ-A2P4-01	1.25817	2	THCA
TCGA-EM-A2CL-01	1.24894	2	THCA
TCGA-ET-A2N3-01	1.24865	2	THCA
TCGA-MK-A4N6-01	0.781267	2	THCA
TCGA-EM-A3O3-01	1.22572	2	THCA
TCGA-DJ-A3VD-01	1.27546	2	THCA
TCGA-ET-A3DW-01	1.08494	2	THCA
TCGA-DJ-A2PX-01	1.28986	2	THCA
TCGA-DJ-A2PN-01	1.40066	2	THCA
TCGA-ET-A39O-01	0.945423	2	THCA
TCGA-H2-A421-01	1.01888	2	THCA
TCGA-EL-A3ZK-11	1.24208	1	THCA
TCGA-EM-A4FV-01	1.51094	2	THCA
TCGA-EM-A2CT-01	1.12035	2	THCA
TCGA-EM-A3AL-01	1.55703	2	THCA
TCGA-EL-A4K2-01	1.23591	2	THCA
TCGA-EM-A3AJ-01	1.02298	2	THCA
TCGA-DJ-A3UP-01	1.46365	2	THCA
TCGA-FY-A3R6-01	1.09926	2	THCA
TCGA-CE-A485-01	1.36309	2	THCA
TCGA-BJ-A28W-11	0.909547	1	THCA
TCGA-FY-A3R9-01	0.897333	2	THCA
TCGA-ET-A3BT-01	1.11063	2	THCA
TCGA-KS-A4ID-01	0.93253	2	THCA
TCGA-ET-A4KN-01	0.824868	2	THCA
TCGA-EM-A3SY-01	0.785382	2	THCA
TCGA-ET-A25M-01	1.28493	2	THCA
TCGA-E8-A242-01	1.00019	2	THCA
TCGA-KS-A4I7-01	1.17555	2	THCA
TCGA-FY-A3I5-01	0.621976	2	THCA
TCGA-EL-A3ZP-11	1.65685	1	THCA
TCGA-ET-A40R-01	1.27848	2	THCA
TCGA-EL-A3ZT-01	1.29584	2	THCA
TCGA-EM-A2CM-01	0.880893	2	THCA
TCGA-DJ-A2PV-01	1.44224	2	THCA
TCGA-DJ-A3VG-01	1.02878	2	THCA
TCGA-BJ-A0ZJ-01	1.43385	2	THCA
TCGA-EM-A3SU-01	0.755805	2	THCA
TCGA-E3-A3E0-01	1.33203	2	THCA
TCGA-EL-A3GP-01	1.05446	2	THCA
TCGA-H2-A3RI-01	1.00974	2	THCA
TCGA-ET-A2N0-01	1.01196	2	THCA
TCGA-DJ-A13X-01	1.34679	2	THCA
TCGA-DJ-A3UX-01	1.11209	2	THCA
TCGA-FY-A3WA-01	1.56783	2	THCA
TCGA-DJ-A2PR-01	1.44532	2	THCA
TCGA-EL-A3T7-11	1.17072	1	THCA
TCGA-EM-A3FQ-01	1.23569	2	THCA
TCGA-FY-A40L-01	1.05839	2	THCA
TCGA-DE-A3KN-01	1.47902	2	THCA
TCGA-EM-A2P2-01	0.90799	2	THCA
TCGA-E3-A3E1-01	1.31657	2	THCA
TCGA-BJ-A45F-01	0.884908	2	THCA
TCGA-FY-A3I4-01	1.32961	2	THCA
TCGA-EM-A22K-01	1.25962	2	THCA
TCGA-BJ-A45G-01	1.18057	2	THCA
TCGA-CE-A27D-01	1.33698	2	THCA
TCGA-EM-A3FL-01	1.31	2	THCA
TCGA-DJ-A1QG-01	1.13647	2	THCA
TCGA-EM-A1YD-01	1.26809	2	THCA
TCGA-DE-A69K-01	1.5799	2	THCA
TCGA-J8-A4HY-01	0.977256	2	THCA
TCGA-EL-A3D1-01	1.32352	2	THCA
TCGA-BJ-A4O9-01	1.30262	2	THCA
TCGA-BJ-A4O8-01	1.3743	2	THCA
TCGA-KS-A4I3-01	1.18697	2	THCA
TCGA-E8-A414-01	1.20802	2	THCA
TCGA-L6-A4EU-01	0.935585	2	THCA
TCGA-EM-A4FM-01	0.847905	2	THCA
TCGA-ET-A2MX-01	0.898269	2	THCA
TCGA-EL-A3CR-01	1.0726	2	THCA
TCGA-DJ-A2PU-01	1.52952	2	THCA
TCGA-E3-A3E3-01	1.09596	2	THCA
TCGA-EL-A3N3-01	1.15928	2	THCA
TCGA-EM-A3FK-01	1.16417	2	THCA
TCGA-EM-A3FP-01	0.982507	2	THCA
TCGA-BJ-A28X-11	1.29369	1	THCA
TCGA-DJ-A3VM-01	1.14761	2	THCA
TCGA-DJ-A13L-01	1.18153	2	THCA
TCGA-ET-A2MZ-01	1.75618	2	THCA
TCGA-BJ-A0Z9-01	1.30495	2	THCA
TCGA-FY-A40M-01	1.06729	2	THCA
TCGA-EL-A3T0-11	1.4584	1	THCA
TCGA-DJ-A3VJ-01	1.14973	2	THCA
TCGA-EL-A3D4-01	1.30838	2	THCA
TCGA-DJ-A3UY-01	0.938059	2	THCA
TCGA-BJ-A0ZC-01	1.45803	2	THCA
TCGA-FK-A3SB-01	1.56016	2	THCA
TCGA-ET-A3BN-01	1.02309	2	THCA
TCGA-EL-A3T6-11	1.01008	1	THCA
TCGA-EL-A3H1-11	1.09485	1	THCA
TCGA-DJ-A2PW-01	0.960184	2	THCA
TCGA-DJ-A2Q3-01	1.19707	2	THCA
TCGA-DJ-A2Q7-01	1.24347	2	THCA
TCGA-EL-A4K4-01	0.815084	2	THCA
TCGA-ET-A40S-01	1.35184	2	THCA
TCGA-DJ-A2PY-01	1.0913	2	THCA
TCGA-CE-A3MD-01	1.04674	2	THCA
TCGA-DJ-A3UN-01	1.52304	2	THCA
TCGA-EM-A2CQ-01	1.06845	2	THCA
TCGA-BJ-A45H-01	1.33185	2	THCA
TCGA-EL-A4JZ-01	1.32495	2	THCA
TCGA-EL-A3N2-11	1.27028	1	THCA
TCGA-IM-A41Z-01	1.20415	2	THCA
TCGA-EL-A3T3-01	1.10646	2	THCA
TCGA-DE-A4M8-01	1.14929	2	THCA
TCGA-DJ-A2PQ-01	1.2307	2	THCA
TCGA-DJ-A3UO-01	1.15052	2	THCA
TCGA-EL-A3D6-01	0.976409	2	THCA
TCGA-E8-A2JQ-11	1.51966	1	THCA
TCGA-FE-A234-01	1.06378	2	THCA
TCGA-EL-A3ZR-11	1.20998	1	THCA
TCGA-DJ-A2Q5-01	1.29452	2	THCA
TCGA-EM-A22L-01	1.45504	2	THCA
TCGA-E3-A3E5-01	1.00771	2	THCA
TCGA-BJ-A0ZE-01	1.00665	2	THCA
TCGA-FY-A2QD-01	1.45916	2	THCA
TCGA-CE-A13K-01	1.28312	2	THCA
TCGA-QD-A8IV-01	1.53716	2	THCA
TCGA-4C-A93U-01	0.916925	2	THCA
TCGA-FK-A4UB-01	0.890379	2	THCA
TCGA-EM-A22O-01	1.3226	2	THCA
TCGA-EL-A3ZM-01	0.828898	2	THCA
TCGA-DE-A4M9-01	1.09001	2	THCA
TCGA-ET-A39L-01	1.30629	2	THCA
TCGA-BJ-A0Z3-01	1.40678	2	THCA
TCGA-ET-A4KQ-01	1.24218	2	THCA
TCGA-DO-A1K0-01	1.0762	2	THCA
TCGA-EL-A3H1-01	1.21778	2	THCA
TCGA-ET-A25K-01	1.37115	2	THCA
TCGA-EL-A3ZO-11	1.05227	1	THCA
TCGA-EL-A3H7-11	1.08711	1	THCA
TCGA-EM-A2CJ-01	1.15888	2	THCA
TCGA-EL-A3CL-01	1.30225	2	THCA
TCGA-KS-A41L-11	1.06003	1	THCA
TCGA-EL-A3MW-11	1.07196	1	THCA
TCGA-EL-A3T9-01	1.10489	2	THCA
TCGA-EM-A3FN-01	1.22984	2	THCA
TCGA-FE-A232-01	1.10035	2	THCA
TCGA-EM-A1CS-11	1.28031	1	THCA
TCGA-E8-A3X7-01	0.910482	2	THCA
TCGA-BJ-A28Z-01	1.34596	2	THCA
TCGA-EM-A3AP-01	1.47446	2	THCA
TCGA-DJ-A4UQ-01	1.22911	2	THCA
TCGA-DE-A4MA-01	0.996472	2	THCA
TCGA-EL-A3T8-01	1.44366	2	THCA
TCGA-FE-A231-01	0.889261	2	THCA
TCGA-EM-A1YC-11	0.750024	1	THCA
TCGA-EL-A3ZQ-01	0.848698	2	THCA
TCGA-KS-A4IB-01	1.043	2	THCA
TCGA-FE-A3PA-01	1.2609	2	THCA
TCGA-EL-A3ZL-01	1.03481	2	THCA
TCGA-EM-A4G1-01	0.785915	2	THCA
TCGA-EM-A2CS-01	1.50543	2	THCA
TCGA-DJ-A13P-01	1.35946	2	THCA
TCGA-EM-A2CN-01	1.16263	2	THCA
TCGA-DJ-A4UT-01	1.2072	2	THCA
TCGA-EL-A3ZK-01	0.861773	2	THCA
TCGA-BJ-A0Z0-01	1.49887	2	THCA
TCGA-ET-A2N4-01	1.41472	2	THCA
TCGA-BJ-A191-01	1.1488	2	THCA
TCGA-EM-A1CS-01	1.24804	2	THCA
TCGA-E8-A2JQ-01	1.34363	2	THCA
TCGA-DJ-A13V-01	1.28336	2	THCA
TCGA-EM-A1CT-11	1.42254	1	THCA
TCGA-EL-A3MX-01	0.805579	2	THCA
TCGA-CE-A484-01	1.00459	2	THCA
TCGA-DJ-A13R-01	0.427031	2	THCA
TCGA-H2-A2K9-01	1.49962	2	THCA
TCGA-BJ-A0Z2-01	1.59694	2	THCA
TCGA-DJ-A2Q1-01	0.989612	2	THCA
TCGA-BJ-A0ZG-01	1.24175	2	THCA
TCGA-E8-A437-01	1.05426	2	THCA
TCGA-FK-A3SD-01	1.36479	2	THCA
TCGA-BJ-A3PT-01	1.11016	2	THCA
TCGA-ET-A3BP-01	0.978704	2	THCA
TCGA-ET-A3BS-01	1.19706	2	THCA
TCGA-EL-A3GW-01	1.32269	2	THCA
TCGA-DJ-A1QO-01	1.30326	2	THCA
TCGA-DJ-A1QI-01	1.24896	2	THCA
TCGA-EL-A3MZ-01	0.822976	2	THCA
TCGA-BJ-A0ZA-01	1.59731	2	THCA
TCGA-BJ-A45C-01	1.15385	2	THCA
TCGA-EM-A2CK-01	1.34124	2	THCA
TCGA-EL-A3T2-11	1.36977	1	THCA
TCGA-KS-A41L-01	0.773783	2	THCA
TCGA-EL-A3ZM-11	1.19144	1	THCA
TCGA-ET-A3DR-01	1.4402	2	THCA
TCGA-ET-A3DQ-01	1.08114	2	THCA
TCGA-EL-A3H3-01	0.789342	2	THCA
TCGA-FY-A3W9-01	1.68906	2	THCA
TCGA-KS-A4I5-01	0.917307	2	THCA
TCGA-DJ-A4UP-01	1.26637	2	THCA
TCGA-EM-A4FO-01	1.33871	2	THCA
TCGA-DJ-A3V0-01	0.854352	2	THCA
TCGA-DJ-A2QC-01	1.34461	2	THCA
TCGA-EL-A3T3-11	1.2711	1	THCA
TCGA-BJ-A28X-01	1.24889	2	THCA
TCGA-EM-A4FN-01	0.88689	2	THCA
TCGA-BJ-A2N7-11	1.28687	1	THCA
TCGA-DJ-A3VA-01	1.09292	2	THCA
TCGA-EM-A1CT-01	0.791106	2	THCA
TCGA-EL-A3H7-01	1.13379	2	THCA
TCGA-FK-A3SG-01	1.13784	2	THCA
TCGA-EL-A4JV-01	1.30315	2	THCA
TCGA-DE-A4MD-01	0.420491	2	THCA
TCGA-ET-A3DS-01	1.12095	2	THCA
TCGA-CE-A482-01	1.50803	2	THCA
TCGA-FE-A236-01	1.20978	2	THCA
TCGA-EL-A3CO-01	1.03357	2	THCA
TCGA-E8-A417-01	0.924307	2	THCA
TCGA-EM-A2OX-01	1.31733	2	THCA
TCGA-EL-A4JX-01	0.901853	2	THCA
TCGA-KS-A41I-01	0.671294	2	THCA
TCGA-BJ-A0YZ-01	1.09831	2	THCA
TCGA-EL-A3H2-11	1.41254	1	THCA
TCGA-ET-A39I-01	1.33202	2	THCA
TCGA-DJ-A3V7-01	0.804634	2	THCA
TCGA-EL-A3TA-01	1.26467	2	THCA
TCGA-ET-A2MY-01	0.769163	2	THCA
TCGA-BJ-A45E-01	0.801226	2	THCA
TCGA-ET-A25I-01	0.866677	2	THCA
TCGA-FY-A76V-01	1.19834	2	THCA
TCGA-KS-A41I-11	1.19977	1	THCA
TCGA-BJ-A3EZ-01	1.24325	2	THCA
TCGA-DJ-A3UM-01	1.04216	2	THCA
TCGA-DJ-A13W-01	1.10811	2	THCA
TCGA-J8-A3YH-06	1.25468	2	THCA
TCGA-DJ-A3UR-01	1.06637	2	THCA
TCGA-ET-A3DP-11	1.49166	1	THCA
TCGA-EM-A3O7-01	1.29923	2	THCA
TCGA-IM-A3U3-01	1.10233	2	THCA
