# Supplementary material for: Prognostic and immune infiltrative biomarkers of CENPO in pan–cancer and its relationship with lung adenocarcinoma cell proliferation and metastasis
Source: BMC Cancer. 2023 Aug 9;23:735. doi: 10.1186/s12885-023-11233-2 (PMC10410993; doi:10.1186/s12885-023-11233-2)
Supplement: Supplementary file 17 — Additional file 17. [file 12885_2023_11233_MOESM17_ESM.zip › pan-cenpo-roc/THYM.xlsx]

## Sheet: Sheet1
ID	CENPO	Type	CancerType
TCGA-XU-A92T-01	1.24811	2	THYM
TCGA-ZB-A96A-01	2.74604	2	THYM
TCGA-XU-A933-01	2.20107	2	THYM
TCGA-XM-A8RH-01	3.07335	2	THYM
TCGA-4X-A9FB-01	2.79081	2	THYM
TCGA-ZC-AAAF-01	2.61106	2	THYM
TCGA-X7-A8DF-01	2.62654	2	THYM
TCGA-4V-A9QN-01	1.30171	2	THYM
TCGA-5K-AAAP-01	2.21083	2	THYM
TCGA-ZB-A961-01	1.00535	2	THYM
TCGA-3G-AB0O-01	3.01538	2	THYM
TCGA-4X-A9FD-01	1.78838	2	THYM
TCGA-5U-AB0E-01	1.70559	2	THYM
TCGA-X7-A8M3-01	0.779552	2	THYM
TCGA-XM-A8RB-01	2.86333	2	THYM
TCGA-XU-A92U-01	2.50476	2	THYM
TCGA-ZB-A96Q-01	2.71196	2	THYM
TCGA-XM-A8RE-01	3.0122	2	THYM
TCGA-ZB-A96V-01	2.14034	2	THYM
TCGA-5U-AB0D-01	1.69819	2	THYM
TCGA-XU-A92Z-01	1.53182	2	THYM
TCGA-ZB-A96L-01	1.77618	2	THYM
TCGA-3G-AB19-01	1.29445	2	THYM
TCGA-5U-AB0F-01	1.98395	2	THYM
TCGA-X7-A8D9-01	2.49747	2	THYM
TCGA-5V-A9RR-01	1.93583	2	THYM
TCGA-4V-A9QJ-01	2.76158	2	THYM
TCGA-ZT-A8OM-01	2.48539	2	THYM
TCGA-XU-A92W-01	2.54373	2	THYM
TCGA-ZL-A9V6-01	1.5483	2	THYM
TCGA-XM-A8RC-01	2.4431	2	THYM
TCGA-X7-A8DB-01	2.95097	2	THYM
TCGA-XU-A932-01	2.51624	2	THYM
TCGA-3S-AAYX-01	2.96646	2	THYM
TCGA-XM-A8RI-01	1.63814	2	THYM
TCGA-ZB-A96H-01	1.18366	2	THYM
TCGA-XM-A8RD-01	2.3993	2	THYM
TCGA-XU-A92O-01	1.93081	2	THYM
TCGA-XU-A92Q-01	1.21906	2	THYM
TCGA-X7-A8M8-01	2.84896	2	THYM
TCGA-XU-AAXZ-01	1.97289	2	THYM
TCGA-X7-A8D6-11	1.78916	1	THYM
TCGA-ZC-AAAA-01	2.0876	2	THYM
TCGA-X7-A8D7-11	2.83439	1	THYM
TCGA-XU-AAXX-01	2.45717	2	THYM
TCGA-XM-AAZ2-01	1.49932	2	THYM
TCGA-ZB-A964-01	1.24013	2	THYM
TCGA-XU-AAY1-01	2.69457	2	THYM
TCGA-4X-A9FA-01	1.41366	2	THYM
TCGA-ZB-A96K-01	1.78948	2	THYM
TCGA-ZB-A96G-01	2.66621	2	THYM
TCGA-XU-AAXV-01	2.28093	2	THYM
TCGA-ZB-A96E-01	2.28537	2	THYM
TCGA-ZB-A96P-01	3.13255	2	THYM
TCGA-4V-A9QS-01	2.45983	2	THYM
TCGA-X7-A8M0-01	1.35935	2	THYM
TCGA-4X-A9F9-01	2.52995	2	THYM
TCGA-YT-A95E-01	2.27755	2	THYM
TCGA-ZB-A96M-01	2.12403	2	THYM
TCGA-4V-A9QW-01	2.44353	2	THYM
TCGA-ZB-A96I-01	1.14718	2	THYM
TCGA-ZB-A96C-01	1.2618	2	THYM
TCGA-4V-A9QR-01	1.53824	2	THYM
TCGA-XU-A92Y-01	2.43389	2	THYM
TCGA-YT-A95F-01	2.26213	2	THYM
TCGA-XU-AAY0-01	2.31537	2	THYM
TCGA-XM-A8RG-01	1.39602	2	THYM
TCGA-XM-AAZ1-01	2.80209	2	THYM
TCGA-X7-A8M4-01	3.06818	2	THYM
TCGA-ZB-A966-01	1.74427	2	THYM
TCGA-YT-A95H-01	2.8617	2	THYM
TCGA-ZB-A969-01	1.57156	2	THYM
TCGA-3G-AB14-01	1.92709	2	THYM
TCGA-XU-A931-01	0.453386	2	THYM
TCGA-XM-A8RF-01	1.59378	2	THYM
TCGA-5G-A9ZZ-01	1.38035	2	THYM
TCGA-X7-A8D6-01	3.03269	2	THYM
TCGA-ZB-A96O-01	2.75397	2	THYM
TCGA-XU-AAXY-01	2.39225	2	THYM
TCGA-XU-AAXW-01	2.39597	2	THYM
TCGA-3S-A8YW-01	2.25913	2	THYM
TCGA-ZB-A96F-01	1.97594	2	THYM
TCGA-X7-A8DG-01	2.39723	2	THYM
TCGA-ZC-AAAH-01	2.28424	2	THYM
TCGA-X7-A8M5-01	1.23724	2	THYM
TCGA-X7-A8M6-01	2.26066	2	THYM
TCGA-YT-A95G-01	2.4974	2	THYM
TCGA-ZB-A965-01	1.2188	2	THYM
TCGA-ZC-AAA7-01	1.35088	2	THYM
TCGA-XH-A853-01	2.6843	2	THYM
TCGA-ZB-A96D-01	2.58504	2	THYM
TCGA-X7-A8D7-01	2.91361	2	THYM
TCGA-X7-A8M1-01	2.19779	2	THYM
TCGA-X7-A8DJ-01	2.70643	2	THYM
TCGA-ZB-A96B-01	2.67052	2	THYM
TCGA-3G-AB0Q-01	1.21181	2	THYM
TCGA-4X-A9FC-01	2.51824	2	THYM
TCGA-3T-AA9L-01	2.38817	2	THYM
TCGA-4V-A9QX-01	2.5064	2	THYM
TCGA-X7-A8M7-01	2.31201	2	THYM
TCGA-4V-A9QL-01	2.14275	2	THYM
TCGA-3Q-A9WF-01	2.58309	2	THYM
TCGA-XU-A92V-01	1.62934	2	THYM
TCGA-ZB-A963-01	2.51232	2	THYM
TCGA-XU-A92X-01	1.41717	2	THYM
TCGA-XU-A936-01	1.36629	2	THYM
TCGA-XM-A8R8-01	1.39695	2	THYM
TCGA-4V-A9QI-01	2.07379	2	THYM
TCGA-X7-A8DE-01	2.76848	2	THYM
TCGA-X7-A8D8-01	1.92289	2	THYM
TCGA-XU-A930-01	1.95172	2	THYM
TCGA-4V-A9QT-01	2.94133	2	THYM
TCGA-XM-AAZ3-01	1.54383	2	THYM
TCGA-3G-AB0T-01	2.21931	2	THYM
TCGA-4V-A9QU-01	2.33379	2	THYM
TCGA-XM-A8RL-01	3.03897	2	THYM
TCGA-XM-A8R9-01	1.77723	2	THYM
TCGA-X7-A8DD-01	2.62201	2	THYM
TCGA-YT-A95D-01	1.24332	2	THYM
TCGA-ZB-A96R-01	2.74524	2	THYM
TCGA-4V-A9QM-01	1.99909	2	THYM
