# Supplementary material for: Prognostic and immune infiltrative biomarkers of CENPO in pan–cancer and its relationship with lung adenocarcinoma cell proliferation and metastasis
Source: BMC Cancer. 2023 Aug 9;23:735. doi: 10.1186/s12885-023-11233-2 (PMC10410993; doi:10.1186/s12885-023-11233-2)
Supplement: Supplementary file 17 — Additional file 17. [file 12885_2023_11233_MOESM17_ESM.zip › pan-cenpo-roc/UCEC.xlsx]

## Sheet: Sheet1
ID	CENPO	Type	CancerType
TCGA-AX-A06J-01	0.988819	2	UCEC
TCGA-B5-A11P-01	2.05081	2	UCEC
TCGA-AX-A05T-01	1.84742	2	UCEC
TCGA-BG-A0M8-01	1.54422	2	UCEC
TCGA-BG-A0LX-01	1.38648	2	UCEC
TCGA-EY-A5W2-01	1.78492	2	UCEC
TCGA-AX-A2HA-11	0.60489	1	UCEC
TCGA-D1-A2G0-01	2.25457	2	UCEC
TCGA-AP-A053-01	2.81904	2	UCEC
TCGA-A5-A0G1-01	1.86022	2	UCEC
TCGA-EO-A3KW-01	2.71241	2	UCEC
TCGA-BG-A0MI-01	2.42284	2	UCEC
TCGA-AJ-A3NG-01	2.77628	2	UCEC
TCGA-AJ-A3OJ-01	1.68958	2	UCEC
TCGA-A5-A2K5-01	2.08713	2	UCEC
TCGA-AX-A1C7-01	3.07743	2	UCEC
TCGA-D1-A167-01	2.2062	2	UCEC
TCGA-B5-A11X-01	2.32269	2	UCEC
TCGA-BS-A0V4-01	0.660362	2	UCEC
TCGA-DF-A2L0-01	1.90988	2	UCEC
TCGA-BK-A6W3-01	1.91325	2	UCEC
TCGA-FI-A2EU-01	2.35924	2	UCEC
TCGA-AX-A3FS-01	2.78829	2	UCEC
TCGA-D1-A17R-01	2.19175	2	UCEC
TCGA-AJ-A5DW-01	2.25027	2	UCEC
TCGA-EY-A1GH-01	2.32193	2	UCEC
TCGA-AJ-A2QL-11	0.71801	1	UCEC
TCGA-AP-A1DM-01	1.57227	2	UCEC
TCGA-BG-A0MS-01	1.80314	2	UCEC
TCGA-E6-A1LZ-01	2.51628	2	UCEC
TCGA-B5-A11E-01	2.66168	2	UCEC
TCGA-FI-A2F9-01	2.45486	2	UCEC
TCGA-BG-A0YV-01	2.29963	2	UCEC
TCGA-AP-A1DR-01	1.62956	2	UCEC
TCGA-AP-A0LG-01	2.18242	2	UCEC
TCGA-BG-A186-01	1.11625	2	UCEC
TCGA-AX-A1CK-01	1.76606	2	UCEC
TCGA-AX-A2HC-01	3.43681	2	UCEC
TCGA-BG-A18C-01	2.45233	2	UCEC
TCGA-EY-A2OQ-01	3.14026	2	UCEC
TCGA-DF-A2KR-01	1.26526	2	UCEC
TCGA-FI-A3PV-01	1.93698	2	UCEC
TCGA-BK-A0CA-01	1.98089	2	UCEC
TCGA-AJ-A23M-01	2.60815	2	UCEC
TCGA-A5-A0R7-01	1.92159	2	UCEC
TCGA-BG-A0W2-01	1.41237	2	UCEC
TCGA-PG-A5BC-01	2.17928	2	UCEC
TCGA-5B-A90C-01	2.24192	2	UCEC
TCGA-A5-A0GU-01	1.58676	2	UCEC
TCGA-A5-A1OF-01	2.25932	2	UCEC
TCGA-AX-A1CE-01	1.75752	2	UCEC
TCGA-EY-A215-01	2.1754	2	UCEC
TCGA-EY-A1GT-01	1.56046	2	UCEC
TCGA-AP-A0LI-01	2.10067	2	UCEC
TCGA-B5-A1MW-01	2.6719	2	UCEC
TCGA-AX-A0IW-01	3.49531	2	UCEC
TCGA-EY-A2ON-01	1.81006	2	UCEC
TCGA-B5-A11G-01	1.11604	2	UCEC
TCGA-QS-A5YR-01	1.9124	2	UCEC
TCGA-BS-A0U5-01	1.39337	2	UCEC
TCGA-SL-A6J9-01	2.27077	2	UCEC
TCGA-EO-A1Y7-01	2.29361	2	UCEC
TCGA-BS-A0UJ-01	1.08228	2	UCEC
TCGA-AX-A1C8-01	2.11079	2	UCEC
TCGA-DF-A2KY-01	2.45459	2	UCEC
TCGA-B5-A11L-01	1.06217	2	UCEC
TCGA-EO-A1Y8-01	2.31879	2	UCEC
TCGA-FI-A2F4-01	1.61972	2	UCEC
TCGA-AJ-A2QL-01	1.50713	2	UCEC
TCGA-BS-A0VI-01	0.98562	2	UCEC
TCGA-FL-A1YL-11	0.849683	1	UCEC
TCGA-AP-A0LF-01	2.16465	2	UCEC
TCGA-EY-A549-01	1.18417	2	UCEC
TCGA-B5-A11U-01	2.19661	2	UCEC
TCGA-B5-A11W-01	1.55782	2	UCEC
TCGA-B5-A0JS-01	1.02594	2	UCEC
TCGA-AX-A06B-01	1.89195	2	UCEC
TCGA-B5-A0JY-01	2.71596	2	UCEC
TCGA-D1-A3JP-01	1.71576	2	UCEC
TCGA-D1-A16V-01	1.50302	2	UCEC
TCGA-DF-A2KV-01	2.02666	2	UCEC
TCGA-EY-A1GS-01	1.91599	2	UCEC
TCGA-AP-A1E0-01	2.43158	2	UCEC
TCGA-BS-A0UT-01	1.57525	2	UCEC
TCGA-A5-A0GI-01	2.16805	2	UCEC
TCGA-BG-A0VX-01	1.63544	2	UCEC
TCGA-A5-A1OG-01	2.1447	2	UCEC
TCGA-D1-A0ZQ-01	2.02773	2	UCEC
TCGA-D1-A174-01	1.77949	2	UCEC
TCGA-EY-A1GK-01	1.79091	2	UCEC
TCGA-EY-A1GX-01	1.31801	2	UCEC
TCGA-FI-A2EW-01	1.6826	2	UCEC
TCGA-D1-A17H-01	1.30838	2	UCEC
TCGA-FL-A3WE-11	1.28335	1	UCEC
TCGA-B5-A0K1-01	1.98737	2	UCEC
TCGA-B5-A11N-01	1.02884	2	UCEC
TCGA-AP-A0LJ-01	1.48004	2	UCEC
TCGA-A5-A0GE-01	1.6117	2	UCEC
TCGA-D1-A2G7-01	2.28311	2	UCEC
TCGA-AJ-A3NE-11	0.680607	1	UCEC
TCGA-B5-A121-01	1.50479	2	UCEC
TCGA-BG-A0M0-01	1.68353	2	UCEC
TCGA-A5-A0R9-01	1.23993	2	UCEC
TCGA-BK-A6W4-01	1.64353	2	UCEC
TCGA-A5-A0GH-01	2.99064	2	UCEC
TCGA-A5-A2K2-01	2.11687	2	UCEC
TCGA-AX-A0IZ-11	0.549058	1	UCEC
TCGA-BK-A13B-01	1.14341	2	UCEC
TCGA-AP-A05N-01	1.53692	2	UCEC
TCGA-A5-A0G5-01	1.78953	2	UCEC
TCGA-BK-A139-01	2.3523	2	UCEC
TCGA-AX-A3FV-01	2.27044	2	UCEC
TCGA-PG-A6IB-01	2.8835	2	UCEC
TCGA-AJ-A3BD-01	2.80272	2	UCEC
TCGA-D1-A16J-01	2.84343	2	UCEC
TCGA-EO-A3AS-01	1.64432	2	UCEC
TCGA-EY-A1GE-01	0.970686	2	UCEC
TCGA-A5-A0R6-01	2.86417	2	UCEC
TCGA-BG-A3PP-11	0.643252	1	UCEC
TCGA-EO-A3AU-01	2.01934	2	UCEC
TCGA-EC-A1NJ-01	1.50088	2	UCEC
TCGA-AX-A0J0-01	2.70962	2	UCEC
TCGA-AJ-A3QS-01	2.58505	2	UCEC
TCGA-D1-A17D-01	1.68979	2	UCEC
TCGA-B5-A3FC-01	1.82396	2	UCEC
TCGA-FI-A2D2-01	1.94972	2	UCEC
TCGA-A5-A0GX-01	0.996504	2	UCEC
TCGA-BG-A0M7-01	1.56057	2	UCEC
TCGA-BG-A0VW-01	1.37393	2	UCEC
TCGA-AX-A2HF-01	2.70435	2	UCEC
TCGA-AX-A0IU-01	2.6566	2	UCEC
TCGA-A5-A0R8-01	1.38697	2	UCEC
TCGA-DI-A2QU-01	1.7209	2	UCEC
TCGA-D1-A15W-01	1.35779	2	UCEC
TCGA-B5-A0JN-01	2.30994	2	UCEC
TCGA-B5-A11O-01	1.86865	2	UCEC
TCGA-EY-A548-01	1.0505	2	UCEC
TCGA-B5-A11S-01	1.52476	2	UCEC
TCGA-AX-A1CP-01	2.07017	2	UCEC
TCGA-BK-A0CC-01	2.17327	2	UCEC
TCGA-DI-A1BU-01	2.00527	2	UCEC
TCGA-AP-A1DP-01	1.52582	2	UCEC
TCGA-AX-A06F-01	2.64093	2	UCEC
TCGA-B5-A3FH-01	1.02697	2	UCEC
TCGA-QF-A5YT-01	1.92939	2	UCEC
TCGA-B5-A1N2-01	2.43567	2	UCEC
TCGA-BK-A0CB-11	0.726102	1	UCEC
TCGA-EY-A1GD-01	1.99089	2	UCEC
TCGA-AX-A2H8-01	1.85838	2	UCEC
TCGA-BG-A0VT-01	1.50536	2	UCEC
TCGA-AX-A2H7-01	2.11563	2	UCEC
TCGA-A5-A0VP-01	1.42323	2	UCEC
TCGA-AJ-A3NC-11	0.735161	1	UCEC
TCGA-D1-A17Q-01	2.07756	2	UCEC
TCGA-DI-A2QY-01	2.23628	2	UCEC
TCGA-AP-A1DO-01	1.12731	2	UCEC
TCGA-BG-A0LW-01	1.2865	2	UCEC
TCGA-D1-A161-01	1.80485	2	UCEC
TCGA-DF-A2KN-01	2.13463	2	UCEC
TCGA-B5-A1MV-01	2.13706	2	UCEC
TCGA-D1-A2G5-01	1.88805	2	UCEC
TCGA-D1-A165-01	1.49172	2	UCEC
TCGA-EY-A212-01	2.58216	2	UCEC
TCGA-AJ-A5DV-01	1.7689	2	UCEC
TCGA-EY-A1GP-01	2.41982	2	UCEC
TCGA-BG-A0W1-01	1.14352	2	UCEC
TCGA-BG-A2AD-01	2.67876	2	UCEC
TCGA-FL-A1YF-11	0.927602	1	UCEC
TCGA-BG-A3PP-01	2.11976	2	UCEC
TCGA-AP-A0LT-01	2.38584	2	UCEC
TCGA-BG-A0RY-01	1.30488	2	UCEC
TCGA-BS-A0TE-01	2.77608	2	UCEC
TCGA-BS-A0V7-01	0.971552	2	UCEC
TCGA-BK-A56F-01	1.81415	2	UCEC
TCGA-BK-A26L-01	2.55876	2	UCEC
TCGA-SL-A6JA-01	1.14885	2	UCEC
TCGA-D1-A17A-01	0.756713	2	UCEC
TCGA-BK-A4ZD-01	1.86503	2	UCEC
TCGA-AX-A05Y-01	1.64729	2	UCEC
TCGA-A5-A2K7-01	2.46769	2	UCEC
TCGA-D1-A0ZP-01	3.54752	2	UCEC
TCGA-AJ-A3BF-01	2.5566	2	UCEC
TCGA-BS-A0UF-01	2.51619	2	UCEC
TCGA-BS-A0U9-01	2.07285	2	UCEC
TCGA-AP-A05A-01	1.90582	2	UCEC
TCGA-EO-A3B0-01	3.55608	2	UCEC
TCGA-D1-A175-01	2.56378	2	UCEC
TCGA-AX-A3G4-01	2.40635	2	UCEC
TCGA-BS-A0TA-01	1.85068	2	UCEC
TCGA-B5-A0K3-01	2.36647	2	UCEC
TCGA-B5-A3S1-01	2.29071	2	UCEC
TCGA-FL-A1YT-11	0.742913	1	UCEC
TCGA-KJ-A3U4-01	1.93995	2	UCEC
TCGA-EO-A3B1-01	2.99433	2	UCEC
TCGA-EY-A2OO-01	1.99397	2	UCEC
TCGA-AJ-A3I9-01	2.42763	2	UCEC
TCGA-B5-A0KB-01	2.63698	2	UCEC
TCGA-AP-A1DK-01	2.27693	2	UCEC
TCGA-D1-A177-01	2.79627	2	UCEC
TCGA-BG-A0M3-01	1.47547	2	UCEC
TCGA-BS-A0UV-01	2.85282	2	UCEC
TCGA-D1-A16Y-01	2.60681	2	UCEC
TCGA-AJ-A3BI-01	3.15086	2	UCEC
TCGA-EY-A1GF-01	1.54803	2	UCEC
TCGA-D1-A17U-01	1.49434	2	UCEC
TCGA-E6-A1M0-11	0.814924	1	UCEC
TCGA-D1-A0ZZ-01	1.72428	2	UCEC
TCGA-FL-A1YQ-11	1.50268	1	UCEC
TCGA-A5-A0GD-01	2.15905	2	UCEC
TCGA-AP-A05J-01	2.16528	2	UCEC
TCGA-4E-A92E-01	1.87858	2	UCEC
TCGA-BG-A18A-01	1.49341	2	UCEC
TCGA-FL-A1YG-11	0.705542	1	UCEC
TCGA-KP-A3VZ-01	2.87343	2	UCEC
TCGA-EC-A24G-01	1.46991	2	UCEC
TCGA-AX-A1C4-01	2.38169	2	UCEC
TCGA-BG-A0VV-01	1.49257	2	UCEC
TCGA-EY-A1G7-01	2.48153	2	UCEC
TCGA-AJ-A8CT-01	1.01883	2	UCEC
TCGA-BG-A0M4-01	1.21	2	UCEC
TCGA-BG-A0VZ-01	1.54524	2	UCEC
TCGA-QS-A744-01	2.35548	2	UCEC
TCGA-FI-A2D6-01	3.22876	2	UCEC
TCGA-A5-A0G3-01	2.32998	2	UCEC
TCGA-AX-A3G9-01	1.64886	2	UCEC
TCGA-QS-A8F1-01	1.79919	2	UCEC
TCGA-BK-A0C9-01	1.98465	2	UCEC
TCGA-D1-A1O8-01	2.71362	2	UCEC
TCGA-BS-A0U8-01	1.62095	2	UCEC
TCGA-EO-A22R-01	2.67256	2	UCEC
TCGA-B5-A11Q-01	1.54123	2	UCEC
TCGA-B5-A3FD-01	1.55593	2	UCEC
TCGA-AJ-A3NE-01	2.03153	2	UCEC
TCGA-EY-A1GM-01	2.99081	2	UCEC
TCGA-EY-A547-01	1.27075	2	UCEC
TCGA-AX-A3G7-01	1.57797	2	UCEC
TCGA-D1-A16X-01	1.93574	2	UCEC
TCGA-DI-A0WH-01	1.7022	2	UCEC
TCGA-EY-A2OM-01	1.33038	2	UCEC
TCGA-AJ-A3NH-11	0.894004	1	UCEC
TCGA-AJ-A2QM-01	2.91193	2	UCEC
TCGA-BG-A0MA-01	1.74261	2	UCEC
TCGA-AP-A0LH-01	1.77318	2	UCEC
TCGA-AJ-A2QO-01	1.68887	2	UCEC
TCGA-D1-A17T-01	1.66055	2	UCEC
TCGA-AP-A056-01	2.1235	2	UCEC
TCGA-BS-A0U7-01	1.56286	2	UCEC
TCGA-A5-AB3J-01	0.952477	2	UCEC
TCGA-B5-A0JX-01	2.72656	2	UCEC
TCGA-FL-A1YH-11	1.01462	1	UCEC
TCGA-QS-A5YQ-01	1.53201	2	UCEC
TCGA-AX-A062-01	1.81493	2	UCEC
TCGA-BG-A0MC-01	1.12631	2	UCEC
TCGA-D1-A0ZN-01	1.70324	2	UCEC
TCGA-EY-A4KR-01	3.00229	2	UCEC
TCGA-A5-A7WK-01	2.13196	2	UCEC
TCGA-EY-A3L3-01	2.24039	2	UCEC
TCGA-AX-A2HC-11	0.751734	1	UCEC
TCGA-AJ-A3BH-01	1.75832	2	UCEC
TCGA-AJ-A3IA-01	2.21094	2	UCEC
TCGA-AX-A1CK-11	0.942975	1	UCEC
TCGA-AX-A0J0-11	0.799395	1	UCEC
TCGA-EO-A22S-01	2.87451	2	UCEC
TCGA-B5-A0JU-01	1.90934	2	UCEC
TCGA-D1-A16B-01	1.72551	2	UCEC
TCGA-AX-A3FX-01	1.75799	2	UCEC
TCGA-AX-A1CF-01	2.41407	2	UCEC
TCGA-A5-A0GA-01	2.13312	2	UCEC
TCGA-SJ-A6ZJ-01	1.51401	2	UCEC
TCGA-AX-A3FT-01	1.89753	2	UCEC
TCGA-AP-A0LD-01	2.14722	2	UCEC
TCGA-AJ-A3OL-01	2.23705	2	UCEC
TCGA-AP-A052-01	2.14071	2	UCEC
TCGA-D1-A15X-01	1.78113	2	UCEC
TCGA-EY-A1GW-01	0.79865	2	UCEC
TCGA-B5-A3FB-01	1.97942	2	UCEC
TCGA-EY-A72D-01	2.00163	2	UCEC
TCGA-AX-A05Y-11	0.683802	1	UCEC
TCGA-B5-A11V-01	1.69899	2	UCEC
TCGA-EY-A2OP-01	2.25095	2	UCEC
TCGA-BS-A0TD-01	1.62711	2	UCEC
TCGA-B5-A11J-01	1.47357	2	UCEC
TCGA-BG-A0MK-01	1.32134	2	UCEC
TCGA-D1-A17B-01	1.2266	2	UCEC
TCGA-AX-A3G3-01	1.22741	2	UCEC
TCGA-FI-A2D0-01	2.35564	2	UCEC
TCGA-BG-A0YU-01	1.23621	2	UCEC
TCGA-AJ-A3EK-01	2.63569	2	UCEC
TCGA-B5-A11F-01	1.78805	2	UCEC
TCGA-AX-A06L-01	1.5499	2	UCEC
TCGA-EO-A3AY-01	2.36985	2	UCEC
TCGA-A5-A0GG-01	2.0924	2	UCEC
TCGA-A5-A0GN-01	1.03366	2	UCEC
TCGA-BG-A220-01	2.10725	2	UCEC
TCGA-D1-A1NY-01	2.27111	2	UCEC
TCGA-AP-A059-01	2.61755	2	UCEC
TCGA-FI-A2F8-01	1.98584	2	UCEC
TCGA-AX-A06H-01	1.06254	2	UCEC
TCGA-AP-A0L9-01	1.97544	2	UCEC
TCGA-A5-A7WJ-01	2.11537	2	UCEC
TCGA-AX-A1CI-01	1.09047	2	UCEC
TCGA-D1-A1NU-01	2.40425	2	UCEC
TCGA-H5-A2HR-01	1.50226	2	UCEC
TCGA-AX-A1CR-01	1.8671	2	UCEC
TCGA-DI-A1NO-01	2.09328	2	UCEC
TCGA-E6-A8L9-01	2.59081	2	UCEC
TCGA-A5-A0G9-01	1.61579	2	UCEC
TCGA-DF-A2KZ-01	1.39551	2	UCEC
TCGA-DI-A2QU-11	0.751428	1	UCEC
TCGA-BG-A2L7-01	1.33783	2	UCEC
TCGA-B5-A1MZ-01	1.09683	2	UCEC
TCGA-BK-A13C-11	0.630807	1	UCEC
TCGA-B5-A1MR-01	2.57297	2	UCEC
TCGA-D1-A176-01	1.64998	2	UCEC
TCGA-B5-A1MU-01	2.74013	2	UCEC
TCGA-AX-A3G6-01	3.04142	2	UCEC
TCGA-BG-A0MG-01	2.29396	2	UCEC
TCGA-E6-A1LX-01	2.77613	2	UCEC
TCGA-BS-A0WQ-01	1.18044	2	UCEC
TCGA-A5-A1OK-01	1.50913	2	UCEC
TCGA-D1-A0ZR-01	1.60841	2	UCEC
TCGA-K6-A3WQ-01	2.08718	2	UCEC
TCGA-D1-A17L-01	0.867677	2	UCEC
TCGA-D1-A3JQ-01	2.24492	2	UCEC
TCGA-D1-A15V-01	2.67853	2	UCEC
TCGA-D1-A1NX-01	2.39126	2	UCEC
TCGA-PG-A7D5-01	2.81253	2	UCEC
TCGA-AX-A063-01	1.31689	2	UCEC
TCGA-EY-A54A-01	2.55443	2	UCEC
TCGA-B5-A1MX-01	2.54768	2	UCEC
TCGA-FI-A2EX-01	2.18266	2	UCEC
TCGA-AP-A1E4-01	1.6976	2	UCEC
TCGA-A5-A2K3-01	1.80186	2	UCEC
TCGA-AJ-A3NF-01	2.35934	2	UCEC
TCGA-BS-A0UA-01	1.70926	2	UCEC
TCGA-D1-A1O0-01	2.71509	2	UCEC
TCGA-EO-A2CG-01	1.73215	2	UCEC
TCGA-EY-A1GU-01	1.25776	2	UCEC
TCGA-DI-A2QY-11	0.809519	1	UCEC
TCGA-DF-A2KS-01	2.36563	2	UCEC
TCGA-AJ-A3BG-01	2.64687	2	UCEC
TCGA-A5-A0VQ-01	1.10324	2	UCEC
TCGA-B5-A3FA-01	1.49928	2	UCEC
TCGA-B5-A11H-01	1.78406	2	UCEC
TCGA-AP-A1E3-01	1.43617	2	UCEC
TCGA-D1-A17C-01	1.53149	2	UCEC
TCGA-B5-A0K8-01	1.95218	2	UCEC
TCGA-A5-A0GJ-01	1.28294	2	UCEC
TCGA-AX-A2HK-01	2.04133	2	UCEC
TCGA-AP-A1DH-01	2.08929	2	UCEC
TCGA-AX-A1CA-01	1.85901	2	UCEC
TCGA-BG-A3EW-11	0.44488	1	UCEC
TCGA-PG-A917-01	1.22431	2	UCEC
TCGA-BK-A0CB-01	1.27761	2	UCEC
TCGA-BG-A221-01	1.92919	2	UCEC
TCGA-KP-A3W3-01	1.78294	2	UCEC
TCGA-BG-A0MH-01	2.22318	2	UCEC
TCGA-FI-A2D5-01	2.21296	2	UCEC
TCGA-AX-A1CC-01	2.31323	2	UCEC
TCGA-B5-A1MS-01	2.23985	2	UCEC
TCGA-BG-A187-01	1.67311	2	UCEC
TCGA-D1-A17N-01	1.48486	2	UCEC
TCGA-B5-A11Y-01	1.30807	2	UCEC
TCGA-AX-A05W-01	1.30322	2	UCEC
TCGA-EY-A1H0-01	1.68831	2	UCEC
TCGA-D1-A1O5-01	1.47576	2	UCEC
TCGA-D1-A1NS-01	1.51246	2	UCEC
TCGA-D1-A16I-01	2.12544	2	UCEC
TCGA-AX-A3FZ-01	2.87343	2	UCEC
TCGA-AX-A3GI-01	2.59841	2	UCEC
TCGA-D1-A179-01	2.5404	2	UCEC
TCGA-EY-A1G8-01	2.85406	2	UCEC
TCGA-EY-A1GI-01	2.36142	2	UCEC
TCGA-A5-A0G2-01	2.65025	2	UCEC
TCGA-D1-A101-01	1.67449	2	UCEC
TCGA-D1-A17S-01	1.09668	2	UCEC
TCGA-AJ-A3NC-01	1.48029	2	UCEC
TCGA-E6-A2P8-01	2.32547	2	UCEC
TCGA-AX-A3FW-01	1.58805	2	UCEC
TCGA-KP-A3W0-01	1.58498	2	UCEC
TCGA-B5-A11M-01	1.38139	2	UCEC
TCGA-E6-A1M0-01	2.7566	2	UCEC
TCGA-AX-A2HA-01	1.47129	2	UCEC
TCGA-AX-A2IN-01	3.02248	2	UCEC
TCGA-D1-A0ZO-01	1.31921	2	UCEC
TCGA-D1-A16S-01	2.56888	2	UCEC
TCGA-AP-A051-01	2.07627	2	UCEC
TCGA-D1-A2G6-01	1.37463	2	UCEC
TCGA-AJ-A3OK-01	0.926734	2	UCEC
TCGA-D1-A17K-01	3.27067	2	UCEC
TCGA-D1-A3DH-01	2.3034	2	UCEC
TCGA-BG-A0MO-01	0.939691	2	UCEC
TCGA-D1-A1O7-01	1.78034	2	UCEC
TCGA-B5-A0JV-01	1.75116	2	UCEC
TCGA-AX-A064-01	1.52464	2	UCEC
TCGA-AX-A1CN-01	2.48336	2	UCEC
TCGA-B5-A0K4-01	1.13647	2	UCEC
TCGA-FI-A2EY-01	1.5078	2	UCEC
TCGA-D1-A0ZV-01	1.33552	2	UCEC
TCGA-AX-A06D-01	1.37986	2	UCEC
TCGA-AP-A05P-01	1.22572	2	UCEC
TCGA-EY-A214-01	1.82706	2	UCEC
TCGA-A5-A0GW-01	1.9951	2	UCEC
TCGA-EY-A3QX-01	2.62578	2	UCEC
TCGA-EO-A3L0-01	2.25397	2	UCEC
TCGA-B5-A5OC-01	1.41968	2	UCEC
TCGA-EO-A2CH-01	1.80468	2	UCEC
TCGA-AX-A1CI-11	1.00963	1	UCEC
TCGA-A5-A0GP-01	2.11401	2	UCEC
TCGA-EO-A22Y-01	1.66583	2	UCEC
TCGA-AX-A05Z-01	1.60252	2	UCEC
TCGA-B5-A11I-01	2.63604	2	UCEC
TCGA-EO-A22U-01	2.31377	2	UCEC
TCGA-BS-A0TC-01	1.28762	2	UCEC
TCGA-B5-A0K9-01	1.93988	2	UCEC
TCGA-AX-A3G1-01	2.49254	2	UCEC
TCGA-D1-A16G-01	2.57123	2	UCEC
TCGA-AP-A0LN-01	1.19242	2	UCEC
TCGA-EO-A22X-01	2.99482	2	UCEC
TCGA-JU-AAVI-01	2.43864	2	UCEC
TCGA-AJ-A3NH-01	2.34723	2	UCEC
TCGA-A5-A3LO-01	2.18287	2	UCEC
TCGA-BG-A3EW-01	2.08354	2	UCEC
TCGA-D1-A3DG-01	2.50298	2	UCEC
TCGA-AX-A2H8-11	0.62153	1	UCEC
TCGA-AX-A2H4-01	1.72827	2	UCEC
TCGA-AJ-A3TW-01	2.84359	2	UCEC
TCGA-AP-A3K1-01	1.95018	2	UCEC
TCGA-AX-A3GB-01	1.17415	2	UCEC
TCGA-FI-A3PX-01	2.63208	2	UCEC
TCGA-QF-A5YS-01	1.31323	2	UCEC
TCGA-D1-A168-01	1.75974	2	UCEC
TCGA-FI-A2CX-01	1.82505	2	UCEC
TCGA-AX-A2H5-01	1.69059	2	UCEC
TCGA-FL-A1YI-11	0.695928	1	UCEC
TCGA-AX-A1C9-01	2.26326	2	UCEC
TCGA-DI-A2QT-01	1.85884	2	UCEC
TCGA-AX-A3G8-01	1.59482	2	UCEC
TCGA-AW-A1PO-01	2.35002	2	UCEC
TCGA-EO-A3AV-01	2.21775	2	UCEC
TCGA-AX-A2HG-01	1.87043	2	UCEC
TCGA-KP-A3W4-01	2.07359	2	UCEC
TCGA-A5-A0GQ-01	1.23353	2	UCEC
TCGA-A5-A1OH-01	2.83269	2	UCEC
TCGA-D1-A16F-01	1.65664	2	UCEC
TCGA-B5-A11R-01	1.92594	2	UCEC
TCGA-D1-A17F-01	1.22577	2	UCEC
TCGA-BK-A4ZD-11	1.14737	1	UCEC
TCGA-AX-A2IO-01	1.76688	2	UCEC
TCGA-EC-A1QX-01	1.92738	2	UCEC
TCGA-AP-A054-01	3.37911	2	UCEC
TCGA-BG-A0M6-01	2.84101	2	UCEC
TCGA-2E-A9G8-01	1.75583	2	UCEC
TCGA-B5-A5OE-01	1.97498	2	UCEC
TCGA-B5-A0JT-01	1.99539	2	UCEC
TCGA-AP-A0LP-01	1.02786	2	UCEC
TCGA-BG-A2AD-11	0.777337	1	UCEC
TCGA-DI-A1BY-01	1.36757	2	UCEC
TCGA-B5-A1MY-01	1.97163	2	UCEC
TCGA-FL-A1YM-11	0.973147	1	UCEC
TCGA-EY-A1GQ-01	2.1388	2	UCEC
TCGA-BG-A0MU-01	1.20795	2	UCEC
TCGA-SJ-A6ZI-01	1.88396	2	UCEC
TCGA-AX-A0J1-01	1.74093	2	UCEC
TCGA-BS-A0V8-01	1.58961	2	UCEC
TCGA-AP-A0LM-01	1.41085	2	UCEC
TCGA-AX-A1CF-11	1.07296	1	UCEC
TCGA-BS-A0TG-01	0.994113	2	UCEC
TCGA-BG-A0MQ-01	1.32432	2	UCEC
TCGA-AP-A0LV-01	1.74405	2	UCEC
TCGA-EY-A1GO-01	3.07628	2	UCEC
TCGA-B5-A0JZ-01	1.98446	2	UCEC
TCGA-AX-A060-01	1.28981	2	UCEC
TCGA-AX-A2HH-01	2.87048	2	UCEC
TCGA-EO-A3AZ-01	2.09235	2	UCEC
TCGA-DF-A2KU-01	2.90244	2	UCEC
TCGA-FL-A1YN-11	0.848662	1	UCEC
TCGA-B5-A0K6-01	1.66057	2	UCEC
TCGA-AP-A0LL-01	1.0159	2	UCEC
TCGA-A5-A2K4-01	2.35974	2	UCEC
TCGA-D1-A163-01	2.06297	2	UCEC
TCGA-D1-A17M-01	1.66892	2	UCEC
TCGA-B5-A0K0-01	1.64811	2	UCEC
TCGA-BG-A0M9-01	0.978769	2	UCEC
TCGA-BG-A0MT-01	1.23837	2	UCEC
TCGA-B5-A0K7-01	1.55245	2	UCEC
TCGA-A5-A0VO-01	1.41176	2	UCEC
TCGA-AJ-A3BK-01	2.08419	2	UCEC
TCGA-D1-A102-01	1.45815	2	UCEC
TCGA-AJ-A8CV-01	1.81857	2	UCEC
TCGA-FI-A2D4-01	2.67665	2	UCEC
TCGA-AP-A0LO-01	1.03018	2	UCEC
TCGA-A5-A0GR-01	1.3501	2	UCEC
TCGA-AX-A0IS-01	1.27784	2	UCEC
TCGA-E6-A2P9-01	1.75121	2	UCEC
TCGA-BS-A0TJ-01	2.39571	2	UCEC
TCGA-AJ-A2QK-01	1.8845	2	UCEC
TCGA-AP-A0LS-01	1.86381	2	UCEC
TCGA-BK-A139-02	2.29115	2	UCEC
TCGA-AP-A0LE-01	2.25119	2	UCEC
TCGA-AX-A2HJ-01	1.9406	2	UCEC
TCGA-AJ-A3EM-01	2.53947	2	UCEC
TCGA-EO-A22T-01	2.40076	2	UCEC
TCGA-A5-A0RA-01	1.71745	2	UCEC
TCGA-AJ-A3EL-01	2.64411	2	UCEC
TCGA-D1-A16O-01	1.15579	2	UCEC
TCGA-A5-A0GB-01	2.19502	2	UCEC
TCGA-D1-A16Q-01	1.67487	2	UCEC
TCGA-BG-A222-01	2.06666	2	UCEC
TCGA-PG-A916-01	1.28581	2	UCEC
TCGA-AX-A1C5-01	1.94974	2	UCEC
TCGA-FL-A1YU-11	2.01961	1	UCEC
TCGA-PG-A915-01	2.28002	2	UCEC
TCGA-AX-A2HD-01	2.64731	2	UCEC
TCGA-BG-A18B-01	1.55962	2	UCEC
TCGA-AP-A1E1-01	1.65381	2	UCEC
TCGA-A5-A3LP-01	1.41819	2	UCEC
TCGA-AX-A2HD-11	1.11594	1	UCEC
TCGA-AP-A1DV-01	1.89158	2	UCEC
TCGA-BS-A0TI-01	2.56386	2	UCEC
TCGA-AX-A2H2-01	2.3073	2	UCEC
TCGA-AX-A05S-01	1.61389	2	UCEC
TCGA-D1-A162-01	1.93363	2	UCEC
TCGA-D1-A0ZS-01	2.74705	2	UCEC
TCGA-BS-A0V6-01	1.4195	2	UCEC
TCGA-KP-A3W1-01	1.99463	2	UCEC
TCGA-D1-A0ZU-01	1.88629	2	UCEC
TCGA-FL-A1YV-11	0.769098	1	UCEC
TCGA-D1-A3DA-01	1.49898	2	UCEC
TCGA-AP-A05H-01	1.71478	2	UCEC
TCGA-D1-A16N-01	2.72312	2	UCEC
TCGA-AP-A05D-01	2.34135	2	UCEC
TCGA-BG-A2AE-01	2.01951	2	UCEC
TCGA-AX-A1CJ-01	1.06407	2	UCEC
TCGA-AP-A5FX-01	1.89092	2	UCEC
TCGA-EY-A210-01	2.17144	2	UCEC
TCGA-D1-A169-01	1.82864	2	UCEC
TCGA-PG-A914-01	1.75347	2	UCEC
TCGA-BG-A0M2-01	1.3456	2	UCEC
TCGA-D1-A1NW-01	2.09712	2	UCEC
TCGA-AJ-A8CW-01	2.34072	2	UCEC
TCGA-EY-A1GC-01	1.6575	2	UCEC
TCGA-A5-A0GV-01	2.55413	2	UCEC
TCGA-BS-A0UM-01	1.70995	2	UCEC
TCGA-B5-A5OD-01	2.20292	2	UCEC
TCGA-A5-A0GM-01	1.68832	2	UCEC
TCGA-FI-A2CY-01	3.12643	2	UCEC
TCGA-EY-A1GR-01	2.11505	2	UCEC
TCGA-B5-A0JR-01	1.83953	2	UCEC
TCGA-5S-A9Q8-01	1.27767	2	UCEC
TCGA-AP-A1DQ-01	2.04225	2	UCEC
TCGA-AX-A05U-01	1.53596	2	UCEC
TCGA-BS-A0UL-01	1.21182	2	UCEC
TCGA-D1-A16E-01	1.91355	2	UCEC
TCGA-AX-A0IZ-01	1.41547	2	UCEC
TCGA-DI-A1NN-01	2.17395	2	UCEC
TCGA-AJ-A23O-01	2.13033	2	UCEC
TCGA-AP-A0L8-01	3.02998	2	UCEC
TCGA-BS-A0T9-01	1.30426	2	UCEC
TCGA-A5-A1OJ-01	0.890561	2	UCEC
TCGA-BK-A13C-01	1.1498	2	UCEC
TCGA-EO-A3KX-01	2.12566	2	UCEC
TCGA-D1-A15Z-01	1.74895	2	UCEC
TCGA-D1-A16D-01	1.05053	2	UCEC
TCGA-EO-A1Y5-01	2.39199	2	UCEC
TCGA-AJ-A23N-01	3.03495	2	UCEC
TCGA-AJ-A3EJ-01	2.19435	2	UCEC
TCGA-EY-A1GL-01	0.85423	2	UCEC
TCGA-B5-A3F9-01	1.59247	2	UCEC
TCGA-D1-A16R-01	1.98005	2	UCEC
TCGA-B5-A11Z-01	1.26531	2	UCEC
TCGA-AP-A05O-01	1.55315	2	UCEC
TCGA-D1-A1NZ-01	1.5694	2	UCEC
TCGA-EY-A1GV-01	1.09976	2	UCEC
TCGA-D1-A103-01	1.557	2	UCEC
TCGA-EO-A3KU-01	2.27425	2	UCEC
TCGA-B5-A0K2-01	1.15743	2	UCEC
TCGA-AJ-A2QN-01	1.63043	2	UCEC
TCGA-D1-A160-01	1.39104	2	UCEC
