# Supplementary material for: Prognostic and immune infiltrative biomarkers of CENPO in pan–cancer and its relationship with lung adenocarcinoma cell proliferation and metastasis
Source: BMC Cancer. 2023 Aug 9;23:735. doi: 10.1186/s12885-023-11233-2 (PMC10410993; doi:10.1186/s12885-023-11233-2)
Supplement: Supplementary file 17 — Additional file 17. [file 12885_2023_11233_MOESM17_ESM.zip › pan-cenpo-roc/UCS.xlsx]

## Sheet: Sheet1
ID	CENPO	Type	CancerType
TCGA-N6-A4V9-01	2.52593	2	UCS
TCGA-QM-A5NM-01	2.45257	2	UCS
TCGA-N8-A4PM-01	2.37591	2	UCS
TCGA-NG-A4VU-01	2.90835	2	UCS
TCGA-NG-A4VW-01	2.11411	2	UCS
TCGA-N8-A4PN-01	2.98688	2	UCS
TCGA-N5-A4RA-01	2.6495	2	UCS
TCGA-N6-A4VD-01	2.18806	2	UCS
TCGA-N7-A4Y8-01	2.51503	2	UCS
TCGA-N6-A4VE-01	2.68029	2	UCS
TCGA-N5-A59F-01	2.04552	2	UCS
TCGA-N9-A4PZ-01	2.39428	2	UCS
TCGA-N6-A4VF-01	2.31858	2	UCS
TCGA-NF-A5CP-01	2.80107	2	UCS
TCGA-N6-A4VC-01	2.99627	2	UCS
TCGA-N5-A4RF-01	2.70688	2	UCS
TCGA-N8-A4PL-01	3.3995	2	UCS
TCGA-ND-A4WA-01	2.96589	2	UCS
TCGA-N5-A4RU-01	3.14544	2	UCS
TCGA-N9-A4Q3-01	2.70178	2	UCS
TCGA-NA-A4R1-01	4.26523	2	UCS
TCGA-N7-A4Y5-01	2.53411	2	UCS
TCGA-N5-A4RV-01	2.78424	2	UCS
TCGA-QN-A5NN-01	2.76745	2	UCS
TCGA-N9-A4Q1-01	2.74725	2	UCS
TCGA-N5-A59E-01	3.40782	2	UCS
TCGA-NA-A4QW-01	2.90641	2	UCS
TCGA-N5-A4RM-01	2.32498	2	UCS
TCGA-NF-A4X2-01	2.94957	2	UCS
TCGA-N5-A4RN-01	2.77255	2	UCS
TCGA-N5-A4RS-01	2.96115	2	UCS
TCGA-N8-A4PQ-01	3.30023	2	UCS
TCGA-N9-A4Q4-01	3.52514	2	UCS
TCGA-NA-A4QY-01	2.61191	2	UCS
TCGA-N5-A4RJ-01	2.62118	2	UCS
TCGA-N5-A4RD-01	2.80012	2	UCS
TCGA-NA-A5I1-01	2.85865	2	UCS
TCGA-NA-A4R0-01	2.35891	2	UCS
TCGA-NA-A4QV-01	3.26026	2	UCS
TCGA-N7-A4Y0-01	2.56852	2	UCS
TCGA-N5-A4R8-01	2.90074	2	UCS
TCGA-NF-A4WU-01	3.01065	2	UCS
TCGA-N6-A4VG-01	3.02455	2	UCS
TCGA-N8-A4PI-01	2.08514	2	UCS
TCGA-N8-A4PO-01	2.81191	2	UCS
TCGA-N8-A4PP-01	2.49043	2	UCS
TCGA-ND-A4WF-01	2.86439	2	UCS
TCGA-NA-A4QX-01	2.42323	2	UCS
TCGA-N9-A4Q7-01	1.84333	2	UCS
TCGA-N5-A4RO-01	2.75999	2	UCS
TCGA-N5-A4RT-01	3.09281	2	UCS
TCGA-NF-A4WX-01	2.7672	2	UCS
TCGA-N7-A59B-01	2.93894	2	UCS
TCGA-ND-A4W6-01	2.64156	2	UCS
TCGA-N8-A56S-01	2.841	2	UCS
TCGA-ND-A4WC-01	2.12974	2	UCS
