# Supplementary material for: Prognostic and immune infiltrative biomarkers of CENPO in pan–cancer and its relationship with lung adenocarcinoma cell proliferation and metastasis
Source: BMC Cancer. 2023 Aug 9;23:735. doi: 10.1186/s12885-023-11233-2 (PMC10410993; doi:10.1186/s12885-023-11233-2)
Supplement: Supplementary file 17 — Additional file 17. [file 12885_2023_11233_MOESM17_ESM.zip › pan-cenpo-roc/UVM.xlsx]

## Sheet: Sheet1
ID	CENPO	Type	CancerType
TCGA-VD-A8KB-01	1.45361	2	UVM
TCGA-VD-AA8P-01	2.28059	2	UVM
TCGA-V4-A9EK-01	1.61801	2	UVM
TCGA-YZ-A985-01	1.56311	2	UVM
TCGA-WC-A88A-01	1.72584	2	UVM
TCGA-WC-A882-01	1.60984	2	UVM
TCGA-V4-A9ED-01	1.75581	2	UVM
TCGA-WC-A87W-01	1.54588	2	UVM
TCGA-VD-AA8O-01	1.75971	2	UVM
TCGA-V4-A9EV-01	1.44899	2	UVM
TCGA-VD-AA8Q-01	0.681773	2	UVM
TCGA-V4-A9E8-01	1.59551	2	UVM
TCGA-WC-A884-01	1.30483	2	UVM
TCGA-VD-A8KJ-01	1.90472	2	UVM
TCGA-V4-A9F3-01	1.85193	2	UVM
TCGA-YZ-A982-01	2.14445	2	UVM
TCGA-VD-A8KH-01	1.26158	2	UVM
TCGA-WC-A87U-01	1.21777	2	UVM
TCGA-V4-A9EI-01	2.48941	2	UVM
TCGA-V4-A9F2-01	1.46365	2	UVM
TCGA-V4-A9F7-01	1.20453	2	UVM
TCGA-YZ-A980-01	1.68332	2	UVM
TCGA-V4-A9F1-01	1.54511	2	UVM
TCGA-VD-A8K8-01	1.65181	2	UVM
TCGA-VD-A8KM-01	1.73703	2	UVM
TCGA-WC-A880-01	1.21436	2	UVM
TCGA-WC-A87Y-01	1.67247	2	UVM
TCGA-VD-AA8N-01	1.35499	2	UVM
TCGA-WC-AA9E-01	1.21786	2	UVM
TCGA-V3-A9ZY-01	1.00414	2	UVM
TCGA-V4-A9EM-01	1.94435	2	UVM
TCGA-VD-A8K9-01	1.52392	2	UVM
TCGA-V4-A9F4-01	1.20525	2	UVM
TCGA-V4-A9E9-01	1.38927	2	UVM
TCGA-WC-A885-01	1.46596	2	UVM
TCGA-VD-AA8M-01	0.857067	2	UVM
TCGA-YZ-A984-01	1.80559	2	UVM
TCGA-VD-AA8S-01	2.09375	2	UVM
TCGA-V4-A9EF-01	1.79167	2	UVM
TCGA-YZ-A983-01	1.18545	2	UVM
TCGA-V4-A9EJ-01	1.47134	2	UVM
TCGA-VD-A8KD-01	1.57307	2	UVM
TCGA-WC-A888-01	1.4104	2	UVM
TCGA-WC-A881-01	1.16006	2	UVM
TCGA-VD-A8KK-01	1.57213	2	UVM
TCGA-V4-A9E7-01	1.76137	2	UVM
TCGA-VD-A8KO-01	1.35889	2	UVM
TCGA-V4-A9EC-01	0.914381	2	UVM
TCGA-V4-A9EQ-01	1.93316	2	UVM
TCGA-VD-A8KG-01	1.40711	2	UVM
TCGA-VD-AA8R-01	1.07821	2	UVM
TCGA-WC-A883-01	1.8331	2	UVM
TCGA-VD-A8KN-01	1.88611	2	UVM
TCGA-VD-A8K7-01	1.31837	2	UVM
TCGA-VD-A8KE-01	1.23321	2	UVM
TCGA-V3-A9ZX-01	2.03559	2	UVM
TCGA-V4-A9EX-01	2.42336	2	UVM
TCGA-V4-A9EY-01	0.838628	2	UVM
TCGA-V4-A9E5-01	1.29699	2	UVM
TCGA-V4-A9EE-01	2.11473	2	UVM
TCGA-V4-A9EZ-01	1.03139	2	UVM
TCGA-VD-A8KA-01	2.12412	2	UVM
TCGA-VD-A8KF-01	1.43114	2	UVM
TCGA-V4-A9F5-01	1.55443	2	UVM
TCGA-VD-AA8T-01	1.67579	2	UVM
TCGA-V4-A9EH-01	1.46408	2	UVM
TCGA-V4-A9F0-01	1.72353	2	UVM
TCGA-V4-A9EW-01	1.38161	2	UVM
TCGA-V4-A9EL-01	1.54601	2	UVM
TCGA-V4-A9ES-01	1.76596	2	UVM
TCGA-VD-A8KI-01	1.88122	2	UVM
TCGA-VD-A8KL-01	1.79178	2	UVM
TCGA-V4-A9ET-01	1.16133	2	UVM
TCGA-V4-A9EO-01	1.93016	2	UVM
TCGA-V4-A9EU-01	1.77918	2	UVM
TCGA-WC-A87T-01	1.1604	2	UVM
TCGA-WC-AA9A-01	1.55064	2	UVM
TCGA-V4-A9EA-01	1.69023	2	UVM
TCGA-RZ-AB0B-01	1.89649	2	UVM
TCGA-V4-A9F8-01	1.9464	2	UVM
